# Supplementary material for: Highly ionic-dispersed oxygen electrode for reversible proton ceramic electrochemical cells
Source: Nat Commun. 2026 Mar 14;17:3989. doi: 10.1038/s41467-026-70738-z (PMC13136414; doi:10.1038/s41467-026-70738-z)
Supplement: Supplementary file 5 — Source data [file 41467_2026_70738_MOESM5_ESM.xlsx]

## Sheet: Fig1a
1a
'y-axis	saved	as	y	hkl	Phase	-	1	Lebail	method
'x	BCZTZICM_Theta_2-Theta.rd	Ycalc	Diff		Phase	name	hkl_Phase
10	707.56	653.918	53.6416		R-Bragg	0.367
10.02	660.49	652.912	7.57795		Spacegroup	Pm-3m
10.04	665.64	651.911	13.7292		Scale	6.33835
10.06	620.01	650.915	-30.9048		Cell	Mass	0
10.08	640.09	649.924	-9.83398		Cell	Volume	(?^3)	68.6373
10.1	635.04	648.938	-13.8983		Wt%	-	Rietveld	0
10.12	615.04	647.958	-32.9176		Crystallite	Size
10.14	640.09	646.982	-6.89199		Cry	size	Lorentzian	(nm)	9550.6
10.16	676	646.011	29.9886		Strain
10.18	610.09	645.046	-34.9558		Strain	L	0.355523
10.2	625	644.085	-19.0852		Lattice	parameters
10.22	615.04	643.13	-28.0896		a	(?)	4.09437
10.24	600.25	642.179	-41.9288
10.26	585.64	641.233	-55.5928		h	k	l	m	d	Th2	I
10.28	620.01	640.292	-20.2818		0	0	1	6	4.09437	21.6881	0.512
10.3	620.01	639.356	-19.3455		0	1	1	12	2.89515	30.8604	12.5
10.32	605.16	638.424	-33.264		1	1	1	8	2.36388	38.0355	3.08
10.34	696.96	637.497	59.4627		0	0	2	6	2.04718	44.2059	7.6
10.36	650.25	636.575	13.6747		0	2	1	24	1.83106	49.7557	2.48
10.38	625	635.658	-10.658		2	1	1	24	1.67152	54.8823	13.5
10.4	625	634.745	-9.74536		0	2	2	12	1.44758	64.2988	8.42
10.42	590.49	633.837	-43.3474		0	0	3	6	1.36479	68.7224	1
10.44	645.16	632.934	12.226		2	2	1	24	1.36479	68.7224	1
10.46	605.16	632.035	-26.8752		0	3	1	24	1.29475	73.0165	8.09
10.48	585.64	631.141	-45.5009		3	1	1	24	1.2345	77.2142	3.48
10.5	625	630.251	-5.25125		2	2	2	8	1.18194	81.3432	3.72
10.52	605.16	629.366	-24.2061		0	3	2	24	1.13557	85.4272	1.17
10.54	625	628.485	-3.48532		3	2	1	48	1.09427	89.488	10.6
10.56	615.04	627.609	-12.5691
10.58	605.16	626.737	-21.5772		Rexp	4.6
10.6	625	625.87	-0.86973		Rwp	5.45
10.62	660.49	625.007	35.4833		Rp	4.28
10.64	590.49	624.148	-33.6579		GOF	1.18
10.66	625	623.293	1.70651
10.68	620.01	622.443	-2.43336
10.7	630.01	621.598	8.4125
10.72	600.25	620.756	-20.5059
10.74	576	619.918	-43.9185
10.76	615.04	619.085	-4.04533
10.78	620.01	618.256	1.75374
10.8	665.64	617.431	48.2086
10.82	615.04	616.611	-1.57064
10.84	620.01	615.794	4.21606
10.86	635.04	614.981	20.0586
10.88	640.09	614.173	25.9172
10.9	610.09	613.368	-3.27826
10.92	660.49	612.568	47.9222
10.94	605.16	611.771	-6.61125
10.96	620.01	610.979	9.03137
10.98	635.04	610.19	24.85
11	610.09	609.405	0.68478
11.02	630.01	608.624	21.3856
11.04	610.09	607.847	2.24263
11.06	615.04	607.074	7.96573
11.08	635.04	606.305	28.7351
11.1	620.01	605.539	14.4706
11.12	610.09	604.778	5.3124
11.14	576	604.02	-28.0196
11.16	585.64	603.265	-17.6254
11.18	645.16	602.515	42.6452
11.2	635.04	601.768	33.272
11.22	605.16	601.025	4.13522
11.24	571.21	600.285	-29.0752
11.26	552.25	599.549	-47.2993
11.28	650.25	598.817	51.433
11.3	610.09	598.088	12.0018
11.32	595.36	597.363	-2.00312
11.34	600.25	596.641	3.60851
11.36	595.36	595.923	-0.56342
11.38	610.09	595.209	14.8812
11.4	615.04	594.498	20.5422
11.42	590.49	593.79	-3.30012
11.44	561.69	593.086	-31.3959
11.46	590.49	592.385	-1.89519
11.48	576	591.688	-15.6878
11.5	571.21	590.994	-19.7839
11.52	600.25	590.303	9.9467
11.54	552.25	589.616	-37.3661
11.56	595.36	588.932	6.42782
11.58	580.81	588.252	-7.44158
11.6	595.36	587.574	7.78569
11.62	542.89	586.9	-44.0103
11.64	610.09	586.23	23.8605
11.66	595.36	585.562	9.79798
11.68	524.41	584.898	-60.4877
11.7	605.16	584.237	20.9234
11.72	561.69	583.579	-21.8887
11.74	585.64	582.924	2.71604
11.76	561.69	582.272	-20.5824
11.78	547.56	581.624	-34.0639
11.8	571.21	580.979	-9.76859
11.82	576	580.336	-4.33638
11.84	580.81	579.697	1.11277
11.86	605.16	579.061	26.0988
11.88	605.16	578.428	26.7319
11.9	590.49	577.798	12.6919
11.92	566.44	577.171	-10.7311
11.94	552.25	576.547	-24.2971
11.96	580.81	575.926	4.88392
11.98	585.64	575.308	10.332
12	595.36	574.693	20.6671
12.02	630.01	574.081	55.9293
12.04	566.44	573.472	-7.03151
12.06	590.49	572.865	17.6248
12.08	585.64	572.262	13.3783
12.1	580.81	571.661	9.1489
12.12	615.04	571.063	43.9766
12.14	533.61	570.468	-36.8585
12.16	552.25	569.876	-17.6264
12.18	600.25	569.287	30.9629
12.2	595.36	568.701	26.6594
12.22	542.89	568.117	-25.2269
12.24	590.49	567.536	22.954
12.26	576	566.958	9.04226
12.28	542.89	566.382	-23.4923
12.3	556.96	565.81	-8.8495
12.32	529	565.239	-36.2395
12.34	600.25	564.672	35.5779
12.36	571.21	564.107	7.10261
12.38	566.44	563.545	2.89462
12.4	571.21	562.986	8.22402
12.42	585.64	562.429	23.2108
12.44	566.44	561.875	4.5649
12.46	561.69	561.324	0.36644
12.48	585.64	560.775	24.8654
12.5	580.81	560.228	20.5818
12.52	542.89	559.684	-16.7944
12.54	580.81	559.143	21.6669
12.56	533.61	558.604	-24.9944
12.58	556.96	558.068	-1.10816
12.6	571.21	557.534	13.6755
12.62	571.21	557.003	14.2068
12.64	552.25	556.475	-4.22451
12.66	519.84	555.948	-36.1082
12.68	610.09	555.424	54.6656
12.7	580.81	554.903	25.907
12.72	556.96	554.384	2.57595
12.74	600.25	553.868	46.3825
12.76	556.96	553.353	3.60664
12.78	561.69	552.842	8.84838
12.8	566.44	552.332	14.1078
12.82	580.81	551.825	28.9848
12.84	519.84	551.321	-31.4805
12.86	556.96	550.818	6.14179
12.88	547.56	550.318	-2.75823
12.9	515.29	549.821	-34.5306
12.92	556.96	549.325	7.63487
12.94	566.44	548.832	17.6079
12.96	552.25	548.341	3.90877
12.98	552.25	547.853	4.39733
13	552.25	547.366	4.88364
13.02	552.25	546.882	5.36771
13.04	585.64	546.4	39.2396
13.06	529	545.921	-16.9208
13.08	552.25	545.443	6.80658
13.1	542.89	544.968	-2.07819
13.12	533.61	544.495	-10.8852
13.14	576	544.024	31.9757
13.16	556.96	543.556	13.4044
13.18	533.61	543.089	-9.47905
13.2	533.61	542.625	-9.01463
13.22	510.76	542.162	-31.4023
13.24	566.44	541.702	24.7379
13.26	561.69	541.244	20.4459
13.28	510.76	540.788	-30.0281
13.3	561.69	540.334	21.3558
13.32	561.69	539.882	21.8077
13.34	515.29	539.433	-24.1426
13.36	506.25	538.985	-32.7348
13.38	552.25	538.539	13.7108
13.4	506.25	538.096	-31.8455
13.42	552.25	537.654	14.5961
13.44	533.61	537.214	-3.60425
13.46	524.41	536.777	-12.3666
13.48	576	536.341	39.6591
13.5	510.76	535.907	-25.1473
13.52	556.96	535.476	21.4844
13.54	566.44	535.046	31.3942
13.56	529	534.618	-5.61801
13.58	542.89	534.192	8.69787
13.6	538.24	533.768	4.47179
13.62	542.89	533.346	9.54385
13.64	538.24	532.926	5.31395
13.66	519.84	532.508	-12.6678
13.68	542.89	532.091	10.7986
13.7	519.84	531.677	-11.837
13.72	506.25	531.264	-25.0144
13.74	515.29	530.854	-15.5637
13.76	510.76	530.445	-19.6847
13.78	538.24	530.038	8.20231
13.8	510.76	529.632	-18.8724
13.82	533.61	529.229	4.38095
13.84	529	528.827	0.17258
13.86	524.41	528.428	-4.01764
13.88	552.25	528.03	24.2204
13.9	542.89	527.633	15.2567
13.92	501.76	527.239	-25.4789
13.94	538.24	526.846	11.3938
13.96	556.96	526.455	30.5048
13.98	561.69	526.066	35.624
14	542.89	525.679	17.2114
14.02	552.25	525.293	26.9571
14.04	585.64	524.909	60.7312
14.06	492.84	524.527	-31.6865
14.08	501.76	524.146	-22.3859
14.1	506.25	523.767	-17.517
14.12	538.24	523.39	14.8502
14.14	524.41	523.014	1.39577
14.16	510.76	522.64	-11.8803
14.18	492.84	522.268	-29.4281
14.2	506.25	521.897	-15.6475
14.22	538.24	521.529	16.7114
14.24	497.29	521.161	-23.8712
14.26	533.61	520.796	12.8145
14.28	538.24	520.431	17.8085
14.3	538.24	520.069	18.171
14.32	529	519.708	9.29187
14.34	515.29	519.349	-4.05888
14.36	538.24	518.991	19.2488
14.38	571.21	518.635	52.575
14.4	510.76	518.28	-7.52048
14.42	556.96	517.928	39.0325
14.44	529	517.576	11.4239
14.46	497.29	517.226	-19.9362
14.48	561.69	516.878	44.8122
14.5	519.84	516.531	3.30907
14.52	470.89	516.186	-45.2956
14.54	510.76	515.842	-5.08182
14.56	542.89	515.5	27.3905
14.58	510.76	515.159	-4.39872
14.6	515.29	514.819	0.47056
14.62	529	514.482	14.5184
14.64	529	514.145	14.8548
14.66	529	513.81	15.1897
14.68	506.25	513.477	-7.22689
14.7	506.25	513.145	-6.89491
14.72	538.24	512.814	25.4256
14.74	484	512.485	-28.4853
14.76	492.84	512.158	-19.3176
14.78	519.84	511.831	8.00869
14.8	506.25	511.507	-5.2565
14.82	506.25	511.183	-4.93307
14.84	519.84	510.861	8.97898
14.86	492.84	510.54	-17.7004
14.88	488.41	510.221	-21.8112
14.9	519.84	509.903	9.93673
14.92	506.25	509.587	-3.3368
14.94	506.25	509.272	-3.02167
14.96	533.61	508.958	24.6521
14.98	524.41	508.645	15.7645
15	506.25	508.334	-2.08441
15.02	529	508.025	20.9753
15.04	524.41	507.716	16.6937
15.06	510.76	507.409	3.35082
15.08	506.25	507.103	-0.85343
15.1	501.76	506.799	-5.03897
15.12	492.84	506.496	-13.6558
15.14	529	506.194	22.806
15.16	492.84	505.893	-13.0534
15.18	519.84	505.594	14.2459
15.2	497.29	505.296	-8.00616
15.22	479.61	504.999	-25.3895
15.24	506.25	504.704	1.54601
15.26	552.25	504.41	47.8402
15.28	506.25	504.117	2.13314
15.3	515.29	503.825	11.4648
15.32	519.84	503.535	16.3053
15.34	492.84	503.245	-10.4055
15.36	506.25	502.957	3.29251
15.38	470.89	502.671	-31.7807
15.4	506.25	502.385	3.86484
15.42	524.41	502.101	22.3092
15.44	488.41	501.818	-13.4077
15.46	533.61	501.536	32.0743
15.48	510.76	501.255	9.50504
15.5	506.25	500.975	5.2746
15.52	506.25	500.697	5.55299
15.54	470.89	500.42	-29.5298
15.56	492.84	500.144	-7.30375
15.58	519.84	499.869	19.9712
15.6	484	499.595	-15.5951
15.62	506.25	499.323	6.92746
15.64	462.25	499.051	-36.8011
15.66	484	498.781	-14.7808
15.68	479.61	498.512	-18.9016
15.7	479.61	498.244	-18.6336
15.72	497.29	497.977	-0.68665
15.74	529	497.711	31.2891
15.76	466.56	497.446	-30.8862
15.78	488.41	497.183	-8.77256
15.8	457.96	496.92	-38.9601
15.82	484	496.659	-12.6587
15.84	488.41	496.398	-7.98836
15.86	519.84	496.139	23.7009
15.88	519.84	495.881	23.9591
15.9	492.84	495.624	-2.7839
15.92	501.76	495.368	6.39213
15.94	529	495.113	33.8871
15.96	542.89	494.859	48.031
15.98	542.89	494.606	48.2839
16	529	494.354	34.6456
16.02	510.76	494.104	16.6564
16.04	488.41	493.854	-5.44385
16.06	479.61	493.605	-13.9952
16.08	479.61	493.357	-13.7475
16.1	497.29	493.111	4.1792
16.12	529	492.865	36.1348
16.14	501.76	492.621	9.13949
16.16	488.41	492.377	-3.96688
16.18	529	492.134	36.8658
16.2	470.89	491.893	-21.0026
16.22	449.44	491.652	-42.2119
16.24	492.84	491.412	1.42774
16.26	466.56	491.174	-24.6136
16.28	515.29	490.936	24.3542
16.3	497.29	490.699	6.59093
16.32	497.29	490.463	6.82673
16.34	479.61	490.228	-10.6185
16.36	515.29	489.995	25.2954
16.38	501.76	489.762	11.9984
16.4	510.76	489.53	21.2304
16.42	492.84	489.299	3.5414
16.44	492.84	489.068	3.77151
16.46	457.96	488.839	-30.8793
16.48	479.61	488.611	-9.00105
16.5	492.84	488.384	4.4563
16.52	449.44	488.157	-38.7173
16.54	519.84	487.932	31.9083
16.56	475.24	487.707	-12.4672
16.58	501.76	487.483	14.2766
16.6	510.76	487.261	23.4994
16.62	479.61	487.039	-7.42875
16.64	484	486.818	-2.81771
16.66	457.96	486.598	-28.6376
16.68	501.76	486.378	15.3817
16.7	510.76	486.16	24.6001
16.72	484	485.942	-1.94241
16.74	488.41	485.726	2.68424
16.76	501.76	485.51	16.25
16.78	519.84	485.295	34.545
16.8	484	485.081	-1.08097
16.82	506.25	484.868	21.3823
16.84	510.76	484.655	26.1047
16.86	506.25	484.444	21.8062
16.88	497.29	484.233	13.0569
16.9	488.41	484.023	4.38678
16.92	466.56	483.814	-17.2542
16.94	462.25	483.606	-21.3559
16.96	492.84	483.399	9.44145
16.98	475.24	483.192	-7.95197
17	492.84	482.986	9.85382
17.02	519.84	482.781	37.0588
17.04	492.84	482.577	10.263
17.06	484	482.374	1.62634
17.08	484	482.171	1.82892
17.1	510.76	481.969	28.7907
17.12	470.89	481.768	-10.8783
17.14	479.61	481.568	-1.95809
17.16	488.41	481.369	7.04137
17.18	492.84	481.17	11.67
17.2	488.41	480.972	7.43793
17.22	466.56	480.775	-14.2149
17.24	492.84	480.579	12.2614
17.26	449.44	480.383	-30.943
17.28	462.25	480.188	-17.9381
17.3	506.25	479.994	26.256
17.32	484	479.801	4.19933
17.34	506.25	479.608	26.6419
17.36	462.25	479.416	-17.1662
17.38	488.41	479.225	9.18494
17.4	479.61	479.035	0.57532
17.42	457.96	478.845	-20.885
17.44	453.69	478.656	-24.966
17.46	484	478.468	5.53218
17.48	506.25	478.28	27.9697
17.5	501.76	478.094	23.6665
17.52	515.29	477.907	37.3826
17.54	524.41	477.722	46.6879
17.56	479.61	477.537	2.07261
17.58	501.76	477.353	24.4066
17.6	484	477.17	6.82989
17.62	497.29	476.988	20.3025
17.64	484	476.806	7.19438
17.66	519.84	476.624	43.2156
17.68	484	476.444	7.55613
17.7	479.61	476.264	3.34597
17.72	462.25	476.085	-13.8348
17.74	457.96	475.906	-17.9463
17.76	449.44	475.728	-26.2885
17.78	470.89	475.551	-4.66129
17.8	466.56	475.375	-8.81479
17.82	479.61	475.199	4.41105
17.84	441	475.024	-34.0237
17.86	497.29	474.849	22.4408
17.88	492.84	474.675	18.1647
17.9	466.56	474.502	-7.942
17.92	519.84	474.329	45.5106
17.94	492.84	474.157	18.6826
17.96	475.24	473.986	1.25395
17.98	441	473.815	-32.8153
18	453.69	473.645	-19.9552
18.02	462.25	473.476	-11.2258
18.04	497.29	473.307	23.9831
18.06	470.89	473.139	-2.24867
18.08	462.25	472.971	-10.7211
18.1	453.69	472.804	-19.1141
18.12	501.76	472.638	29.1223
18.14	479.61	472.472	7.1381
18.16	479.61	472.307	7.30329
18.18	475.24	472.142	3.09788
18.2	475.24	471.978	3.26187
18.22	453.69	471.815	-18.1247
18.24	457.96	471.652	-13.6919
18.26	488.41	471.49	16.9203
18.28	501.76	471.328	30.432
18.3	510.76	471.167	39.593
18.32	462.25	471.007	-8.75651
18.34	501.76	470.847	30.9134
18.36	441	470.687	-29.6873
18.38	449.44	470.529	-21.0885
18.4	497.29	470.37	26.9197
18.42	479.61	470.213	9.39731
18.44	466.56	470.056	-3.4956
18.46	479.61	469.899	9.71091
18.48	453.69	469.743	-16.0531
18.5	479.61	469.588	10.0223
18.52	475.24	469.433	5.80716
18.54	492.84	469.279	23.5615
18.56	466.56	469.125	-2.56474
18.58	470.89	468.971	1.91852
18.6	453.69	468.819	-15.1288
18.62	470.89	468.667	2.22339
18.64	475.24	468.515	6.725
18.66	408.04	468.364	-60.3239
18.68	506.25	468.213	38.0367
18.7	453.69	468.063	-14.3732
18.72	484	467.914	16.0863
18.74	449.44	467.765	-18.3247
18.76	449.44	467.616	-18.1762
18.78	479.61	467.468	12.1418
18.8	453.69	467.321	-13.6307
18.82	484	467.174	16.8263
18.84	470.89	467.027	3.86277
18.86	457.96	466.881	-8.92128
18.88	484	466.736	17.2642
18.9	457.96	466.591	-8.63083
18.92	462.25	466.446	-4.19634
18.94	466.56	466.302	0.25765
18.96	441	466.159	-25.1588
18.98	506.25	466.016	40.2342
19	462.25	465.873	-3.62329
19.02	462.25	465.731	-3.48124
19.04	492.84	465.59	27.2503
19.06	479.61	465.449	14.1614
19.08	488.41	465.308	23.1021
19.1	470.89	465.168	5.72224
19.12	457.96	465.028	-7.06809
19.14	470.89	464.889	6.00115
19.16	453.69	464.75	-11.0601
19.18	492.84	464.612	28.2282
19.2	457.96	464.474	-6.51397
19.22	457.96	464.337	-6.37658
19.24	497.29	464.2	33.0904
19.26	453.69	464.063	-10.3732
19.28	475.24	463.927	11.3129
19.3	470.89	463.792	7.09847
19.32	470.89	463.656	7.23362
19.34	501.76	463.522	38.2383
19.36	475.24	463.387	11.8526
19.38	475.24	463.254	11.9864
19.4	449.44	463.12	-13.6802
19.42	436.81	462.987	-26.1773
19.44	506.25	462.855	43.3953
19.46	484	462.723	21.2774
19.48	497.29	462.591	34.6991
19.5	457.96	462.46	-4.4997
19.52	428.49	462.329	-33.8389
19.54	457.96	462.198	-4.23845
19.56	466.56	462.068	4.49156
19.58	453.69	461.939	-8.24885
19.6	449.44	461.81	-12.3697
19.62	462.25	461.681	0.56909
19.64	428.49	461.553	-33.0626
19.66	453.69	461.425	-7.7346
19.68	470.89	461.297	9.59296
19.7	470.89	461.17	9.72011
19.72	441	461.043	-20.0432
19.74	432.64	460.917	-28.2768
19.76	449.44	460.791	-11.3508
19.78	441	460.665	-19.6653
19.8	457.96	460.54	-2.58009
19.82	449.44	460.415	-10.9753
19.84	432.64	460.291	-27.6509
19.86	466.56	460.167	6.39311
19.88	488.41	460.043	28.3666
19.9	475.24	459.921	15.3193
19.92	466.56	459.799	6.76134
19.94	479.61	459.677	19.9326
19.96	441	459.557	-18.557
19.98	445.21	459.438	-14.2282
20	462.25	459.322	2.9284
20.02	424.36	459.207	-34.8474
20.04	445.21	459.096	-13.8859
20.06	488.41	458.987	29.4227
20.08	462.25	458.882	3.36782
20.1	466.56	458.781	7.77912
20.12	457.96	458.684	-0.72403
20.14	457.96	458.592	-0.6324
20.16	484	458.507	25.4929
20.18	408.04	458.43	-50.3896
20.2	432.64	458.363	-25.7228
20.22	424.36	458.314	-33.9537
20.24	475.24	458.29	16.9498
20.26	510.76	458.269	52.491
20.28	488.41	458.228	30.1818
20.3	441	458.211	-17.2109
20.32	453.69	458.242	-4.55178
20.34	470.89	458.348	12.5416
20.36	453.69	458.424	-4.73428
20.38	475.24	458.36	16.8801
20.4	441	458.3	-17.3005
20.42	462.25	458.247	4.00349
20.44	470.89	458.199	12.6914
20.46	466.56	458.157	8.40265
20.48	466.56	458.124	8.43641
20.5	416.16	458.098	-41.9382
20.52	449.44	458.082	-8.6424
20.54	466.56	458.078	8.48247
20.56	466.56	458.085	8.47453
20.58	466.56	458.109	8.4512
20.6	432.64	458.152	-25.5116
20.62	470.89	458.223	12.6672
20.64	457.96	458.333	-0.37344
20.66	449.44	458.467	-9.02747
20.68	475.24	458.623	16.6165
20.7	408.04	458.863	-50.8231
20.72	441	459.086	-18.0862
20.74	449.44	459.187	-9.74718
20.76	457.96	459.306	-1.34624
20.78	457.96	459.445	-1.48545
20.8	470.89	459.607	11.2828
20.82	470.89	459.794	11.0955
20.84	475.24	460.011	15.2295
20.86	484	460.259	23.7407
20.88	462.25	460.545	1.70462
20.9	457.96	460.874	-2.91449
20.92	441	461.253	-20.2533
20.94	445.21	461.69	-16.4801
20.96	479.61	462.195	17.4149
20.98	484	462.781	21.2191
21	475.24	463.464	11.7762
21.02	466.56	464.265	2.29547
21.04	501.76	465.211	36.5491
21.06	453.69	466.34	-12.6505
21.08	453.69	467.706	-14.0162
21.1	466.56	469.386	-2.82576
21.12	479.61	471.5	8.1103
21.14	506.25	474.246	32.0037
21.16	475.24	477.964	-2.72376
21.18	445.21	483.165	-37.955
21.2	484	490.378	-6.37763
21.22	506.25	499.859	6.39106
21.24	506.25	511.642	-5.39192
21.26	470.89	525.766	-54.8762
21.28	484	542.239	-58.2387
21.3	506.25	561.068	-54.818
21.32	538.24	582.406	-44.1665
21.34	600.25	606.573	-6.32283
21.36	600.25	634.049	-33.7989
21.38	660.49	665.505	-5.01538
21.4	670.81	701.859	-31.0487
21.42	767.29	744.365	22.9251
21.44	852.64	794.76	57.8796
21.46	924.16	855.447	68.7128
21.48	1017.61	929.632	87.9779
21.5	1162.81	1020.87	141.943
21.52	1281.64	1129.53	152.112
21.54	1339.56	1239.58	99.9776
21.56	1274.49	1299.37	-24.8758
21.58	1183.36	1251.95	-68.5946
21.6	1049.76	1124.89	-75.1297
21.62	876.16	990.892	-114.732
21.64	829.44	853.102	-23.6622
21.66	691.69	723.552	-31.862
21.68	605.16	633.733	-28.573
21.7	552.25	579.374	-27.124
21.72	506.25	545.827	-39.5773
21.74	488.41	523.93	-35.5202
21.76	479.61	508.854	-29.2436
21.78	470.89	498.004	-27.1139
21.8	488.41	489.912	-1.50152
21.82	501.76	483.697	18.0633
21.84	470.89	478.807	-7.9168
21.86	488.41	474.88	13.5297
21.88	449.44	471.672	-22.2322
21.9	445.21	469.011	-23.8012
21.92	488.41	466.775	21.6351
21.94	501.76	464.873	36.8866
21.96	432.64	463.24	-30.5997
21.98	466.56	461.823	4.73694
22	441	460.584	-19.584
22.02	457.96	459.492	-1.53204
22.04	445.21	458.523	-13.3127
22.06	428.49	457.657	-29.1668
22.08	453.69	456.878	-3.18834
22.1	479.61	456.175	23.4352
22.12	453.69	455.535	-1.84544
22.14	412.09	454.952	-42.8617
22.16	424.36	454.416	-30.0561
22.18	420.25	453.922	-33.6721
22.2	457.96	453.464	4.49614
22.22	462.25	453.037	9.21296
22.24	462.25	452.638	9.61232
22.26	449.44	452.262	-2.82233
22.28	432.64	451.908	-19.2681
22.3	420.25	451.572	-31.3224
22.32	432.64	451.253	-18.613
22.34	479.61	450.948	28.6623
22.36	470.89	450.655	20.2354
22.38	420.25	450.372	-30.122
22.4	436.81	450.098	-13.2879
22.42	453.69	449.83	3.85969
22.44	470.89	449.566	21.3235
22.46	428.49	449.303	-20.8132
22.48	445.21	449.036	-3.82616
22.5	457.96	448.758	9.20235
22.52	449.44	448.445	0.99487
22.54	420.25	448.074	-27.824
22.56	449.44	447.744	1.6964
22.58	436.81	447.556	-10.7464
22.6	445.21	447.355	-2.14529
22.62	420.25	447.165	-26.9147
22.64	424.36	447.011	-22.6506
22.66	428.49	446.855	-18.3653
22.68	416.16	446.698	-30.5377
22.7	441	446.536	-5.53647
22.72	412.09	446.37	-34.2796
22.74	457.96	446.193	11.7666
22.76	436.81	446.001	-9.19075
22.78	441	445.769	-4.76929
22.8	424.36	445.552	-21.1917
22.82	445.21	445.219	-0.00945
22.84	432.64	445.116	-12.4758
22.86	436.81	445.008	-8.19836
22.88	412.09	444.892	-32.8019
22.9	428.49	444.779	-16.2888
22.92	475.24	444.639	30.6011
22.94	412.09	444.554	-32.4641
22.96	404.01	444.469	-40.4594
22.98	404.01	444.385	-40.375
23	424.36	444.301	-19.9407
23.02	432.64	444.216	-11.5765
23.04	462.25	444.132	18.1175
23.06	445.21	444.049	1.16139
23.08	436.81	443.965	-7.15489
23.1	436.81	443.881	-7.07131
23.12	441	443.798	-2.79789
23.14	432.64	443.715	-11.0746
23.16	449.44	443.631	5.80852
23.18	424.36	443.548	-19.1885
23.2	449.44	443.466	5.97435
23.22	392.04	443.383	-51.3429
23.24	457.96	443.3	14.6596
23.26	428.49	443.218	-14.728
23.28	441	443.136	-2.13569
23.3	432.64	443.054	-10.4135
23.32	420.25	442.972	-22.7215
23.34	416.16	442.89	-26.7297
23.36	457.96	442.808	15.152
23.38	441	442.726	-1.72635
23.4	441	442.645	-1.64489
23.42	436.81	442.564	-5.75356
23.44	436.81	442.482	-5.67237
23.46	445.21	442.401	2.80869
23.48	445.21	442.32	2.88962
23.5	412.09	442.24	-30.1496
23.52	436.81	442.159	-5.3489
23.54	396.01	442.078	-46.0683
23.56	420.25	441.998	-21.7479
23.58	432.64	441.918	-9.27763
23.6	457.96	441.837	16.1225
23.62	445.21	441.757	3.45255
23.64	420.25	441.678	-21.4275
23.66	412.09	441.598	-29.5077
23.68	416.16	441.518	-25.3581
23.7	470.89	441.439	29.4515
23.72	445.21	441.359	3.85091
23.74	449.44	441.28	8.16023
23.76	436.81	441.201	-4.39059
23.78	436.81	441.122	-4.31152
23.8	408.04	441.043	-33.0026
23.82	457.96	440.964	16.9963
23.84	416.16	440.885	-24.725
23.86	424.36	440.806	-16.4464
23.88	462.25	440.728	21.5221
23.9	420.25	440.65	-20.3996
23.92	445.21	440.571	4.63871
23.94	449.44	440.493	8.94687
23.96	420.25	440.415	-20.1651
23.98	428.49	440.337	-11.8472
24	412.09	440.259	-28.1694
24.02	412.09	440.182	-28.0917
24.04	457.96	440.104	17.8559
24.06	412.09	440.027	-27.9366
24.08	424.36	439.949	-15.5892
24.1	428.49	439.872	-11.3819
24.12	436.81	439.795	-2.98473
24.14	457.96	439.718	18.2423
24.16	445.21	439.641	5.5693
24.18	416.16	439.564	-23.4038
24.2	441	439.487	1.51292
24.22	457.96	439.41	18.5496
24.24	445.21	439.334	5.87612
24.26	424.36	439.257	-14.8974
24.28	420.25	439.181	-18.9311
24.3	420.25	439.105	-18.8548
24.32	436.81	439.029	-2.21867
24.34	453.69	438.953	14.7374
24.36	441	438.877	2.12335
24.38	445.21	438.801	6.4092
24.4	453.69	438.725	14.965
24.42	412.09	438.649	-26.5593
24.44	420.25	438.574	-18.3238
24.46	408.04	438.498	-30.4583
24.48	424.36	438.423	-14.0629
24.5	416.16	438.348	-22.1876
24.52	408.04	438.272	-30.2324
24.54	449.44	438.197	11.2427
24.56	420.25	438.122	-17.8723
24.58	462.25	438.047	24.2027
24.6	428.49	437.973	-9.48251
24.62	457.96	437.898	20.0622
24.64	453.69	437.823	15.8669
24.66	432.64	437.749	-5.10849
24.68	449.44	437.674	11.766
24.7	424.36	437.6	-13.2396
24.72	453.69	437.525	16.1647
24.74	388.09	437.451	-49.3611
24.76	462.25	437.377	24.8731
24.78	400	437.303	-37.3028
24.8	408.04	437.229	-29.1889
24.82	470.89	437.155	33.735
24.84	404.01	437.081	-33.0712
24.86	412.09	437.007	-24.9174
24.88	470.89	436.934	33.9562
24.9	412.09	436.86	-24.7702
24.92	416.16	436.787	-20.6267
24.94	441	436.713	4.2867
24.96	412.09	436.64	-24.55
24.98	400	436.567	-36.5667
25	436.81	436.494	0.31646
25.02	436.81	436.42	0.38956
25.04	453.69	436.347	17.3426
25.06	404.01	436.274	-32.2645
25.08	420.25	436.202	-15.9516
25.1	396.01	436.129	-40.1188
25.12	412.09	436.056	-23.9661
25.14	416.16	435.983	-19.8234
25.16	392.04	435.911	-43.8708
25.18	445.21	435.838	9.37164
25.2	428.49	435.766	-7.27593
25.22	436.81	435.694	1.11644
25.24	412.09	435.621	-23.5313
25.26	432.64	435.549	-2.90904
25.28	470.89	435.477	35.4131
25.3	404.01	435.405	-31.3948
25.32	475.24	435.333	39.9072
25.34	412.09	435.261	-23.1709
25.36	372.49	435.189	-62.699
25.38	457.96	435.117	22.8428
25.4	470.89	435.045	35.8445
25.42	475.24	434.974	40.2662
25.44	484	434.902	49.0978
25.46	420.25	434.831	-14.5807
25.48	441	434.759	6.2408
25.5	466.56	434.688	31.8722
25.52	466.56	434.616	31.9435
25.54	380.25	434.545	-54.2952
25.56	408.04	434.474	-26.4339
25.58	445.21	434.403	10.8072
25.6	416.16	434.332	-18.1717
25.62	441	434.261	6.73932
25.64	416.16	434.19	-18.0297
25.66	388.09	434.119	-46.0288
25.68	404.01	434.048	-30.038
25.7	436.81	433.977	2.83281
25.72	420.25	433.906	-13.6565
25.74	404.01	433.836	-29.8258
25.76	445.21	433.765	11.4448
25.78	420.25	433.695	-13.4446
25.8	432.64	433.624	-0.98414
25.82	457.96	433.554	24.4063
25.84	416.16	433.483	-17.3233
25.86	432.64	433.413	-0.77301
25.88	441	433.343	7.65724
25.9	488.41	433.273	55.1375
25.92	424.36	433.202	-8.84242
25.94	466.56	433.132	33.4277
25.96	484	433.062	50.9377
25.98	441	432.992	8.00772
26	510.76	432.922	77.8377
26.02	466.56	432.852	33.7075
26.04	457.96	432.783	25.1774
26.06	506.25	432.713	73.5371
26.08	457.96	432.643	25.3168
26.1	510.76	432.573	78.1865
26.12	470.89	432.504	38.3862
26.14	501.76	432.434	69.3257
26.16	466.56	432.365	34.1952
26.18	466.56	432.295	34.2647
26.2	466.56	432.226	34.3341
26.22	449.44	432.157	17.2835
26.24	453.69	432.087	21.6028
26.26	492.84	432.018	60.8221
26.28	510.76	431.949	78.8113
26.3	457.96	431.88	26.0805
26.32	424.36	431.81	-7.45042
26.34	445.21	431.741	13.4687
26.36	462.25	431.672	30.5777
26.38	492.84	431.603	61.2367
26.4	470.89	431.534	39.3556
26.42	462.25	431.465	30.7845
26.44	492.84	431.397	61.4434
26.46	492.84	431.328	61.5122
26.48	445.21	431.259	13.9509
26.5	453.69	431.19	22.4996
26.52	492.84	431.122	61.7183
26.54	432.64	431.053	1.58695
26.56	462.25	430.984	31.2655
26.58	466.56	430.916	35.6441
26.6	441	430.847	10.1525
26.62	470.89	430.779	40.111
26.64	449.44	430.711	18.7294
26.66	428.49	430.642	-2.15223
26.68	479.61	430.574	49.0361
26.7	457.96	430.506	27.4544
26.72	432.64	430.437	2.20265
26.74	420.25	430.369	-10.1192
26.76	441	430.301	10.699
26.78	449.44	430.233	19.2071
26.8	428.49	430.165	-1.6748
26.82	388.09	430.097	-42.0067
26.84	412.09	430.029	-17.9387
26.86	436.81	429.961	6.84922
26.88	441	429.893	11.1072
26.9	384.16	429.825	-45.6649
26.92	380.25	429.757	-49.5071
26.94	457.96	429.689	28.2707
26.96	428.49	429.622	-1.13152
26.98	428.49	429.554	-1.06379
27	392.04	429.486	-37.4461
27.02	384.16	429.418	-45.2584
27.04	396.01	429.351	-33.3408
27.06	372.49	429.283	-56.7932
27.08	408.04	429.216	-21.1756
27.1	404.01	429.148	-25.1381
27.12	384.16	429.081	-44.9206
27.14	416.16	429.013	-12.8532
27.16	412.09	428.946	-16.8558
27.18	420.25	428.878	-8.62836
27.2	416.16	428.811	-12.651
27.22	420.25	428.744	-8.4937
27.24	384.16	428.676	-44.5164
27.26	392.04	428.609	-36.5692
27.28	396.01	428.542	-32.5319
27.3	392.04	428.475	-36.4348
27.32	420.25	428.408	-8.15762
27.34	432.64	428.341	4.29951
27.36	428.49	428.273	0.21657
27.38	441	428.206	12.7936
27.4	412.09	428.139	-16.0493
27.42	404.01	428.072	-24.0623
27.44	445.21	428.005	17.2046
27.46	404.01	427.938	-23.9285
27.48	470.89	427.872	43.0185
27.5	445.21	427.805	17.4053
27.52	432.64	427.738	4.90215
27.54	453.69	427.671	26.019
27.56	441	427.604	13.3957
27.58	436.81	427.538	9.27246
27.6	441	427.471	13.5292
27.62	492.84	427.404	65.4359
27.64	488.41	427.337	61.0725
27.66	547.56	427.271	120.289
27.68	510.76	427.204	83.5558
27.7	479.61	427.138	52.4723
27.72	501.76	427.071	74.6889
27.74	501.76	427.005	74.7554
27.76	436.81	426.938	9.87189
27.78	436.81	426.872	9.93835
27.8	424.36	426.805	-2.44523
27.82	416.16	426.739	-10.5788
27.84	441	426.672	14.3276
27.86	445.21	426.606	18.6039
27.88	445.21	426.54	18.6702
27.9	408.04	426.473	-18.4334
27.92	470.89	426.407	44.4828
27.94	400	426.341	-26.3409
27.96	408.04	426.275	-18.2347
27.98	408.04	426.209	-18.1685
28	416.16	426.142	-9.98233
28.02	412.09	426.076	-13.9862
28.04	441	426.01	14.9899
28.06	441	425.944	15.056
28.08	432.64	425.878	6.76211
28.1	416.16	425.812	-9.65185
28.12	416.16	425.746	-9.58583
28.14	441	425.68	15.3202
28.16	453.69	425.614	28.0761
28.18	436.81	425.548	11.2621
28.2	368.64	425.482	-56.842
28.22	388.09	425.416	-37.3261
28.24	441	425.35	15.6498
28.26	424.36	425.284	-0.92437
28.28	392.04	425.219	-33.1785
28.3	441	425.153	15.8473
28.32	420.25	425.087	-4.83692
28.34	384.16	425.021	-40.8612
28.36	424.36	424.955	-0.59544
28.38	400	424.89	-24.8897
28.4	441	424.824	16.176
28.42	436.81	424.758	12.0517
28.44	424.36	424.693	-0.3327
28.46	420.25	424.627	-4.37705
28.48	424.36	424.561	-0.20146
28.5	416.16	424.496	-8.33586
28.52	424.36	424.43	-0.07031
28.54	396.01	424.365	-28.3547
28.56	396.01	424.299	-28.2892
28.58	416.16	424.234	-8.07373
28.6	412.09	424.168	-12.0784
28.62	436.81	424.104	12.7058
28.64	436.81	424.042	12.7681
28.66	404.01	423.982	-19.9721
28.68	441	423.925	17.0749
28.7	432.64	423.871	8.76856
28.72	436.81	423.822	12.9881
28.74	441	423.779	17.2212
28.76	416.16	423.756	-7.59564
28.78	432.64	423.765	8.87543
28.8	404.01	423.815	-19.8046
28.82	424.36	423.92	0.44
28.84	428.49	424.118	4.37201
28.86	416.16	424.425	-8.26543
28.88	400	424.673	-24.6734
28.9	424.36	424.947	-0.58743
28.92	416.16	425.326	-9.16632
28.94	416.16	425.858	-9.69849
28.96	412.09	426.654	-14.5639
28.98	428.49	428.08	0.41022
29	396.01	430.235	-34.2252
29.02	400	430.976	-30.9762
29.04	424.36	431.11	-6.74951
29.06	408.04	431.25	-23.2101
29.08	432.64	431.399	1.2415
29.1	424.36	431.555	-7.19496
29.12	404.01	431.72	-27.7099
29.14	432.64	431.894	0.74628
29.16	420.25	432.077	-11.827
29.18	408.04	432.27	-24.2303
29.2	449.44	432.475	16.9649
29.22	436.81	432.693	4.11704
29.24	445.21	432.925	12.2852
29.26	400	433.173	-33.1732
29.28	436.81	433.451	3.35905
29.3	457.96	433.769	24.1907
29.32	428.49	434.135	-5.64514
29.34	441	434.556	6.44422
29.36	420.25	435.041	-14.7911
29.38	436.81	435.605	1.20512
29.4	453.69	436.27	17.4204
29.42	424.36	437.085	-12.7247
29.44	424.36	438.087	-13.7274
29.46	449.44	439.146	10.2938
29.48	428.49	440.438	-11.9479
29.5	457.96	442.375	15.5854
29.52	441	445.059	-4.05942
29.54	453.69	446.422	7.26782
29.56	441	447.236	-6.23648
29.58	466.56	448.098	18.4625
29.6	449.44	449.009	0.43129
29.62	484	449.974	34.0263
29.64	479.61	450.997	28.6134
29.66	510.76	452.082	58.6783
29.68	501.76	453.234	48.5259
29.7	492.84	454.459	38.3811
29.72	488.41	455.762	32.6478
29.74	484	457.15	26.8496
29.76	479.61	458.631	20.9792
29.78	506.25	460.211	46.0386
29.8	457.96	461.901	-3.94093
29.82	506.25	463.709	42.5405
29.84	529	465.648	63.352
29.86	524.41	467.729	56.681
29.88	506.25	469.966	36.2838
29.9	510.76	472.376	38.3845
29.92	501.76	474.974	26.7856
29.94	497.29	477.783	19.5069
29.96	484	480.824	3.17562
29.98	453.69	484.124	-30.4342
30	497.29	487.712	9.57773
30.02	470.89	491.623	-20.733
30.04	488.41	495.896	-7.48587
30.06	475.24	500.577	-25.3368
30.08	515.29	505.719	9.57065
30.1	524.41	511.386	13.0238
30.12	501.76	517.651	-15.8911
30.14	529	524.602	4.39797
30.16	515.29	532.343	-17.0535
30.18	510.76	541.001	-30.2412
30.2	515.29	550.728	-35.438
30.22	552.25	561.71	-9.4603
30.24	519.84	574.179	-54.3385
30.26	571.21	588.42	-17.2102
30.28	524.41	604.799	-80.3891
30.3	600.25	623.781	-23.5307
30.32	605.16	645.972	-40.8117
30.34	640.09	672.176	-32.0859
30.36	707.56	703.482	4.07805
30.38	723.61	741.399	-17.7892
30.4	739.84	788.077	-48.2367
30.42	835.21	846.654	-11.4439
30.44	954.81	921.788	33.022
30.46	1115.56	1020.24	95.3214
30.48	1156	1150.82	5.18142
30.5	1361.61	1322.62	38.9883
30.52	1616.04	1542.78	73.2618
30.54	1814.76	1817.12	-2.36296
30.56	2116	2152.82	-36.8167
30.58	2450.25	2559.4	-109.15
30.6	3058.09	3048.23	9.86402
30.62	3733.21	3632.47	100.736
30.64	4692.25	4326.85	365.404
30.66	5580.09	5142.16	437.932
30.68	6464.16	6065.02	399.14
30.7	7242.01	7005.22	236.785
30.72	7708.84	7718.93	-10.0886
30.74	7621.29	7861.8	-240.506
30.76	7106.49	7356.83	-250.342
30.78	6464.16	6573.05	-108.887
30.8	5806.44	5812.65	-6.21339
30.82	4844.16	5022.7	-178.537
30.84	3943.84	4115.89	-172.046
30.86	3260.41	3222.66	37.7493
30.88	2540.16	2503.79	36.37
30.9	1962.49	1989.18	-26.691
30.92	1568.16	1632.22	-64.0588
30.94	1303.21	1381.52	-78.3066
30.96	1115.56	1200.69	-85.128
30.98	979.69	1066.51	-86.8183
31	835.21	964.321	-129.111
31.02	784	884.705	-100.705
31.04	789.61	821.444	-31.8342
31.06	756.25	770.317	-14.0672
31.08	723.61	728.384	-4.77383
31.1	645.16	693.546	-48.3856
31.12	665.64	664.273	1.36696
31.14	670.81	639.43	31.3805
31.16	650.25	618.156	32.094
31.18	655.36	599.793	55.567
31.2	655.36	583.828	71.5323
31.22	630.01	569.856	60.1541
31.24	615.04	557.556	57.4845
31.26	605.16	546.667	58.4925
31.28	533.61	536.981	-3.37116
31.3	580.81	528.324	52.486
31.32	552.25	520.554	31.6964
31.34	605.16	513.551	91.6086
31.36	580.81	507.218	73.592
31.38	538.24	501.47	36.7703
31.4	542.89	496.236	46.6543
31.42	488.41	491.455	-3.04545
31.44	497.29	487.077	10.2128
31.46	524.41	483.056	41.3537
31.48	542.89	479.354	63.5358
31.5	466.56	475.937	-9.37747
31.52	470.89	472.777	-1.88693
31.54	475.24	469.847	5.39292
31.56	501.76	467.125	34.6346
31.58	470.89	464.592	6.29772
31.6	470.89	462.23	8.65984
31.62	449.44	460.024	-10.5836
31.64	428.49	457.959	-29.4689
31.66	428.49	456.024	-27.5337
31.68	453.69	454.207	-0.51699
31.7	445.21	452.499	-7.28908
31.72	470.89	450.891	19.9989
31.74	449.44	449.375	0.06496
31.76	445.21	447.944	-2.73381
31.78	428.49	446.591	-18.1009
31.8	445.21	445.31	-0.10041
31.82	488.41	444.097	44.313
31.84	462.25	442.946	19.3041
31.86	457.96	441.853	16.1074
31.88	436.81	440.812	-4.00176
31.9	424.36	439.809	-15.4485
31.92	445.21	438.831	6.37919
31.94	408.04	437.872	-29.832
31.96	470.89	436.926	33.9642
31.98	424.36	435.984	-11.6242
32	453.69	435.038	18.6523
32.02	420.25	434.075	-13.8249
32.04	441	433.08	7.92006
32.06	441	432.029	8.97143
32.08	453.69	430.878	22.8122
32.1	432.64	429.529	3.11099
32.12	470.89	427.647	43.2434
32.14	453.69	425.164	28.5264
32.16	441	424.123	16.8771
32.18	432.64	423.689	8.95103
32.2	432.64	423.219	9.42081
32.22	466.56	422.707	43.8528
32.24	441	422.33	18.6704
32.26	420.25	422.002	-1.75243
32.28	445.21	421.663	23.5474
32.3	416.16	421.306	-5.14582
32.32	466.56	420.928	45.6319
32.34	412.09	420.524	-8.43404
32.36	453.69	420.087	33.6034
32.38	428.49	419.606	8.88418
32.4	408.04	419.066	-11.026
32.42	441	418.443	22.5572
32.44	457.96	417.693	40.2671
32.46	412.09	416.715	-4.62475
32.48	404.01	415.16	-11.1504
32.5	412.09	414.61	-2.52025
32.52	412.09	412.232	-0.14198
32.54	449.44	412.132	37.3077
32.56	380.25	412.026	-31.7756
32.58	436.81	411.908	24.9018
32.6	412.09	411.772	0.3184
32.62	436.81	411.586	25.2235
32.64	432.64	411.486	21.1542
32.66	420.25	411.232	9.01847
32.68	396.01	411.17	-15.1596
32.7	441	411.108	29.8924
32.72	400	411.046	-11.0457
32.74	400	410.984	-10.9838
32.76	400	410.922	-10.9219
32.78	424.36	410.86	13.4999
32.8	392.04	410.798	-18.7582
32.82	424.36	410.736	13.6236
32.84	408.04	410.675	-2.63462
32.86	400	410.613	-10.6128
32.88	396.01	410.551	-14.5411
32.9	449.44	410.489	38.9506
32.92	441	410.428	30.5723
32.94	412.09	410.366	1.72401
32.96	388.09	410.304	-22.2143
32.98	420.25	410.243	10.0073
33	453.69	410.181	43.5089
33.02	428.49	410.119	18.3705
33.04	441	410.058	30.9421
33.06	436.81	409.996	26.8137
33.08	412.09	409.935	2.1552
33.1	396.01	409.873	-13.8633
33.12	404.01	409.812	-5.8018
33.14	396.01	409.75	-13.7403
33.16	436.81	409.689	27.1211
33.18	404.01	409.627	-5.61748
33.2	400	409.566	-9.56609
33.22	420.25	409.505	10.7453
33.24	392.04	409.443	-17.4034
33.26	400	409.382	-9.38205
33.28	404.01	409.321	-5.31074
33.3	400	409.259	-9.25947
33.32	412.09	409.198	2.89178
33.34	396.01	409.137	-13.127
33.36	445.21	409.076	36.1342
33.38	388.09	409.015	-20.9246
33.4	400	408.953	-8.95343
33.42	408.04	408.892	-0.85229
33.44	432.64	408.831	23.8088
33.46	424.36	408.77	15.5899
33.48	462.25	408.709	53.541
33.5	441	408.648	32.352
33.52	457.96	408.587	49.373
33.54	416.16	408.526	7.634
33.56	416.16	408.465	7.69496
33.58	420.25	408.404	11.8459
33.6	380.25	408.343	-28.0932
33.62	428.49	408.282	20.2077
33.64	436.81	408.221	28.5886
33.66	420.25	408.161	12.0894
33.68	432.64	408.1	24.5402
33.7	396.01	408.039	-12.029
33.72	424.36	407.978	16.3817
33.74	445.21	407.918	37.2925
33.76	388.09	407.857	-19.7668
33.78	404.01	407.796	-3.78611
33.8	400	407.735	-7.73546
33.82	400	407.675	-7.67483
33.84	408.04	407.614	0.42578
33.86	412.09	407.554	4.53635
33.88	416.16	407.493	8.6669
33.9	420.25	407.433	12.8174
33.92	416.16	407.372	8.78793
33.94	412.09	407.312	4.77839
33.96	462.25	407.251	54.9988
33.98	408.04	407.191	0.84926
34	412.09	407.13	4.95964
34.02	445.21	407.07	38.14
34.04	404.01	407.01	-2.99965
34.06	412.09	406.949	5.14064
34.08	400	406.889	-6.88908
34.1	449.44	406.829	42.6112
34.12	404.01	406.769	-2.7586
34.14	441	406.708	34.2916
34.16	376.36	406.648	-30.2883
34.18	432.64	406.588	26.0519
34.2	432.64	406.528	26.112
34.22	449.44	406.468	42.9721
34.24	420.25	406.408	13.8421
34.26	466.56	406.348	60.2122
34.28	396.01	406.288	-10.2778
34.3	412.09	406.228	5.86211
34.32	432.64	406.168	26.4721
34.34	408.04	406.108	1.93197
34.36	408.04	406.048	1.99185
34.38	412.09	405.988	6.10168
34.4	412.09	405.928	6.1615
34.42	408.04	405.869	2.1713
34.44	457.96	405.809	52.151
34.46	388.09	405.749	-17.6592
34.48	404.01	405.69	-1.67951
34.5	420.25	405.63	14.6202
34.52	388.09	405.57	-17.4802
34.54	392.04	405.511	-13.4706
34.56	404.01	405.451	-1.44102
34.58	416.16	405.391	10.7685
34.6	380.25	405.332	-25.082
34.62	412.09	405.272	6.81751
34.64	441	405.213	35.787
34.66	388.09	405.154	-17.0636
34.68	376.36	405.094	-28.7342
34.7	396.01	405.035	-9.02485
34.72	416.16	404.976	11.1845
34.74	404.01	404.916	-0.90623
34.76	368.64	404.857	-36.217
34.78	404.01	404.798	-0.78774
34.8	404.01	404.739	-0.72854
34.82	396.01	404.679	-8.66937
34.84	408.04	404.62	3.41976
34.86	408.04	404.561	3.47887
34.88	396.01	404.502	-8.49206
34.9	380.25	404.443	-24.193
34.92	376.36	404.384	-28.024
34.94	380.25	404.325	-24.0751
34.96	392.04	404.266	-12.2261
34.98	364.81	404.207	-39.3972
35	436.81	404.148	32.6617
35.02	441	404.09	36.9105
35.04	404.01	404.031	-0.02069
35.06	396.01	403.972	-7.96192
35.08	376.36	403.913	-27.5532
35.1	432.64	403.854	28.7855
35.12	404.01	403.796	0.21418
35.14	424.36	403.737	20.6228
35.16	388.09	403.679	-15.5886
35.18	404.01	403.62	0.38998
35.2	392.04	403.562	-11.5215
35.22	408.04	403.503	4.537
35.24	404.01	403.445	0.56547
35.26	380.25	403.386	-23.1361
35.28	388.09	403.328	-15.2377
35.3	408.04	403.269	4.77064
35.32	449.44	403.211	46.2289
35.34	424.36	403.153	21.2072
35.36	404.01	403.095	0.91549
35.38	380.25	403.036	-22.7863
35.4	404.01	402.978	1.03173
35.42	392.04	402.92	-10.8805
35.44	388.09	402.863	-14.773
35.46	392.04	402.806	-10.7658
35.48	392.04	402.749	-10.7091
35.5	384.16	402.693	-18.5329
35.52	388.09	402.638	-14.5477
35.54	436.81	402.584	34.2258
35.56	424.36	402.538	21.8219
35.58	380.25	402.502	-22.2516
35.6	380.25	402.461	-22.2113
35.62	384.16	402.429	-18.2693
35.64	388.09	402.409	-14.3186
35.66	436.81	402.403	34.4066
35.68	384.16	402.421	-18.2614
35.7	392.04	402.481	-10.4408
35.72	400	402.645	-2.64492
35.74	400	402.916	-2.91598
35.76	368.64	402.888	-34.2484
35.78	392.04	402.849	-10.809
35.8	404.01	402.81	1.19974
35.82	364.81	402.772	-37.9621
35.84	408.04	402.735	5.30551
35.86	392.04	402.698	-10.6575
35.88	408.04	402.661	5.37876
35.9	400	402.626	-2.62562
35.92	364.81	402.591	-37.7807
35.94	388.09	402.557	-14.4665
35.96	420.25	402.523	17.7269
35.98	408.04	402.49	5.5496
36	368.64	402.459	-33.8186
36.02	408.04	402.428	5.6124
36.04	416.16	402.398	13.7625
36.06	396.01	402.368	-6.35835
36.08	400	402.34	-2.34017
36.1	376.36	402.313	-25.953
36.12	380.25	402.287	-22.037
36.14	404.01	402.262	1.74768
36.16	396.01	402.239	-6.22904
36.18	420.25	402.217	18.0327
36.2	420.25	402.197	18.0528
36.22	404.01	402.179	1.83075
36.24	420.25	402.167	18.0828
36.26	424.36	402.164	22.1962
36.28	412.09	402.173	9.91724
36.3	380.25	402.196	-21.946
36.32	400	402.222	-2.22172
36.34	449.44	402.265	47.1753
36.36	388.09	402.333	-14.2432
36.38	380.25	402.446	-22.1958
36.4	412.09	402.667	9.42325
36.42	408.04	402.999	5.04103
36.44	404.01	403.035	0.97545
36.46	408.04	403.062	4.97788
36.48	424.36	403.093	21.2667
36.5	424.36	403.128	21.2318
36.52	396.01	403.167	-7.15704
36.54	428.49	403.21	25.2799
36.56	357.21	403.258	-46.0477
36.58	404.01	403.31	0.70008
36.6	408.04	403.367	4.6728
36.62	357.21	403.43	-46.2198
36.64	396.01	403.498	-7.48803
36.66	372.49	403.572	-31.0823
36.68	396.01	403.653	-7.64295
36.7	376.36	403.74	-27.3805
36.72	384.16	403.835	-19.6752
36.74	400	403.938	-3.93777
36.76	388.09	404.049	-15.9587
36.78	412.09	404.168	7.92156
36.8	400	404.298	-4.29779
36.82	412.09	404.437	7.65259
36.84	408.04	404.588	3.45196
36.86	432.64	404.751	27.8895
36.88	441	404.926	36.0741
36.9	420.25	405.115	15.135
36.92	408.04	405.319	2.72093
36.94	368.64	405.539	-36.8993
36.96	408.04	405.777	2.26287
36.98	408.04	406.034	2.006
37	408.04	406.312	1.72837
37.02	376.36	406.612	-30.2519
37.04	420.25	406.937	13.3131
37.06	400	407.289	-7.28906
37.08	408.04	407.671	0.36909
37.1	400	408.085	-8.08549
37.12	428.49	408.536	19.9539
37.14	408.04	409.027	-0.98661
37.16	400	409.561	-9.56129
37.18	404.01	410.145	-6.13504
37.2	428.49	410.784	17.7065
37.22	416.16	411.483	4.67679
37.24	404.01	412.252	-8.2415
37.26	384.16	413.097	-28.9371
37.28	396.01	414.03	-18.0199
37.3	400	415.062	-15.0618
37.32	392.04	416.206	-24.1665
37.34	420.25	417.48	2.76976
37.36	441	418.902	22.0975
37.38	364.81	420.496	-55.6863
37.4	400	422.29	-22.2897
37.42	412.09	424.317	-12.2266
37.44	412.09	426.618	-14.5284
37.46	441	429.246	11.7537
37.48	424.36	432.264	-7.90438
37.5	428.49	435.753	-7.26313
37.52	384.16	439.815	-55.6554
37.54	457.96	444.584	13.3757
37.56	466.56	450.234	16.326
37.58	475.24	456.997	18.2428
37.6	484	465.189	18.8113
37.62	449.44	475.243	-25.803
37.64	501.76	487.769	13.9911
37.66	542.89	503.628	39.2625
37.68	542.89	524.028	18.8621
37.7	556.96	550.594	6.36646
37.72	640.09	585.281	54.8089
37.74	640.09	630.068	10.0222
37.76	702.25	686.658	15.5923
37.78	772.84	756.558	16.2818
37.8	835.21	841.258	-6.0484
37.82	954.81	941.836	12.9736
37.84	1043.29	1057.35	-14.0577
37.86	1253.16	1181.29	71.8702
37.88	1267.36	1296.08	-28.7199
37.9	1354.24	1370.57	-16.3279
37.92	1332.25	1375.2	-42.9488
37.94	1339.56	1315.02	24.5437
37.96	1260.25	1231.14	29.1058
37.98	1169.64	1154.36	15.2845
38	1049.76	1081.72	-31.9602
38.02	1004.89	995.897	8.99254
38.04	888.04	893.597	-5.5568
38.06	800.89	791.274	9.6163
38.08	739.84	704.932	34.9078
38.1	676	638.712	37.2883
38.12	600.25	589.618	10.6316
38.14	556.96	553.243	3.71653
38.16	457.96	525.92	-67.9601
38.18	453.69	505.015	-51.3249
38.2	453.69	488.715	-35.0251
38.22	445.21	475.778	-30.5685
38.24	453.69	465.344	-11.6541
38.26	432.64	456.806	-24.1658
38.28	492.84	449.728	43.1116
38.3	428.49	443.794	-15.3045
38.32	400	438.768	-38.7678
38.34	436.81	434.47	2.33958
38.36	400	430.766	-30.7658
38.38	449.44	427.548	21.892
38.4	428.49	424.734	3.75611
38.42	349.69	422.257	-72.5673
38.44	400	420.065	-20.0652
38.46	396.01	418.115	-22.1046
38.48	432.64	416.37	16.2697
38.5	404.01	414.803	-10.7935
38.52	388.09	413.39	-25.2999
38.54	412.09	412.11	-0.01971
38.56	400	410.946	-10.9459
38.58	392.04	409.884	-17.8441
38.6	412.09	408.912	3.17767
38.62	384.16	408.02	-23.8601
38.64	361	407.199	-46.1985
38.66	388.09	406.44	-18.3499
38.68	412.09	405.738	6.35243
38.7	408.04	405.086	2.95435
38.72	368.64	404.479	-35.8391
38.74	376.36	403.913	-27.5535
38.76	420.25	403.385	16.8651
38.78	416.16	402.89	13.2702
38.8	353.44	402.425	-48.9852
38.82	384.16	401.988	-17.8284
38.84	376.36	401.577	-25.217
38.86	416.16	401.189	14.9713
38.88	368.64	400.822	-32.1816
38.9	380.25	400.474	-20.2241
38.92	408.04	400.144	7.89551
38.94	388.09	399.831	-11.7415
38.96	388.09	399.534	-11.4437
38.98	392.04	399.25	-7.21003
39	396.01	398.979	-2.96946
39.02	384.16	398.721	-14.561
39.04	380.25	398.474	-18.2238
39.06	384.16	398.237	-14.0771
39.08	400	398.01	1.98984
39.1	372.49	397.792	-25.3023
39.12	404.01	397.583	6.42707
39.14	364.81	397.382	-32.5715
39.16	432.64	397.188	35.4525
39.18	408.04	397	11.0395
39.2	364.81	396.82	-32.01
39.22	376.36	396.646	-20.2856
39.24	384.16	396.477	-12.317
39.26	400	396.314	3.68616
39.28	404.01	396.156	7.85424
39.3	404.01	396.003	8.0075
39.32	384.16	395.854	-11.6938
39.34	428.49	395.709	32.7806
39.36	416.16	395.569	20.591
39.38	368.64	395.433	-26.7925
39.4	384.16	395.3	-11.1396
39.42	416.16	395.17	20.9898
39.44	376.36	395.044	-18.6837
39.46	388.09	394.917	-6.82671
39.48	416.16	394.787	21.3728
39.5	396.01	394.654	1.35582
39.52	408.04	394.516	13.5241
39.54	408.04	394.37	13.6698
39.56	380.25	394.213	-13.9631
39.58	376.36	394.037	-17.6774
39.6	424.36	393.826	30.534
39.62	396.01	393.518	2.49249
39.64	416.16	393.115	23.045
39.66	400	393.027	6.97346
39.68	384.16	392.946	-8.78625
39.7	412.09	392.866	19.2237
39.72	404.01	392.786	11.2239
39.74	428.49	392.703	35.7867
39.76	400	392.618	7.38191
39.78	408.04	392.545	15.4951
39.8	424.36	392.473	31.8871
39.82	380.25	392.402	-12.1517
39.84	380.25	392.331	-12.0813
39.86	380.25	392.262	-12.0117
39.88	404.01	392.193	11.8172
39.9	376.36	392.125	-15.7647
39.92	400	392.057	7.94307
39.94	400	391.986	8.01373
39.96	388.09	391.911	-3.82076
39.98	400	391.829	8.17058
40	372.49	391.741	-19.2508
40.02	372.49	391.642	-19.1524
40.04	396.01	391.531	4.47934
40.06	357.21	391.398	-34.1885
40.08	376.36	391.228	-14.8685
40.1	392.04	390.959	1.08095
40.12	372.49	390.907	-18.4173
40.14	364.81	390.539	-25.7289
40.16	368.64	390.492	-21.8516
40.18	361	390.444	-29.4441
40.2	412.09	390.396	21.6939
40.22	404.01	390.347	13.6626
40.24	388.09	390.297	-2.20747
40.26	396.01	390.244	5.76599
40.28	404.01	390.198	13.8116
40.3	372.49	390.142	-17.6516
40.32	388.09	390.096	-2.00628
40.34	357.21	390.051	-32.8411
40.36	412.09	390.006	22.0841
40.38	392.04	389.961	2.07921
40.4	392.04	389.916	2.12424
40.42	380.25	389.871	-9.62082
40.44	392.04	389.826	2.21408
40.46	372.49	389.781	-17.2911
40.48	432.64	389.736	42.9037
40.5	424.36	389.692	34.6683
40.52	380.25	389.647	-9.39706
40.54	376.36	389.603	-13.2425
40.56	361	389.558	-28.558
40.58	376.36	389.514	-13.1537
40.6	396.01	389.469	6.54071
40.62	392.04	389.425	2.61498
40.64	353.44	389.381	-35.9408
40.66	380.25	389.337	-9.0867
40.68	396.01	389.293	6.71737
40.7	342.25	389.249	-46.9986
40.72	400	389.205	10.7953
40.74	376.36	389.161	-12.8009
40.76	384.16	389.117	-4.95709
40.78	388.09	389.073	-0.98338
40.8	396.01	389.03	6.98027
40.82	376.36	388.986	-12.6262
40.84	372.49	388.943	-16.4527
40.86	372.49	388.899	-16.4092
40.88	384.16	388.856	-4.69587
40.9	392.04	388.813	3.22743
40.92	372.49	388.769	-16.2794
40.94	372.49	388.726	-16.2362
40.96	384.16	388.683	-4.52313
40.98	424.36	388.64	35.7199
41	436.81	388.597	48.2128
41.02	416.16	388.554	27.6057
41.04	404.01	388.512	15.4985
41.06	388.09	388.469	-0.37882
41.08	412.09	388.426	23.6638
41.1	453.69	388.384	65.3064
41.12	428.49	388.341	40.1489
41.14	441	388.299	52.7013
41.16	453.69	388.256	65.4337
41.18	412.09	388.214	23.8757
41.2	432.64	388.173	44.467
41.22	412.09	388.133	23.9574
41.24	412.09	388.093	23.9965
41.26	470.89	388.056	82.834
41.28	466.56	388.021	78.5386
41.3	492.84	387.993	104.847
41.32	441	387.975	53.0255
41.34	420.25	387.948	32.3017
41.36	470.89	387.908	82.9817
41.38	436.81	387.874	48.9364
41.4	436.81	387.851	48.9592
41.42	462.25	387.845	74.4053
41.44	436.81	387.861	48.9492
41.46	432.64	387.909	44.7309
41.48	449.44	388.011	61.4289
41.5	416.16	388.235	27.9252
41.52	420.25	388.642	31.6077
41.54	408.04	388.905	19.1351
41.56	416.16	388.887	27.2729
41.58	408.04	388.87	19.1701
41.6	380.25	388.853	-8.60337
41.62	384.16	388.837	-4.67749
41.64	400	388.822	11.1777
41.66	388.09	388.808	-0.71784
41.68	424.36	388.794	35.5659
41.7	388.09	388.781	-0.69111
41.72	376.36	388.769	-12.4089
41.74	384.16	388.757	-4.59749
41.76	372.49	388.747	-16.2569
41.78	380.25	388.737	-8.4872
41.8	368.64	388.728	-20.0883
41.82	392.04	388.72	3.31958
41.84	388.09	388.713	-0.62344
41.86	396.01	388.707	7.30259
41.88	408.04	388.702	19.3376
41.9	380.25	388.698	-8.44844
41.92	392.04	388.696	3.34445
41.94	424.36	388.694	35.6662
41.96	400	388.693	11.3068
41.98	404.01	388.694	15.3163
42	392.04	388.696	3.34443
42.02	392.04	388.699	3.34103
42.04	353.44	388.704	-35.2643
42.06	404.01	388.712	15.2981
42.08	376.36	388.722	-12.3621
42.1	416.16	388.735	27.4247
42.12	436.81	388.753	48.057
42.14	416.16	388.778	27.3816
42.16	392.04	388.816	3.22436
42.18	376.36	388.853	-12.4926
42.2	357.21	388.889	-31.6789
42.22	376.36	388.944	-12.5839
42.24	424.36	389.023	35.3367
42.26	396.01	389.137	6.87261
42.28	400	389.308	10.692
42.3	396.01	389.604	6.40635
42.32	384.16	390.088	-5.9281
42.34	404.01	390.436	13.5744
42.36	420.25	390.503	29.7473
42.38	364.81	390.574	-25.7636
42.4	372.49	390.648	-18.1584
42.42	392.04	390.727	1.31267
42.44	384.16	390.811	-6.65059
42.46	412.09	390.898	21.1916
42.48	408.04	390.991	17.0491
42.5	420.25	391.088	29.1616
42.52	408.04	391.191	16.8489
42.54	412.09	391.299	20.7907
42.56	388.09	391.413	-3.32332
42.58	404.01	391.533	12.4766
42.6	368.64	391.66	-23.0199
42.62	408.04	391.793	16.2469
42.64	432.64	391.933	40.7066
42.66	396.01	392.081	3.92875
42.68	376.36	392.237	-15.8771
42.7	408.04	392.401	15.6388
42.72	416.16	392.574	23.5858
42.74	396.01	392.757	3.2534
42.76	416.16	392.949	23.211
42.78	400	393.152	6.84812
42.8	404.01	393.366	10.644
42.82	400	393.592	6.408
42.84	384.16	393.831	-9.67068
42.86	424.36	394.083	30.2771
42.88	372.49	394.349	-21.8594
42.9	424.36	394.631	29.7288
42.92	404.01	394.929	9.08056
42.94	392.04	395.245	-3.20518
42.96	408.04	395.58	12.4603
42.98	408.04	395.934	12.1057
43	404.01	396.31	7.69959
43.02	364.81	396.71	-31.8998
43.04	392.04	397.134	-5.09401
43.06	388.09	397.585	-9.49517
43.08	424.36	398.065	26.2947
43.1	441	398.577	42.4232
43.12	384.16	399.122	-14.9623
43.14	424.36	399.705	24.6555
43.16	416.16	400.327	15.8333
43.18	420.25	400.992	19.2576
43.2	380.25	401.706	-21.4555
43.22	396.01	402.47	-6.46042
43.24	412.09	403.292	8.79801
43.26	384.16	404.176	-20.0157
43.28	436.81	405.128	31.6823
43.3	400	406.155	-6.155
43.32	432.64	407.265	25.3746
43.34	424.36	408.468	15.8921
43.36	384.16	409.772	-25.6125
43.38	376.36	411.191	-34.8309
43.4	441	412.736	28.2636
43.42	420.25	414.424	5.8258
43.44	380.25	416.272	-36.0221
43.46	416.16	418.3	-2.14046
43.48	408.04	420.533	-12.4933
43.5	416.16	422.999	-6.83866
43.52	376.36	425.729	-49.3695
43.54	441	428.765	12.2351
43.56	453.69	432.152	21.5385
43.58	445.21	435.945	9.26475
43.6	424.36	440.214	-15.8535
43.62	453.69	445.038	8.65151
43.64	424.36	450.521	-26.1609
43.66	457.96	456.785	1.17471
43.68	432.64	463.987	-31.3473
43.7	436.81	472.323	-35.5131
43.72	462.25	482.043	-19.7931
43.74	453.69	493.47	-39.78
43.76	484	507.026	-23.0257
43.78	510.76	523.268	-12.5082
43.8	497.29	542.946	-45.6555
43.82	538.24	567.072	-28.832
43.84	524.41	597.034	-72.6244
43.86	600.25	634.729	-34.4787
43.88	665.64	682.704	-17.0639
43.9	718.24	744.232	-25.9921
43.92	795.24	823.141	-27.9008
43.94	864.36	923.259	-58.8994
43.96	1017.61	1047.55	-29.9383
43.98	1162.81	1197.07	-34.257
44	1361.61	1369.41	-7.80413
44.02	1521	1555.65	-34.6528
44.04	1705.69	1735.66	-29.9653
44.06	1814.76	1876.04	-61.2774
44.08	1944.81	1940.54	4.26835
44.1	1918.44	1915.77	2.66804
44.12	1971.36	1827.76	143.599
44.14	1772.41	1721.48	50.9324
44.16	1806.25	1623.86	182.391
44.18	1576.09	1531.29	44.797
44.2	1521	1425.04	95.9551
44.22	1428.84	1294.7	134.136
44.24	1204.09	1149.81	54.2779
44.26	1049.76	1010.47	39.292
44.28	894.01	891.18	2.82983
44.3	806.56	795.799	10.7613
44.32	718.24	721.723	-3.48283
44.34	670.81	664.504	6.3058
44.36	566.44	620.013	-53.5731
44.38	475.24	585.006	-109.766
44.4	529	557.087	-28.0871
44.42	488.41	534.516	-46.1062
44.44	428.49	516.033	-87.5433
44.46	470.89	500.717	-29.8274
44.48	441	487.888	-46.8881
44.5	412.09	477.036	-64.9456
44.52	445.21	467.773	-22.5633
44.54	432.64	459.804	-27.1641
44.56	436.81	452.897	-16.0871
44.58	396.01	446.87	-50.8605
44.6	428.49	441.58	-13.0898
44.62	416.16	436.909	-20.7489
44.64	416.16	432.764	-16.6039
44.66	432.64	429.068	3.57192
44.68	404.01	425.758	-21.7481
44.7	420.25	422.782	-2.53152
44.72	424.36	420.095	4.26548
44.74	441	417.66	23.3398
44.76	384.16	415.448	-31.2876
44.78	404.01	413.43	-9.42001
44.8	388.09	411.585	-23.495
44.82	388.09	409.893	-21.803
44.84	432.64	408.337	24.3026
44.86	400	406.904	-6.90355
44.88	364.81	405.579	-40.7689
44.9	428.49	404.352	24.1377
44.92	408.04	403.214	4.82573
44.94	388.09	402.156	-14.0662
44.96	408.04	401.171	6.86946
44.98	416.16	400.251	15.9093
45	396.01	399.391	-3.38086
45.02	416.16	398.586	17.5743
45.04	400	397.831	2.16948
45.06	384.16	397.121	-12.9611
45.08	400	396.454	3.54615
45.1	384.16	395.825	-11.6652
45.12	376.36	395.232	-18.8723
45.14	396.01	394.672	1.33789
45.16	372.49	394.142	-21.6524
45.18	388.09	393.641	-5.55081
45.2	396.01	393.165	2.84471
45.22	372.49	392.714	-20.224
45.24	380.25	392.285	-12.0352
45.26	392.04	391.877	0.16257
45.28	408.04	391.489	16.5508
45.3	357.21	391.119	-33.9092
45.32	388.09	390.766	-2.67618
45.34	357.21	390.429	-33.2191
45.36	353.44	390.107	-36.667
45.38	388.09	389.799	-1.70895
45.4	376.36	389.504	-13.144
45.42	400	389.221	10.7786
45.44	396.01	388.95	7.05959
45.46	400	388.69	11.3096
45.48	380.25	388.441	-8.19064
45.5	388.09	388.201	-0.11063
45.52	388.09	387.97	0.12022
45.54	384.16	387.748	-3.5876
45.56	372.49	387.534	-15.0436
45.58	384.16	387.327	-3.16741
45.6	420.25	387.129	33.1215
45.62	368.64	386.937	-18.2966
45.64	376.36	386.751	-10.3914
45.66	361	386.572	-25.5723
45.68	380.25	386.399	-6.14927
45.7	376.36	386.232	-9.87189
45.72	380.25	386.07	-5.81987
45.74	400	385.913	14.087
45.76	380.25	385.761	-5.51099
45.78	357.21	385.614	-28.4037
45.8	376.36	385.471	-9.11078
45.82	342.25	385.332	-43.0821
45.84	388.09	385.197	2.8925
45.86	376.36	385.067	-8.70677
45.88	345.96	384.94	-38.9797
45.9	357.21	384.816	-27.6062
45.92	400	384.696	15.3039
45.94	384.16	384.579	-0.41863
45.96	404.01	384.459	19.5505
45.98	380.25	384.332	-4.08202
46	384.16	384.192	-0.03189
46.02	384.16	384.034	0.12582
46.04	408.04	383.85	24.19
46.06	384.16	383.62	0.54039
46.08	364.81	383.28	-18.4704
46.1	353.44	382.772	-29.3323
46.12	396.01	382.403	13.6067
46.14	384.16	382.336	1.82395
46.16	412.09	382.269	29.8209
46.18	372.49	382.202	-9.71188
46.2	396.01	382.133	13.8767
46.22	364.81	382.06	-17.2502
46.24	412.09	381.979	30.1107
46.26	441	381.907	59.0934
46.28	420.25	381.851	38.3994
46.3	372.49	381.796	-9.30557
46.32	388.09	381.742	6.34849
46.34	376.36	381.688	-5.32841
46.36	400	381.636	18.3638
46.38	368.64	381.585	-12.945
46.4	376.36	381.535	-5.17519
46.42	361	381.487	-20.4868
46.44	392.04	381.44	10.5999
46.46	396.01	381.396	14.6141
46.48	384.16	381.357	2.80328
46.5	408.04	381.322	26.7175
46.52	364.81	381.272	-16.4623
46.54	376.36	381.211	-4.85077
46.56	376.36	381.134	-4.77427
46.58	357.21	381.038	-23.8278
46.6	392.04	380.914	11.1257
46.62	331.24	380.747	-49.5069
46.64	349.69	380.474	-30.7841
46.66	384.16	380.27	3.88956
46.68	420.25	379.753	40.4967
46.7	408.04	379.813	28.2265
46.72	404.01	379.921	24.0891
46.74	364.81	379.91	-15.1
46.76	361	379.892	-18.8922
46.78	424.36	379.873	44.4865
46.8	361	379.853	-18.8535
46.82	380.25	379.831	0.4189
46.84	361	379.803	-18.8031
46.86	380.25	379.778	0.47158
46.88	349.69	379.737	-30.0468
46.9	353.44	379.723	-26.2831
46.92	342.25	379.71	-37.4595
46.94	384.16	379.696	4.46382
46.96	364.81	379.683	-14.8731
46.98	372.49	379.67	-7.18016
47	380.25	379.657	0.59254
47.02	353.44	379.645	-26.205
47.04	376.36	379.633	-3.27279
47.06	388.09	379.621	8.46922
47.08	349.69	379.609	-29.919
47.1	368.64	379.598	-10.9575
47.12	396.01	379.586	16.4238
47.14	376.36	379.575	-3.21525
47.16	342.25	379.564	-37.3145
47.18	380.25	379.554	0.696
47.2	357.21	379.544	-22.3338
47.22	396.01	379.534	16.4762
47.24	400	379.524	20.4758
47.26	384.16	379.515	4.64516
47.28	392.04	379.506	12.5342
47.3	361	379.497	-18.497
47.32	364.81	379.489	-14.6786
47.34	392.04	379.481	12.5594
47.36	392.04	379.474	12.5665
47.38	380.25	379.467	0.78269
47.4	388.09	379.462	8.62759
47.42	338.56	379.46	-40.8995
47.44	357.21	379.461	-22.2513
47.46	380.25	379.468	0.78168
47.48	420.25	379.464	40.7862
47.5	376.36	379.461	-3.10086
47.52	376.36	379.463	-3.10294
47.54	376.36	379.472	-3.11165
47.56	416.16	379.49	36.6699
47.58	342.25	379.526	-37.2757
47.6	342.25	379.604	-37.3544
47.62	404.01	379.731	24.2788
47.64	368.64	379.741	-11.1013
47.66	380.25	379.746	0.50374
47.68	380.25	379.752	0.49807
47.7	404.01	379.758	24.2517
47.72	372.49	379.766	-7.27557
47.74	388.09	379.774	8.31643
47.76	408.04	379.782	28.2576
47.78	364.81	379.792	-14.9821
47.8	392.04	379.803	12.2373
47.82	372.49	379.814	-7.32429
47.84	400	379.827	20.1732
47.86	388.09	379.84	8.24966
47.88	357.21	379.855	-22.6449
47.9	361	379.871	-18.8706
47.92	388.09	379.887	8.20254
47.94	380.25	379.905	0.34451
47.96	380.25	379.925	0.32523
47.98	372.49	379.945	-7.45538
48	380.25	379.967	0.28268
48.02	372.49	379.991	-7.50072
48.04	388.09	380.016	8.07441
48.06	384.16	380.042	4.11797
48.08	396.01	380.07	15.9399
48.1	408.04	380.1	27.9401
48.12	420.25	380.132	40.1185
48.14	388.09	380.165	7.92494
48.16	396.01	380.201	15.8095
48.18	396.01	380.238	15.7718
48.2	384.16	380.278	3.88202
48.22	396.01	380.32	15.6899
48.24	380.25	380.365	-0.11474
48.26	388.09	380.412	7.67805
48.28	384.16	380.462	3.69812
48.3	380.25	380.515	-0.26472
48.32	368.64	380.571	-11.9306
48.34	412.09	380.63	31.4602
48.36	384.16	380.692	3.46762
48.38	376.36	380.759	-4.39866
48.4	364.81	380.829	-16.0188
48.42	388.09	380.903	7.18693
48.44	376.36	380.982	-4.62177
48.46	380.25	381.065	-0.81512
48.48	384.16	381.154	3.0065
48.5	412.09	381.247	30.8428
48.52	368.64	381.347	-12.7067
48.54	376.36	381.452	-5.09228
48.56	396.01	381.564	14.4456
48.58	372.49	381.684	-9.19364
48.6	388.09	381.81	6.27956
48.62	392.04	381.945	10.0946
48.64	392.04	382.089	9.95081
48.66	372.49	382.243	-9.75252
48.68	388.09	382.406	5.68388
48.7	357.21	382.581	-25.3709
48.72	404.01	382.768	21.2422
48.74	376.36	382.968	-6.60785
48.76	432.64	383.182	49.4578
48.78	380.25	383.412	-3.16232
48.8	364.81	383.66	-18.8495
48.82	342.25	383.926	-41.6755
48.84	404.01	384.212	19.7979
48.86	404.01	384.521	19.4886
48.88	396.01	384.856	11.1542
48.9	392.04	385.218	6.82207
48.92	388.09	385.611	2.47918
48.94	388.09	386.038	2.05206
48.96	376.36	386.503	-10.1433
48.98	384.16	387.011	-2.85131
49	404.01	387.567	16.4426
49.02	380.25	388.178	-7.92759
49.04	432.64	388.849	43.791
49.06	416.16	389.59	26.5701
49.08	376.36	390.41	-14.0501
49.1	380.25	391.321	-11.0711
49.12	404.01	392.337	11.6734
49.14	436.81	393.473	43.337
49.16	392.04	394.75	-2.70999
49.18	376.36	396.191	-19.8315
49.2	357.21	397.827	-40.6166
49.22	432.64	399.691	32.9487
49.24	396.01	401.83	-5.81991
49.26	396.01	404.298	-8.2882
49.28	392.04	407.166	-15.1265
49.3	404.01	410.524	-6.51436
49.32	404.01	414.488	-10.4775
49.34	412.09	419.206	-7.11642
49.36	361	424.879	-63.8789
49.38	400	431.767	-31.7675
49.4	416.16	440.222	-24.062
49.42	453.69	450.709	2.9813
49.44	484	463.841	20.1586
49.46	462.25	480.4	-18.1504
49.48	470.89	501.305	-30.415
49.5	524.41	527.479	-3.06911
49.52	561.69	559.55	2.14037
49.54	615.04	597.371	17.6689
49.56	590.49	639.403	-48.9126
49.58	681.21	681.987	-0.77654
49.6	681.21	718.911	-37.7009
49.62	723.61	742.491	-18.8814
49.64	739.84	747.413	-7.57334
49.66	778.41	735.277	43.1335
49.68	745.29	714.196	31.0936
49.7	723.61	692.646	30.9643
49.72	655.36	674.249	-18.8887
49.74	686.44	657.378	29.0621
49.76	640.09	637.863	2.22751
49.78	640.09	612.686	27.4039
49.8	571.21	582.546	-11.3362
49.82	625	551.116	73.8843
49.84	552.25	522.097	30.1526
49.86	506.25	497.404	8.84587
49.88	506.25	477.306	28.9436
49.9	479.61	461.255	18.3553
49.92	492.84	448.48	44.3599
[truncated: 2,003 more rows]

## Sheet: Fig1b
1b

## Sheet: Fig1g
1g
Distance (nm)	Co atom%	Co atom% Sigma	O atom%	O atom% Sigma	Zr atom%	Zr atom% Sigma	Zn atom%	Zn atom% Sigma	In atom%	In atom% Sigma	Cu atom%	Cu atom% Sigma	Mo atom%	Mo atom% Sigma	Ba atom%	Ba atom% Sigma	Ti atom%	Ti atom% Sigma
0	19.5729	1.36652	47.331	1.71964	1.5911	0.53679	0.71174	0.28953	0.474496	0.4745	0.71174	0.28953	0.23725	0.16756	28.2325	1.55033	0.23725	0.16756
0.5	20.3008	1.42391	47.6191	1.76797	1.10501	0.4962	1.00251	0.35266	0.125313	0.12531	0.37594	0.21664	0	0	28.1955	1.59281	0.37594	0.21664
1	19.3807	1.33859	48.6238	1.69257	1.16422	0.48149	0.57339	0.25569	0.458716	0.45872	0.45872	0.22883	0.22936	0.16199	27.867	1.51829	0.34404	0.19829
1.5	19.6474	1.41007	46.2217	1.76936	0.86322	0.46707	1.1335	0.37569	0.755668	0.75567	0.37783	0.21773	0.25189	0.17789	29.8489	1.62394	0	0
2	20.4156	1.40935	48.6553	1.74758	0.56699	0.42037	0.85575	0.32205	0.488998	0.489	0.2445	0.17268	0	0	27.6284	1.56345	0.2445	0.17268
2.5	19.6078	1.34838	45.7901	1.69206	1.06078	0.47087	1.1534	0.36263	0.230681	0.23068	0.11534	0.11527	0	0	30.6805	1.56621	0.46136	0.23015
3	20.0665	1.33351	47.561	1.66284	1.20643	0.47813	0.77605	0.29218	1.10865	1.10865	0.44346	0.22124	0.22173	0.15661	27.4945	1.48664	0.22173	0.15661
3.5	19.1061	1.31411	46.4804	1.66717	0.21732	0.35135	0.55866	0.24914	0.670391	0.67039	0.55866	0.24914	0.3352	0.1932	30.7263	1.54215	0.3352	0.1932
4	18.448	1.48416	48.3162	1.91211	1.14978	0.54218	0.29283	0.20676	1.1713	1.1713	0.14641	0.14631	0.29283	0.20676	28.9898	1.73609	0.14641	0.14631
4.5	18.6927	1.32021	48.3945	1.69234	0.36147	0.37794	0.45872	0.22883	0.802752	0.80275	0.57339	0.25569	0.22936	0.16199	29.4725	1.54394	0.11468	0.11461
5	22.0615	1.24685	44.4846	1.49429	0.63707	0.36992	0.63291	0.23846	0.813743	0.81374	0.36166	0.1805	0.27125	0.15639	29.6564	1.37339	0.18083	0.12775
5.5	19.1563	1.29234	48.2961	1.71298	0.98014	0.4656	1.05758	0.35066	0.470035	0.47004	0.35253	0.20317	0	0	30.6698	1.58071	0.11751	0.11744
6	19.9504	1.40676	47.3098	1.76005	1.20657	0.50551	1.11524	0.36967	0.495663	0.49566	0.37175	0.21423	0.24783	0.17503	24.5353	1.51472	0.74349	0.3024
6.5	20.936	1.42777	44.7044	1.74479	1.07044	0.48773	1.47783	0.42345	0.369458	0.36946	1.23153	0.38704	0.12315	0.12308	28.8177	1.58942	0.36946	0.21291
7	19.8364	1.27512	47.955	1.59749	0.83824	0.41791	0.71575	0.26956	0.511247	0.51125	0.409	0.20408	0.10225	0.1022	28.6299	1.44543	0.10225	0.1022
7.5	21.0526	1.47882	47.6316	1.81165	1.20526	0.52075	1.05263	0.3702	0.263158	0.26316	0.39474	0.22745	0.52632	0.26246	26.7105	1.60493	0.26316	0.18584
8	20.7101	1.39403	46.7456	1.7164	0.7568	0.43912	0.8284	0.31181	0.828402	0.8284	0.47337	0.23613	0.23669	0.16716	28.5207	1.55325	0	0
8.5	19.936	1.30448	44.3497	1.6221	0.80576	0.42279	1.17271	0.35151	0.746269	0.74627	0.42644	0.21276	0	0	31.2367	1.51325	0.31983	0.18436
9	18.9872	1.22743	46.8162	1.63322	1.23675	0.47266	0.8547	0.30089	0.42735	0.42735	0.74786	0.28161	0	0	26.6026	1.44432	0.42735	0.21322
9.5	19.9067	1.36152	46.1538	1.77029	0.23493	0.37616	0.88272	0.33216	0.882724	0.88272	0.63052	0.28109	0.1261	0.12602	32.2825	1.66034	0	0
10	19.1983	1.2792	47.0464	1.62109	0.68228	0.4053	0.63291	0.25757	0.421941	0.42194	0.21097	0.14902	0.10549	0.10543	30.6962	1.49802	0.10549	0.10543
10.5	20.0486	1.39558	45.565	1.73602	1.28712	0.50984	1.09356	0.36252	0.36452	0.36452	0.48603	0.24242	0	0	30.0121	1.59757	0.24301	0.17163
11	18.6512	1.26443	46.8915	1.61993	0.15374	0.33146	0.94837	0.31462	0.632244	0.63224	0.63224	0.2573	0.10537	0.10532	30.98	1.50105	0.10537	0.10532
11.5	21.2468	1.45905	46.6921	1.77953	0.62672	0.43735	0.63613	0.28358	0.890585	0.89059	0.25445	0.1797	0	0	28.2443	1.60577	0.50891	0.2538
12	20.5158	1.38264	44.197	1.7004	0.97573	0.46451	0.7034	0.28615	0.820633	0.82063	0.11723	0.11716	0.11723	0.11716	31.653	1.59255	0	0
12.5	20.8054	1.35758	48.2103	1.67118	1.11342	0.46977	1.34228	0.38487	1.23043	1.23043	0.44743	0.22321	0	0	25.9508	1.46611	0	0
13	21.2022	1.35125	44.918	1.64439	0.95792	0.44641	1.20219	0.36029	0.546448	0.54645	0.87432	0.30776	0	0	29.3989	1.50612	0	0
13.5	19.67	1.41605	44.9239	1.77197	1.25736	0.51756	0.76142	0.30966	0.634518	0.63452	0.38071	0.21938	0.38071	0.21938	31.0914	1.6489	0	0
14	20.4033	1.38798	48.0427	1.72077	0.40486	0.39086	0.59312	0.26446	0.711744	0.71174	0.23725	0.16756	0.11862	0.11855	28.4698	1.55426	0	0
14.5	20.6452	1.32726	47.3118	1.63719	0.39032	0.37007	0.53763	0.23979	1.1828	1.1828	0.53763	0.23979	0	0	28.3871	1.47848	0.10753	0.10747
15	20.2009	1.34131	47.433	1.66818	1.22054	0.4813	0.78125	0.29413	0.446429	0.44643	0.55804	0.24886	0.22321	0.15766	28.2366	1.50385	0	0
15.5	21.6568	1.417	44.9704	1.71133	0.16509	0.35313	0.59172	0.26384	1.06509	1.06509	0.35503	0.20461	0.35503	0.20461	29.5858	1.57016	0.23669	0.16716
16	21.0674	1.24781	46.5356	1.5263	1.15993	0.43463	1.21723	0.33554	0.561798	0.5618	0.74906	0.26384	0.09363	0.09359	27.4345	1.3653	0.2809	0.16195
16.5	20.0472	1.37482	45.4009	1.70973	0.75094	0.43758	0.9434	0.33196	0.707547	0.70755	0.23585	0.16657	0.35377	0.20389	30.6604	1.58337	0	0
17	21.0341	1.39707	43.8308	1.70088	1.09765	0.47964	1.05758	0.35066	1.05758	1.05758	0.58754	0.26198	0	0	30.1998	1.57386	0.23502	0.16599
17.5	20.339	1.31009	46.822	1.62407	0.58305	0.39341	0.52966	0.23624	1.27119	1.27119	0.42373	0.21142	0	0	28.9195	1.47565	0.21186	0.14965
18	23.1461	1.41376	44.4944	1.66581	0.33596	0.37034	0.5618	0.25054	0.449438	0.44944	0.5618	0.25054	0	0	29.4382	1.52773	0.11236	0.1123
18.5	19.3143	1.33455	49.0286	1.68999	0.81429	0.43882	0.34286	0.19761	0.8	0.8	0.11429	0.11422	0.11429	0.11422	28.1143	1.51978	0.22857	0.16144
19	19.4661	1.32053	43.9377	1.65529	1.21346	0.47971	1.11235	0.34979	0.556174	0.55617	0.44494	0.22197	0	0	32.2581	1.55908	0.11123	0.11117
19.5	22.5806	1.53287	47.9839	1.8316	-0.22796	0.29954	0.26882	0.18983	0.806452	0.80645	0.53763	0.26809	0.26882	0.18983	26.8817	1.62538	0	0
20	23.052	1.38553	46.9697	1.64186	0.07403	0.32309	1.08225	0.34038	0.4329	0.4329	0.54113	0.24134	0	0	26.948	1.45963	0	0
20.5	21.4533	1.39412	46.5975	1.69415	0.71476	0.42807	0.92272	0.32472	0.922722	0.92272	0.5767	0.25716	0.23068	0.16293	27.6817	1.51954	0	0
21	19.2982	1.34964	46.4327	1.70561	0.85439	0.44899	0.93567	0.32926	1.05263	1.05263	0.46784	0.23337	0.23392	0.16521	29.4737	1.55923	0.23392	0.16521
21.5	20.1149	1.35904	44.2529	1.68392	0.82414	0.44132	1.49425	0.41132	0.91954	0.91954	0.45977	0.22936	0.11494	0.11488	30.9195	1.56688	0	0
22	22.3609	1.40377	45.1759	1.67668	1.14313	0.47663	1.24858	0.3741	0.45403	0.45403	0.56754	0.25309	0.56754	0.25309	27.3553	1.50188	0	0
22.5	20.0669	1.33723	45.5964	1.66296	1.77559	0.5388	1.33779	0.3836	0.557414	0.55741	0.55741	0.24859	0.22297	0.15748	28.7625	1.51137	0.11148	0.11142
23	20	1.40981	43.8137	1.76226	-0.52733	0.21476	0.99379	0.34961	0.993789	0.99379	0.49689	0.24783	0.37267	0.21476	26.4596	1.55474	0.49689	0.24783
23.5	21.1373	1.33737	44.206	1.62677	0.70944	0.4122	1.50215	0.39844	0.536481	0.53648	0.21459	0.15158	0.32189	0.18554	30.2575	1.50473	0.21459	0.15158
24	20.023	1.35749	47.4108	1.69386	0.25075	0.3618	0.34522	0.19897	0.920598	0.9206	0.9206	0.32398	0	0	29.1139	1.54106	0.11507	0.11501
24.5	21.6667	1.42144	45.4762	1.71809	0.40952	0.39224	0.47619	0.23753	0.833333	0.83333	0.95238	0.33511	0.11905	0.11898	29.1667	1.56828	0	0
25	20.8995	1.47876	44.3122	1.80668	1.61323	0.56928	1.5873	0.45456	0.529101	0.5291	0.5291	0.26385	0.13228	0.13219	29.4974	1.65857	0	0
25.5	20.6273	1.40533	47.4065	1.73423	1.03004	0.47783	0.48251	0.24067	1.20627	1.20627	0.96502	0.33954	0.12063	0.12055	27.0205	1.5423	0.24125	0.17039
26	20.8333	1.40123	48.2143	1.72406	0.40952	0.39224	0.59524	0.26541	0.357143	0.35714	0.47619	0.23753	0.35714	0.20583	27.7381	1.54473	0.11905	0.11898
26.5	19.9069	1.36239	47.4971	1.70384	0.26414	0.36599	0.69849	0.28416	0.465658	0.46566	0.46566	0.23229	0.46566	0.23229	29.22	1.55167	0.11641	0.11635
27	20.0627	1.29453	45.1118	1.61602	1.18986	0.4624	0.31348	0.1807	0.417973	0.41797	0.62696	0.25515	0.10449	0.10444	27.0637	1.43618	0.20899	0.14762
27.5	20.107	1.31076	46.3048	1.63502	0.27647	0.35263	0.53476	0.23851	0.427807	0.42781	0.32086	0.18495	0	0	28.0214	1.46873	0.10695	0.10689
28	20.4698	1.34944	45.6376	1.66587	1.11342	0.46977	1.00671	0.33388	1.67785	1.67785	0.67114	0.27307	0	0	28.4116	1.50834	0.11186	0.11179
28.5	21.0419	1.30271	44.2288	1.58733	0.2236	0.33687	0.51073	0.22782	0.919305	0.91931	0.40858	0.20387	0.10215	0.10209	31.5628	1.4854	0.10215	0.10209
29	21.5156	1.51163	45.1664	1.82202	0.18254	0.38066	0.94723	0.35632	0.947226	0.94723	0.54127	0.2699	0	0	31.6644	1.71115	0.13532	0.13523
29.5	21.0811	1.34112	45.6216	1.63767	1.37027	0.48976	1.2973	0.37206	0.324324	0.32432	0.75676	0.28494	0	0	28	1.4763	0.64865	0.26395
30	19.0275	1.27619	47.5687	1.62372	1.21416	0.46772	1.69133	0.41924	0.739958	0.73996	0.73996	0.27864	0.10571	0.10565	27.6956	1.45493	0.31712	0.1828
30.5	20.5257	1.42886	45.9324	1.76301	1.35282	0.52498	0.8761	0.32968	0.375469	0.37547	0.62578	0.27898	0	0	29.4118	1.61196	0	0
31	22.6205	1.47092	46.848	1.75441	0.21248	0.36876	0.61805	0.27554	0.741656	0.74166	0.49444	0.24661	0	0	27.3177	1.56661	0.24722	0.17459
31.5	19.2478	1.31124	47.7876	1.66135	1.42301	0.501	0.33186	0.19128	0.884956	0.88496	0.5531	0.24667	0	0	28.8717	1.50721	0	0
32	21.6507	1.42446	45.933	1.72356	0.77464	0.4438	0.7177	0.29195	1.31579	1.31579	0.35885	0.20681	0.11962	0.11955	28.2297	1.55676	0	0
32.5	21.1382	1.30158	45.2236	1.58665	1.13252	0.44984	1.21951	0.34989	0.813008	0.81301	0.4065	0.20284	0	0	28.9634	1.446	0.20325	0.14357
33	18.8119	1.29623	47.3047	1.65598	0.97019	0.44933	0.88009	0.30979	1.65017	1.65017	0.22002	0.15541	0.22002	0.15541	28.1628	1.49187	0.77008	0.28994
33.5	20.0226	1.34592	47.6244	1.67978	0.79683	0.43439	0.90498	0.31851	0.904977	0.90498	0.33937	0.1956	0.22624	0.1598	28.0543	1.51104	0.22624	0.1598
34	21.6074	1.49389	46.61	1.8	1.73505	0.5814	0.2635	0.18608	0.922266	0.92227	0.65876	0.29364	0.52701	0.26281	29.6443	1.65767	0.13175	0.13167
34.5	20	1.29099	45.2083	1.60632	1.2875	0.4721	0.83333	0.2934	0.729167	0.72917	0.41667	0.2079	0.3125	0.18014	29.8958	1.47755	0.3125	0.18014
35	21.7391	1.47499	48.2097	1.78685	0.37877	0.40179	1.02302	0.35984	0.895141	0.89514	1.02302	0.35984	0.25575	0.18061	25.3197	1.55499	0.25575	0.18061
35.5	18.9402	1.27684	47.9513	1.6625	1.31484	0.48974	0.99668	0.33057	0.775194	0.77519	0.66445	0.27036	0	0	29.4574	1.51698	0	0
36	20.7006	1.32008	48.5138	1.62837	0.48004	0.3801	0.95541	0.31695	0.849257	0.84926	0.31847	0.18358	0.21231	0.14997	27.0701	1.44768	0	0
36.5	20.0765	1.23855	45.9847	1.54099	0.82084	0.4021	1.05163	0.31541	1.52964	1.52964	0.57361	0.2335	0.1912	0.13507	28.7763	1.39979	0.0956	0.09556
37	21.3351	1.48215	48.2984	1.80789	0.4089	0.41119	1.04712	0.36827	1.17801	1.17801	0.65445	0.29172	0.13089	0.1308	25.5236	1.57737	0.52356	0.26109
37.5	20.8281	1.43841	46.926	1.76774	1.10753	0.49682	0.62735	0.27968	0.752823	0.75282	0.25094	0.17722	0.25094	0.17722	27.8544	1.5879	0.50188	0.25031
38	20.9987	1.45743	46.2228	1.78403	0.12433	0.36029	1.15237	0.3819	1.28041	1.28041	0.38412	0.22135	0	0	28.8092	1.62051	0.12804	0.12796
38.5	18.3252	1.34774	48.0583	1.74052	1.16311	0.49519	0.97087	0.34159	1.09223	1.09223	0.6068	0.27054	0.12136	0.12129	28.6408	1.5749	0	0
39	20.6603	1.32124	47.4973	1.62964	1.65591	0.51501	0.95847	0.31795	0.745474	0.74547	0.31949	0.18416	0	0	26.8371	1.44604	0.42599	0.21254
39.5	20.0704	1.37218	47.1831	1.71025	1.09531	0.47908	0.93897	0.33041	0.586854	0.58685	0.35211	0.20293	0	0	28.6385	1.54877	0.23474	0.16579
40	18.3432	1.32788	48.2165	1.75246	0.45301	0.40518	0.73801	0.30018	0.861009	0.86101	0.73801	0.30018	0.246	0.17374	30.0123	1.60737	0.492	0.2454
40.5	21.7672	1.35463	46.3362	1.63692	0.3931	0.37087	1.61638	0.41396	0.646552	0.64655	0.53879	0.24031	0.32328	0.18634	27.4784	1.4654	0	0
41	18.7986	1.30889	47.3068	1.70848	0.85644	0.44951	0.81967	0.30853	1.17096	1.17096	0.35129	0.20246	0	0	30.6792	1.57806	0.1171	0.11703
41.5	20.1094	1.48248	45.7756	1.83493	0.60479	0.45028	0.5472	0.27285	1.09439	1.09439	0.68399	0.30484	0.4104	0.23646	31.4638	1.71754	0.2736	0.1932
42	20.2258	1.23202	47.3189	1.53136	1.45183	0.4648	0.75259	0.26508	0.56444	0.56444	0.94073	0.29608	0.28222	0.16271	27.3754	1.36759	0	0
42.5	20.5496	1.39665	46.8961	1.72798	0.89211	0.45856	0.4779	0.23838	0	0	0.59737	0.26635	0.11947	0.1194	25.0896	1.49849	0.4779	0.23838
43	20.2753	1.42235	46.8085	1.76527	0.72703	0.44757	1.12641	0.37335	0.876095	0.8761	1.12641	0.37335	0.12516	0.12508	27.9099	1.58688	0.12516	0.12508
43.5	21.0287	1.58504	47.6551	1.94263	1.06672	0.54008	1.51286	0.47478	0.302572	0.30257	0.90772	0.36889	0.15129	0.15117	26.3238	1.71292	0.15129	0.15117
44	21.9745	1.34913	46.603	1.62532	0.69236	0.40786	1.06157	0.33391	1.27389	1.27389	0.31847	0.18358	0	0	26.9639	1.44589	0.21231	0.14997
44.5	21.4953	1.25582	47.1028	1.52598	0.78224	0.39316	0.93458	0.29416	0.747664	0.74766	0.37383	0.18657	0.18692	0.13205	27.3832	1.36323	0.09346	0.09341
45	17.7326	1.45615	49.8546	1.90622	1.71628	0.60854	0.72674	0.32383	0.145349	0.14535	0.87209	0.35447	0	0	27.907	1.71005	0.14535	0.14524
45.5	20.8738	1.41578	45.9952	1.73624	0.55631	0.41733	1.33495	0.39981	0.606796	0.6068	0.72816	0.29618	0.24272	0.17142	28.6408	1.5749	0.12136	0.12129
46	21.4759	1.26311	46.736	1.53464	0.70833	0.38693	0.66225	0.24948	0.756859	0.75686	0.66225	0.24948	0	0	27.9092	1.37967	0.18921	0.13367
46.5	20.5761	1.29665	43.8272	1.59148	1.15761	0.45534	0.82305	0.28979	0.823045	0.82305	0.5144	0.22946	0	0	30.9671	1.48301	0.41152	0.20534
47	21.3155	1.42929	48.5993	1.74433	0.43983	0.40126	0.85262	0.32088	0.730816	0.73082	0.36541	0.21058	0.1218	0.12173	26.4312	1.53898	0.24361	0.17205
47.5	21.0459	1.45584	48.7245	1.78513	0.50306	0.42006	0.38265	0.2205	0.510204	0.5102	0.2551	0.18015	0.2551	0.18015	27.2959	1.591	0.12755	0.12747
48	19.568	1.41417	48.6658	1.78167	1.76836	0.57446	1.39771	0.41847	0.762389	0.76239	0.63532	0.28322	0	0	26.3024	1.56941	0	0
48.5	20.0787	1.45118	48.9501	1.81091	1.4622	0.55016	1.44357	0.4321	0.787402	0.7874	0.52493	0.26178	0.13123	0.13115	25.5906	1.5808	0.13123	0.13115
49	20.5849	1.35605	46.4567	1.67273	1.12475	0.47238	1.23735	0.37076	0.787402	0.7874	1.23735	0.37076	0.11249	0.11242	27.1091	1.49088	0.33746	0.1945
49.5	19.7674	1.5183	48.0174	1.90584	0.84419	0.49909	1.01744	0.3826	0.726744	0.72674	0.2907	0.20526	0	0	24.7093	1.6444	0.72674	0.32383
50	21.0705	1.18869	44.35	1.44808	0.8842	0.38585	1.44435	0.34777	0.509771	0.50977	0.76466	0.25391	0.08496	0.08493	29.6517	1.33126	0.33985	0.16963
50.5	19.6223	1.28646	46.17	1.6149	2.24795	0.56562	0.94439	0.31331	0.944386	0.94439	0.94439	0.31331	0.10493	0.10488	27.9119	1.45305	0.20986	0.14824
51	21.4188	1.51532	44.6112	1.83603	0.87353	0.48751	1.22783	0.40676	0.682128	0.68213	0.27285	0.19267	0.13643	0.13633	29.6044	1.68616	0.27285	0.19267
51.5	21.3415	1.4308	48.6585	1.74545	0.56341	0.41935	0.97561	0.34324	1.09756	1.09756	0.60976	0.27186	0	0	25.4878	1.52185	0.2439	0.17225
52	19.6791	1.3002	43.5294	1.62142	0.91818	0.43695	1.17647	0.35263	0.855615	0.85561	0.2139	0.15109	0.2139	0.15109	32.1925	1.52795	0.32086	0.18495
52.5	20.1306	1.3227	45.4842	1.64261	0.84102	0.43145	0.7617	0.2868	1.52339	1.52339	0.65288	0.26567	0.32644	0.18816	29.1621	1.49929	0.21763	0.15372
53	20.2532	1.36331	48.7917	1.69564	0.36582	0.37924	0.80552	0.30323	1.49597	1.49597	0.34522	0.19897	0.11507	0.11501	26.9275	1.50475	0	0
53.5	21.2304	1.4203	48.7334	1.73601	0.90941	0.46294	1.08565	0.35991	0.603136	0.60314	0.72376	0.2944	0.12063	0.12055	25.2111	1.50812	0.48251	0.24067
54	22.6596	1.36542	44.4894	1.60702	0.16383	0.33462	0.6383	0.25975	1.2766	1.2766	0.74468	0.28041	0.21277	0.15029	31.9149	1.5204	0	0
54.5	21.4208	1.35632	46.3388	1.64851	1.50437	0.50641	0.76503	0.28804	1.53005	1.53005	0.32787	0.18898	0.10929	0.10923	26.8852	1.46571	0.21858	0.15439
55	20.8385	1.4262	47.8422	1.7541	0.57965	0.42397	0.49322	0.246	0.739827	0.73983	0.36991	0.21317	0	0	28.1134	1.57859	0.1233	0.12323
55.5	21.1514	1.44475	46.8085	1.76527	0.97735	0.48016	1.25156	0.39329	0.750939	0.75094	0.50063	0.24969	0	0	27.5344	1.58027	0.12516	0.12508
56	20	1.28765	48.0518	1.60956	-0.17461	0.27317	1.45078	0.38491	0.621762	0.62176	0.10363	0.10357	0.20725	0.1464	26.6321	1.42296	0.20725	0.1464
56.5	23.6958	1.26438	45.3581	1.48033	0.60309	0.3618	0.5305	0.216	1.06101	1.06101	0.70734	0.2492	0	0	26.9673	1.31961	0.17683	0.12493
57	20.2171	1.47938	47.3541	1.83919	1.27096	0.53682	1.35685	0.42615	0.27137	0.27137	0.27137	0.19163	0	0	28.3582	1.66031	0	0
57.5	21.201	1.43085	44.9755	1.74149	0.81569	0.45459	1.10294	0.36561	1.34804	1.34804	0.73529	0.29908	0.12255	0.12247	28.6765	1.58319	0.12255	0.12247
58	21.3748	1.25797	44.162	1.5238	1.26573	0.44667	1.31827	0.34999	1.03578	1.03578	0.7533	0.26533	0.18832	0.13304	28.7194	1.38839	0.28249	0.16286
58.5	19.6808	1.44985	45.3457	1.8154	0.82872	0.4753	1.06383	0.37411	0.664894	0.66489	0.39894	0.22987	0	0	30.7181	1.68228	0.39894	0.22987
59	21.3703	1.65565	46.7765	2.01888	0.24192	0.42914	1.14192	0.42914	0.815661	0.81566	0.32626	0.23033	0.32626	0.23033	26.1011	1.77386	0	0
59.5	21.4888	1.53933	44.9438	1.86422	0.64494	0.46221	1.40449	0.44101	0.983146	0.98315	0.5618	0.28011	0	0	28.9326	1.69937	0.14045	0.14035
60	NaN	0	NaN	0	NaN	0	NaN	0	NaN	NaN	NaN	0	NaN	0	NaN	0	NaN	0

## Sheet: Fig1h
1h
	section-1				sample1	BCZTZICM
					sample2	BSCF
O1-O2	sample-1 eV	sample-2 eV	sample-3 eV		sample3	BCFZY
1	0.04	0.02	0.02
2	0.22	0.12	0.29
3	0.32	0.2	0.51
4	0.2	0.14	0.31
5	0.03	0.05	0
	section-2
O2-O3	sample-1 eV	sample-2 eV	sample-3 eV
5	0.03	0.05	0
6	0.22	0.53	0.12
7	0.36	0.87	0.24
8	0.26	0.61	0.13
9	0.05	0.06	0.05
	section-3
O3-O4	sample-1 eV	sample-2 eV	sample-3 eV
9	0.05	0.06	0.05
10	0.3	0.14	0.19
11	0.41	0.28	0.36
12	0.26	0.16	0.2
13	0	0	0.05
	section-4
O4-O5	sample-1 eV	sample-2 eV	sample-3 eV
13	0	0	0.05
14	0.16	0.45	0.27
15	0.25	0.78	0.35
16	0.16	0.44	0.26
17	0.04	0.02	0.02

## Sheet: Fig2a
2a
BCZTZICM	28	55	1.8944	215.991	BSCF	28	55	1.8636	244.934	1.9753	BCFZY	44	68	1.9036	114.9	BCFZY	31	56	1.8369	112.346	BSCF	50	67	1.9319	56.0528
Average Co-O bond length	28	56	1.9719	1.92849	Average Co-O bond length	28	56	1.8733	1.97527		Average Co-O bond length	44	74	2.1554	1.94746	Average Fe-O bond length	31	57	2.1809	1.93701	Average Fe-O bond length	50	73	1.8689	1.93286
1.9285±0.1409 Å	28	58	1.9546	0.0211319	1.9753±0.2529 Å	28	58	1.9833	0.0638052		1.9475 ± 0.1272 Å	44	75	1.9792	0.0156617	1.9370 ± 0.1547 Å	31	59	1.9146	0.0236053	1.9329 ± 0.2098 Å	50	74	1.8911	0.0440284
112 Co-O bond	28	61	1.9879	0.145368	124 Co-O bond	28	61	2.0302	0.252597		59 Co-O bond	44	77	1.9096	0.125147	58 Fe-O bond	31	62	1.7904	0.15364	29 Fe-O bond	50	76	1.9416	0.20983
	28	76	1.9297			28	76	1.9887				44	80	2.2547			31	77	1.9753			50	79	1.9296
	28	115	2.0347			28	115	1.9461				44	134	1.8836			31	116	1.8735			50	133	2.0044
	29	56	1.9165			29	56	1.8725				45	69	1.9622			32	58	1.8269			51	71	1.9539
	29	57	2.4622			29	57	1.9542				45	75	1.8934			32	64	1.8869			51	86	1.8754
	29	59	1.8333			29	59	1.9515				45	78	1.9068			32	65	2.0067			51	92	1.8973
	29	62	2.2442			29	62	2.1348				45	135	1.7763			32	67	1.958			51	93	2.0642
	29	77	1.8566			29	77	1.9467				46	61	1.831			32	70	1.8282			51	95	1.9709
	29	116	1.9416			29	116	1.9985				46	82	1.8562			32	124	1.9189			51	98	1.8614
	30	57	1.8106			30	57	1.9137				46	83	2.3457			33	60	1.8346			52	72	2.9371
	30	63	1.8226			30	60	1.8257				46	85	1.8312			33	66	1.9177			52	87	1.6449
	30	78	1.7849			30	63	3.3296				46	88	2.0066			33	69	1.9504			52	93	1.7906
	30	117	1.7369			30	78	1.7432				46	103	1.912			33	72	1.813			52	96	1.736
	31	58	1.9986			30	117	1.8354				47	63	1.9177			33	126	2.4232			52	99	1.6872
	31	64	1.8718			31	58	1.9427				47	84	2.0726			34	67	1.9401			53	89	1.919
	31	65	1.8903			31	64	1.8741				47	87	1.9422			34	73	1.9107			53	110	1.8475
	31	67	1.9883			31	65	1.8646				47	90	1.9628			34	74	1.9223			53	111	1.9528
	31	70	1.9688			31	67	2.0889				47	105	1.8568			34	76	1.8235			53	113	1.9724
	31	124	2.0813			31	70	1.9553				48	79	2.1645			34	79	1.8591			53	116	1.9361
	32	60	1.6504			31	124	1.9682				48	94	1.8293			34	133	2.0969			53	131	1.9423
	32	66	1.8567			32	59	1.965				48	100	1.9437			35	62	2.3112			54	106	1.8859
	32	69	1.7584			32	65	1.8622				48	101	2.0398			35	83	1.8557			54	121	1.8702
	32	72	1.8416			32	66	1.9446				48	103	1.8878			35	84	1.9314			54	127	1.851
	33	67	1.9897			32	68	2.187				48	106	1.9756			35	86	1.8241			54	128	1.99
	33	73	1.8924			32	71	1.9291				49	89	2.039			35	89	1.828			54	130	1.9523
	33	74	1.9356			32	125	2.0239				49	110	1.7768			35	104	1.9538			54	133	1.9469
	33	76	2.0129			33	60	1.8189				49	111	1.875			36	80	1.8213
	33	79	2.0151			33	66	1.9417				49	113	2.0915			36	95	1.8124
	33	133	1.8689			33	69	2.902				49	116	2.0366			36	101	1.9656
	34	68	1.8715			33	72	1.664				49	131	1.9761			36	102	2.1968
	34	74	2.0104			33	126	1.7438				50	90	1.8512			36	104	1.9366
	34	75	2.0773			34	68	1.8974				50	111	2.0292			36	107	2.0252
	34	77	2.0361			34	74	1.9591				50	114	1.9043			37	81	1.7395
	34	80	1.8897			34	75	2.0815				50	117	1.9425			37	96	1.8373
	34	134	1.9462			34	77	1.9342				50	132	2.02			37	102	1.8226
	35	69	1.9854			34	80	1.9534				51	97	1.8243			37	105	2.0297
	35	75	1.92			34	134	1.9576				51	112	2.1734			37	108	1.8829
	35	78	1.86			35	69	1.6735				51	118	1.8912			38	88	1.8789
	35	81	1.6784			35	75	1.8065				51	119	2.1385			38	109	1.8042
	35	135	1.8658			35	78	2.1596				51	121	1.8735			38	110	2.5438
	36	61	1.9548			35	81	2.9887				51	124	1.9445			38	112	1.8944
	36	82	1.9086			35	135	1.7214				52	99	1.8175			38	115	1.839
	36	83	1.9613			36	61	1.9418				52	114	1.7943			38	130	1.8492
	36	85	1.9426			36	82	1.8631				52	120	1.9574			39	98	1.768
	36	88	1.9739			36	83	1.8799				52	126	1.7093			39	113	1.8275
	36	103	1.9298			36	85	1.9746				53	106	1.8965			39	119	1.9304
	37	62	1.8293			36	88	2.0757				53	121	1.941			39	120	2.072
	37	83	1.8957			36	103	1.9794				53	127	1.9302			39	122	2.2297
	37	86	1.8221			37	62	1.9019				53	128	2.0178			39	125	1.8455
	37	89	2.2012			37	83	1.8818				53	130	2.172			40	107	1.9103
	37	104	1.8165			37	84	2.0115				53	133	1.8852			40	122	1.8366
	38	70	1.9657			37	86	2.2237				54	108	1.8945			40	128	2.0215
	38	85	1.9147			37	89	1.9995				54	123	1.7157			40	129	1.935
	38	91	1.8637			37	104	1.9048				54	129	2.0294			40	131	1.9155
	38	92	2.2719			38	63	1.6686				54	132	1.8186			40	134	1.982
	38	94	1.7869			38	84	1.9026				54	135	1.9326
	38	97	1.9892			38	87	3.2753
	39	71	1.8333			38	90	1.8172
	39	86	2.1572			38	105	1.7585
	39	92	1.8432			39	70	1.973
	39	93	1.9593			39	85	1.999
	39	95	1.8722			39	91	1.8817
	39	98	1.975			39	92	1.9305
	40	72	1.7964			39	94	1.9618
	40	87	1.803			39	97	2.0051
	40	93	1.9452			40	79	1.965
	40	99	1.7569			40	94	1.9893
	41	79	1.883			40	100	1.8462
	41	94	2.4144			40	101	1.8797
	41	100	1.9037			40	103	1.9793
	41	101	1.8907			40	106	2.1462
	41	103	1.8901			41	80	1.9378
	41	106	1.8467			41	95	1.9315
	42	96	1.6782			41	101	1.9341
	42	102	1.8682			41	102	1.9028
	42	105	1.8017			41	104	1.9799
	42	108	1.8061			41	107	2.0941
	43	89	1.8519			42	81	1.6885
	43	110	1.8952			42	96	2.107
	43	111	2.2689			42	102	1.8877
	43	113	2.0238			42	105	1.8611
	43	116	1.8705			42	108	1.8202
	43	131	1.8883			43	88	1.9333
	44	90	1.7895			43	109	1.8713
	44	111	1.8252			43	110	1.9122
	44	117	2.4413			43	112	1.9531
	44	132	1.7699			43	115	1.9477
	45	97	1.9572			43	130	1.9832
	45	112	1.9206			44	90	1.8039
	45	118	1.829			44	111	1.9038
	45	119	2.2742			44	114	2.8891
	45	121	1.8675			44	117	1.7744
	45	124	1.9236			44	132	1.7589
	46	99	1.9865			45	97	2.0032
	46	114	1.7042			45	112	1.9441
	46	120	2.0761			45	118	1.8505
	46	123	1.9687			45	119	1.8821
	46	126	1.6974			45	121	2.1762
	47	107	1.8804			45	124	1.9762
	47	122	2.19			46	98	2.1933
	47	128	1.907			46	113	2.0153
	47	129	1.9814			46	119	1.8858
	47	131	1.9412			46	120	1.9463
	47	134	1.945			46	122	1.9438
	48	108	1.8627			46	125	1.9316
	48	123	1.7908			47	99	2.1189
	48	129	1.9765			47	114	1.6846
	48	132	1.8978			47	120	1.9369
	48	135	1.8921			47	123	1.805
						47	126	1.9088
						48	107	1.9396
						48	122	2.0083
						48	128	1.8457
						48	129	1.8615
						48	131	2.0018
						48	134	2.0161
						49	108	1.8625
						49	123	1.9339
						49	129	1.9169
						49	132	1.915
						49	135	1.9376

## Sheet: Fig2b
2b
BCZTZICM							BSCF												BCFZY
金属-氧键ELF值分析				Co-O 键 (金属#28 - 氧#55)			== 金属-氧键ELF值分析 ==			Ba-O 键 (金属#14 - 氧#57)			Co-O 键 (金属#28 - 氧#55)			Fe-O 键 (金属#50 - 氧#67)			金属-氧键ELF值分析			Y-O 键 (金属#28 - 氧#55)			Fe-O 键 (金属#31 - 氧#56)			Zr-O 键 (金属#41 - 氧#57)			Co-O 键 (金属#44 - 氧#68)
Ba-O 键 (金属#1 - 氧#55)				距离	1.894 Å		Sr-O 键 (金属#1 - 氧#55)			距离	2.885 Å		距离	1.864 Å		距离	1.932 Å		Ba-O 键 (金属#1 - 氧#55)			距离	2.191 Å		距离	1.837 Å		距离	1.958 Å		距离	1.904 Å
距离	2.791 Å			键中点ELF值	0.2814		距离	2.814 Å		键中点ELF值	0.1187		键中点ELF值	0.4987		键中点ELF值	0.0902		距离	2.808 Å		键中点ELF值	0.0612		键中点ELF值	0.1625		键中点ELF值	0.4762		键中点ELF值	0.1155
键中点ELF值	0.258			键路径最小ELF值	0.0231		键中点ELF值	0.0602		键路径最小ELF值	0.0237		键路径最小ELF值	0.0161		键路径最小ELF值	0.0461		键中点ELF值	0.0484		键路径最小ELF值	0.0231		键路径最小ELF值	0.0789		键路径最小ELF值	0.0103		键路径最小ELF值	0.0538
键路径最小ELF值	0.0429			Co-O 键 (金属#28 - 氧#56)			键路径最小ELF值	0.0182		Ba-O 键 (金属#14 - 氧#59)			Co-O 键 (金属#28 - 氧#56)			Fe-O 键 (金属#50 - 氧#73)			键路径最小ELF值	0.0134		Y-O 键 (金属#28 - 氧#56)			Fe-O 键 (金属#31 - 氧#59)			Zr-O 键 (金属#41 - 氧#63)			Co-O 键 (金属#44 - 氧#74)
Ba-O 键 (金属#1 - 氧#58)				距离	1.972 Å		Sr-O 键 (金属#1 - 氧#58)			距离	2.978 Å		距离	1.873 Å		距离	1.869 Å		Ba-O 键 (金属#1 - 氧#58)			距离	2.239 Å		距离	1.915 Å		距离	2.132 Å		距离	2.155 Å
距离	2.702 Å			键中点ELF值	0.6059		距离	2.539 Å		键中点ELF值	0.0262		键中点ELF值	0.0593		键中点ELF值	0.2167		距离	2.856 Å		键中点ELF值	0.7299		键中点ELF值	0.4538		键中点ELF值	0.0648		键中点ELF值	0.1581
键中点ELF值	0.2133			键路径最小ELF值	0.0164		键中点ELF值	0.0348		键路径最小ELF值	0.0262		键路径最小ELF值	0.0419		键路径最小ELF值	0.0327		键中点ELF值	0.247		键路径最小ELF值	0.0124		键路径最小ELF值	0.0538		键路径最小ELF值	0.0214		键路径最小ELF值	0.0538
键路径最小ELF值	0.0117			Co-O 键 (金属#28 - 氧#58)			键路径最小ELF值	0.0348		Ba-O 键 (金属#14 - 氧#60)			Co-O 键 (金属#28 - 氧#58)			Fe-O 键 (金属#50 - 氧#74)			键路径最小ELF值	0.0105		Y-O 键 (金属#28 - 氧#58)			Fe-O 键 (金属#31 - 氧#62)			Zr-O 键 (金属#41 - 氧#78)			Co-O 键 (金属#44 - 氧#75)
Ba-O 键 (金属#1 - 氧#61)				距离	1.955 Å		Sr-O 键 (金属#1 - 氧#61)			距离	2.918 Å		距离	1.983 Å		距离	1.891 Å		Ba-O 键 (金属#1 - 氧#61)			距离	2.170 Å		距离	1.790 Å		距离	2.061 Å		距离	1.979 Å
距离	2.687 Å			键中点ELF值	0.1606		距离	2.516 Å		键中点ELF值	0.2364		键中点ELF值	0.1209		键中点ELF值	0.0884		距离	2.846 Å		键中点ELF值	0.2377		键中点ELF值	0.1853		键中点ELF值	0.1222		键中点ELF值	0.0585
键中点ELF值	0.057			键路径最小ELF值	0.0122		键中点ELF值	0.0385		键路径最小ELF值	0.0066		键路径最小ELF值	0.033		键路径最小ELF值	0.0217		键中点ELF值	0.2936		键路径最小ELF值	0.0218		键路径最小ELF值	0.0552		键路径最小ELF值	0.0053		键路 最小ELF值	0.0243
键路径最小ELF值	0.057			Co-O 键 (金属#28 - 氧#61)			键路径最小ELF值	0.0385		Ba-O 键 (金属#14 - 氧#62)			Co-O 键 (金属#28 - 氧#61)			Fe-O 键 (金属#50 - 氧#76)			键路径最小ELF值	0.0108		Y-O 键 (金属#28 - 氧#61)			Fe-O 键 (金属#31 - 氧#77)			Zr-O 键 (金属#41 - 氧#117)			Co-O 键 (金属#44 - 氧#77)
Ba-O 键 (金属#1 - 氧#64)				距离	1.988 Å		Sr-O 键 (金属#1 - 氧#64)			距离	2.771 Å		距离	2.030 Å		距离	1.942 Å		Ba-O 键 (金属#1 - 氧#64)			距离	2.151 Å		距离	1.975 Å		距离	2.085 Å		距离	1.910 Å
距离	2.791 Å			键中点ELF值	0.6057		距离	2.778 Å		键中点ELF值	0.042		键中点ELF值	0.1746		键中点ELF值	0.4947		距离	2.941 Å		键中点ELF值	0.2006		键中点ELF值	0.133		键中点ELF值	0.1369		键中点ELF值	0.5186
键中点ELF值	0.0436			键路径最小ELF值	0.0147		键中点ELF值	0.1506		键路径最小ELF值	0.042		键路径最小ELF值	0.0349		键路径最小ELF值	0.0189		键中点ELF值	0.2664		键路径最小ELF值	0.024		键路径最小ELF值	0.0107		键路径最小ELF值	0.0936		键路径最小ELF值	0.0304
键路径最小ELF值	0.0436			Co-O 键 (金属#28 - 氧#76)			键路径最小ELF值	0.0182		Ba-O 键 (金属#14 - 氧#66)			Co-O 键 (金属#28 - 氧#76)			Fe-O 键 (金属#50 - 氧#79)			键路径最小ELF值	0.026		Y-O 键 (金属#28 - 氧#76)			Fe-O 键 (金属#31 - 氧#116)			Zr-O 键 (金属#42 - 氧#59)			Co-O 键 (金属#44 - 氧#134)
Ba-O 键 (金属#1 - 氧#70)				距离	1.930 Å		Sr-O 键 (金属#1 - 氧#70)			距离	2.908 Å		距离	1.989 Å		距离	1.930 Å		Ba-O 键 (金属#1 - 氧#70)			距离	2.161 Å		距离	1.873 Å		距离	2.091 Å		距离	1.884 Å
距离	2.693 Å			键中点ELF值	0.096		距离	2.529 Å		键中点ELF值	0.0488		键中点ELF值	0.0705		键中点ELF值	0.0738		距离	2.838 Å		键中点ELF值	0.5775		键中点ELF值	0.1653		键中点ELF值	0.0797		键中点ELF值	0.1543
键中点ELF值	0.2075			键路径最小ELF值	0.0605		键中点ELF值	0.122		键路径最小ELF值	0.0488		键路径最小ELF值	0.0419		键路径最小ELF值	0.0461		键中点ELF值	0.2491		键路径最小ELF值	0.0132		键路径最小ELF值	0.0622		键路径最小ELF值	0.0797		键路径最小ELF值	0.0538
键路径最小ELF值	0.0467			Co-O 键 (金属#28 - 氧#115)			键路径最小ELF值	0.0469		Ba-O 键 (金属#14 - 氧#71)			Co-O 键 (金属#28 - 氧#115)			Fe-O 键 (金属#51 - 氧#71)			键路径最小ELF值	0.0465		Y-O 键 (金属#28 - 氧#115)			Fe-O 键 (金属#32 - 氧#58)			Zr-O 键 (金属#42 - 氧#65)			Co-O 键 (金属#45 - 氧#69)
Ba-O 键 (金属#1 - 氧#82)				距离	2.035 Å		Sr-O 键 (金属#1 - 氧#82)			距离	2.962 Å		距离	1.946 Å		距离	1.954 Å		Ba-O 键 (金属#1 - 氧#82)			距离	2.201 Å		距离	1.827 Å		距离	2.101 Å		距离	1.962 Å
距离	2.774 Å			键中点ELF值	0.3678		距离	2.834 Å		键中点ELF值	0.0446		键中点ELF值	0.27		键中点ELF值	0.1439		距离	2.875 Å		键中点ELF值	0.0442		键中点ELF值	0.1431		键中点ELF值	0.0973		键中点ELF值	0.133
键中点ELF值	0.0422			键路径最小ELF值	0.027		键中点ELF值	0.1491		键路径最小ELF值	0.0446		键路径最小ELF值	0.0419		键路径最小ELF值	0.0472		键中点ELF值	0.2873		键路径最小ELF值	0.0442		键路径最小ELF值	0.052		键路径最小ELF值	0.0079		键路径最小ELF值	0.0339
键路径最小ELF值	0.0422			Co-O 键 (金属#29 - 氧#56)			键路径最小ELF值	0.0136		Ba-O 键 (金属#14 - 氧#72)			Co-O 键 (金属#29 - 氧#56)			Fe-O 键 (金属#51 - 氧#86)			键路径最小ELF值	0.0277		Y-O 键 (金属#29 - 氧#70)			Fe-O 键 (金属#32 - 氧#64)			Zr-O 键 (金属#42 - 氧#66)			Co-O 键 (金属#45 - 氧#75)
Ba-O 键 (金属#1 - 氧#85)				距离	1.917 Å		Sr-O 键 (金属#1 - 氧#85)			距离	2.934 Å		距离	1.872 Å		距离	1.875 Å		Ba-O 键 (金属#1 - 氧#85)			距离	2.192 Å		距离	1.887 Å		距离	2.132 Å		距离	1.893 Å
距离	2.737 Å			键中点ELF值	0.1577		距离	2.488 Å		键中点ELF值	0.092		键中点ELF值	0.2499		键中点ELF值	0.2948		距离	2.809 Å		键中点ELF值	0.0924		键中点ELF值	0.2002		键中点ELF值	0.0977		键中点ELF值	0.1955
键中点ELF值	0.2189			键路径最小ELF值	0.0084		键中点ELF值	0.0885		键路径最小ELF值	0.031		键路径最小ELF值	0.0362		键路径最小ELF值	0.0472		键中点ELF值	0.0796		键路径最小ELF值	0.0924		键路径最小ELF值	0.052		键路径最小ELF值	0.0977		键路径最小ELF值	0.0339
键路径最小ELF值	0.0423			Co-O 键 (金属#29 - 氧#59)			键路径最小ELF值	0.0685		Ba-O 键 (金属#14 - 氧#84)			Co-O 键 (金属#29 - 氧#57)			Fe-O 键 (金属#51 - 氧#92)			键路径最小ELF值	0.0466		Y-O 键 (金属#29 - 氧#85)			Fe-O 键 (金属#32 - 氧#67)			Zr-O 键 (金属#42 - 氧#68)			Co-O 键 (金属#45 - 氧#78)
Ba-O 键 (金属#1 - 氧#91)				距离	1.833 Å		Sr-O 键 (金属#1 - 氧#91)			距离	2.890 Å		距离	1.954 Å		距离	1.897 Å		Ba-O 键 (金属#1 - 氧#91)			距离	2.213 Å		距离	1.958 Å		距离	2.091 Å		距离	1.907 Å
距离	2.782 Å			键中点ELF值	0.1421		距离	2.715 Å		键中点ELF值	0.017		键中点ELF值	0.0588		键中点ELF值	0.1989		距离	2.768 Å		键中点ELF值	0.0868		键中点ELF值	0.0506		键中点ELF值	0.1178		键中点ELF值	0.686
键中点ELF值	0.117			键路径最小ELF值	0.0194		键中点ELF值	0.0315		键路径最小ELF值	0.0084		键路径最小ELF值	0.0362		键路径最小ELF值	0.0472		键中点ELF值	0.1107		键路径最小ELF值	0.0868		键路径最小ELF值	0.0409		键路径最小ELF值	0.0967		键路径最小ELF值	0.0339
键路径最小ELF值	0.0432			Co-O 键 (金属#29 - 氧#77)			键路径最小ELF值	0.0315		Ba-O 键 (金属#14 - 氧#86)			Co-O 键 (金属#29 - 氧#59)			Fe-O 键 (金属#51 - 氧#95)			键路径最小ELF值	0.0524		Y-O 键 (金属#29 - 氧#91)			Fe-O 键 (金属#32 - 氧#70)			Zr-O 键 (金属#42 - 氧#71)			Co-O 键 (金属#45 - 氧#135)
Ba-O 键 (金属#2 - 氧#56)				距离	1.857 Å		Sr-O 键 (金属#2 - 氧#56)			距离	2.757 Å		距离	1.952 Å		距离	1.971 Å		Ba-O 键 (金属#2 - 氧#56)			距离	2.221 Å		距离	1.828 Å		距离	1.951 Å		距离	1.776 Å
距离	2.800 Å			键中点ELF值	0.0884		距离	2.847 Å		键中点ELF值	0.0733		键中点ELF值	0.1159		键中点ELF值	0.0655		距离	2.792 Å		键中点ELF值	0.0807		键中点ELF值	0.572		键中点ELF值	0.5537		键中点ELF值	0.1763
键中点ELF值	0.0572			键路径最小ELF值	0.0194		键中点ELF值	0.3225		键路径最小ELF值	0.0579		键路径最小ELF值	0.0298		键路径最小ELF值	0.0472		键中点ELF值	0.4248		键路径最小ELF值	0.0807		键路径最小ELF值	0.052		键路径最小ELF值	0.0236		键路径最小ELF值	0.0339
键路径最小ELF值	0.0158			Co-O 键 (金属#29 - 氧#116)			键路径最小ELF值	0.033		Ba-O 键 (金属#14 - 氧#87)			Co-O 键 (金属#29 - 氧#62)			Fe-O 键 (金属#51 - 氧#98)			键路径最小ELF值	0.041		Y-O 键 (金属#29 - 氧#92)			Fe-O 键 (金属#32 - 氧#124)			Zr-O 键 (金属#42 - 氧#125)			Co-O 键 (金属#46 - 氧#61)
Ba-O 键 (金属#2 - 氧#58)				距离	1.942 Å		Sr-O 键 (金属#2 - 氧#58)			距离	2.802 Å		距离	2.135 Å		距离	1.861 Å		Ba-O 键 (金属#2 - 氧#58)			距离	2.118 Å		距离	1.919 Å		距离	2.089 Å		距离	1.831 Å
距离	2.860 Å			键中点ELF值	0.1623		距离	2.772 Å		键中点ELF值	0.214		键中点ELF值	0.4737		键中点ELF值	0.0749		距离	2.980 Å		键中点ELF值	0.1008		键中点ELF值	0.3317		键中点ELF值	0.1039		键中点ELF值	0.1546
键中点ELF值	0.0591			键路径最小ELF值	0.0116		键中点ELF值	0.1056		键路径最小ELF值	0.0374		键路径最小ELF值	0.0336		键路径最小ELF值	0.0295		键中点ELF值	0.0643		键路径最小ELF值	0.1008		键路径最小ELF值	0.052		键路径最小ELF值	0.0962		键路径最小ELF值	0.0187
键路径最小ELF值	0.0196			Co-O 键 (金属#30 - 氧#57)			键路径最小ELF值	0.0503		Ba-O 键 (金属#14 - 氧#93)			Co-O 键 (金属#29 - 氧#77)			Fe-O 键 (金属#52 - 氧#87)			键路径最小ELF值	0.0082		Y-O 键 (金属#29 - 氧#94)			Fe-O 键 (金属#33 - 氧#60)			Zr-O 键 (金属#43 - 氧#72)			Co-O 键 (金属#46 - 氧#82)
Ba-O 键 (金属#2 - 氧#59)				距离	1.811 Å		Sr-O 键 (金属#2 - 氧#59)			距离	2.822 Å		距离	1.947 Å		距离	1.645 Å		Ba-O 键 (金属#2 - 氧#59)			距离	2.208 Å		距离	1.835 Å		距离	2.132 Å		距离	1.856 Å
距离	2.893 Å			键中点ELF值	0.2862		距离	2.663 Å		键中点ELF值	0.1865		键中点ELF值	0.0779		键中点ELF值	0.2916		距离	2.890 Å		键中点ELF值	0.1439		键中点ELF值	0.405		键中点ELF值	0.0922		键中点ELF值	0.1644
键中点ELF值	0.029			键路径最小ELF值	0.0161		键中点ELF值	0.0448		键路径最小ELF值	0.0546		键路径最小ELF值	0.0362		键路径最小ELF值	0.0968		键中点ELF值	0.1326		键路径最小ELF值	0.1439		键路径最小ELF值	0.0121		键路径最小ELF值	0.0922		键路径最小ELF值	0.0187
键路径最小ELF值	0.029			Co-O 键 (金属#30 - 氧#63)			键路径最小ELF值	0.0448		Ba-O 键 (金属#15 - 氧#64)			Co-O 键 (金属#29 - 氧#116)			Fe-O 键 (金属#52 - 氧#93)			键路径最小ELF值	0.0078		Y-O 键 (金属#29 - 氧#97)			Fe-O 键 (金属#33 - 氧#66)			Zr-O 键 (金属#43 - 氧#87)			Co-O 键 (金属#46 - 氧#85)
Ba-O 键 (金属#2 - 氧#61)				距离	1.823 Å		Sr-O 键 (金属#2 - 氧#61)			距离	2.761 Å		距离	1.999 Å		距离	1.791 Å		Ba-O 键 (金属#2 - 氧#61)			距离	2.171 Å		距离	1.918 Å		距离	2.098 Å		距离	1.831 Å
距离	2.827 Å			键中点ELF值	0.5175		距离	2.766 Å		键中点ELF值	0.0406		键中点ELF值	0.1944		键中点ELF值	0.1272		距离	2.891 Å		键中点ELF值	0.1331		键中点ELF值	0.064		键中点ELF值	0.08		键中点ELF值	0.5435
键中点ELF值	0.04			键路径最小ELF值	0.0482		键中点ELF值	0.0759		键路径最小ELF值	0.0074		键路径最小ELF值	0.0362		键路径最小ELF值	0.0968		键中点ELF值	0.0736		键路径最小ELF值	0.1331		键路径最小ELF值	0.0189		键路径最小ELF值	0.08		键路径最小ELF值	0.0187
键路径最小ELF值	0.04			Co-O 键 (金属#30 - 氧#78)			键路径最小ELF值	0.0667		Ba-O 键 (金属#15 - 氧#67)			Co-O 键 (金属#30 - 氧#57)			Fe-O 键 (金属#52 - 氧#96)			键路径最小ELF值	0.0081		Y-O 键 (金属#30 - 氧#71)			Fe-O 键 (金属#33 - 氧#69)			Zr-O 键 (金属#43 - 氧#93)			Co-O 键 (金属#46 - 氧#88)
Ba-O 键 (金属#2 - 氧#62)				距离	1.785 Å		Sr-O 键 (金属#2 - 氧#62)			距离	2.675 Å		距离	1.914 Å		距离	1.736 Å		Ba-O 键 (金属#2 - 氧#62)			距离	2.094 Å		距离	1.950 Å		距离	1.932 Å		距离	2.007 Å
距离	2.869 Å			键中点ELF值	0.1124		距离	2.718 Å		键中点ELF值	0.065		键中点ELF值	0.0664		键中点ELF值	0.1002		距离	2.834 Å		键中点ELF值	0.1031		键中点ELF值	0.4143		键中点ELF值	0.2699		键中点ELF值	0.0356
键中点ELF值	0.393			键路径最小ELF值	0.0627		键中点ELF值	0.0266		键路径最小ELF值	0.065		键路径最小ELF值	0.0578		键路径最小ELF值	0.01		键中点ELF值	0.1707		键路径最小ELF值	0.1031		键路径最小ELF值	0.0135		键路径最小ELF值	0.1288		键路径最小ELF值	0.0133
键路径最小ELF值	0.0076			Co-O 键 (金属#30 - 氧#117)			键路径最小ELF值	0.0266		Ba-O 键 (金属#15 - 氧#70)			Co-O 键 (金属#30 - 氧#60)			Fe-O 键 (金属#52 - 氧#99)			键路径最小ELF值	0.0074		Y-O 键 (金属#30 - 氧#86)			Fe-O 键 (金属#33 - 氧#72)			Zr-O 键 (金属#43 - 氧#96)			Co-O 键 (金属#46 - 氧#103)
Ba-O 键 (金属#2 - 氧#65)				距离	1.737 Å		Sr-O 键 (金属#2 - 氧#65)			距离	2.721 Å		距离	1.826 Å		距离	1.687 Å		Ba-O 键 (金属#2 - 氧#65)			距离	2.196 Å		距离	1.813 Å		距离	2.155 Å		距离	1.912 Å
距离	2.819 Å			键中点ELF值	0.3236		距离	2.821 Å		键中点ELF值	0.1356		键中点ELF值	0.5329		键中点ELF值	0.1004		距离	2.880 Å		键中点ELF值	0.1052		键中点ELF值	0.1184		键中点ELF值	0.1096		键中点ELF值	0.314
键中点ELF值	0.1731			键路径最小ELF值	0.0111		键中点ELF值	0.0194		键路径最小ELF值	0.1015		键路径最小ELF值	0.0343		键路径最小ELF值	0.0968		键中点ELF值	0.0328		键路径最小ELF值	0.1052		键路径最小ELF值	0.0147		键路径最小ELF值	0.077		键路径最小ELF值	0.0187
键路径最小ELF值	0.0082			Co-O 键 (金属#31 - 氧#58)			键路径最小ELF值	0.0194		Ba-O 键 (金属#15 - 氧#73)			Co-O 键 (金属#30 - 氧#78)			Fe-O 键 (金属#53 - 氧#89)			键路径最小ELF值	0.0328		Y-O 键 (金属#30 - 氧#92)			Fe-O 键 (金属#34 - 氧#67)			Zr-O 键 (金属#43 - 氧#99)			Co-O 键 (金属#47 - 氧#63)
Ba-O 键 (金属#2 - 氧#70)				距离	1.999 Å		Sr-O 键 (金属#2 - 氧#70)			距离	2.881 Å		距离	1.743 Å		距离	1.919 Å		Ba-O 键 (金属#2 - 氧#71)			距离	2.098 Å		距离	1.940 Å		距离	2.101 Å		距离	1.918 Å
距离	2.779 Å			键中点ELF值	0.3096		距离	2.813 Å		键中点ELF值	0.3431		键中点ELF值	0.1917		键中点ELF值	0.2695		距离	2.938 Å		键中点ELF值	0.092		键中点ELF值	0.1562		键中点ELF值	0.087		键中点ELF值	0.0938
键中点ELF值	0.0383			键路径最小ELF值	0.0213		键中点ELF值	0.0209		键路径最小ELF值	0.009		键路径最小ELF值	0.0578		键路径最小ELF值	0.0791		键中点ELF值	0.0672		键路径最小ELF值	0.092		键路径最小ELF值	0.014		键路径最小ELF值	0.087		键路径最小ELF值	0.054
键路径最小ELF值	0.0383			Co-O 键 (金属#31 - 氧#64)			键路径最小ELF值	0.0209		Ba-O 键 (金属#15 - 氧#79)			Co-O 键 (金属#30 - 氧#117)			Fe-O 键 (金属#53 - 氧#110)			键路径最小ELF值	0.0376		Y-O 键 (金属#30 - 氧#93)			Fe-O 键 (金属#34 - 氧#73)						Co-O 键 (金属#47 - 氧#84)
Ba-O 键 (金属#2 - 氧#71)				距离	1.872 Å		Sr-O 键 (金属#2 - 氧#71)			距离	2.704 Å		距离	1.835 Å		距离	1.848 Å		Ba-O 键 (金属#2 - 氧#83)			距离	2.266 Å		距离	1.911 Å					距离	2.073 Å
距离	2.838 Å			键中点ELF值	0.2638		距离	2.709 Å		键中点ELF值	0.2281		键中点ELF值	0.008		键中点ELF值	0.2017		距离	2.725 Å		键中点ELF值	0.0694		键中点ELF值	0.2055					键中点ELF值	0.0573
键中点ELF值	0.0648			键路径最小ELF值	0.0314		键中点ELF值	0.0363		键路径最小ELF值	0.0455		键路径最小ELF值	0.008		键路径最小ELF值	0.0633		键中点ELF值	0.3102		键路径最小ELF值	0.0694		键路径最小ELF值	0.014					键路径最小ELF值	0.054
键路径最小ELF值	0.0573			Co-O 键 (金属#31 - 氧#65)			键路径最小ELF值	0.0363		Ba-O 键 (金属#15 - 氧#91)			Co-O 键 (金属#31 - 氧#58)			Fe-O 键 (金属#53 - 氧#111)			键路径最小ELF值	0.0147		Y-O 键 (金属#30 - 氧#95)			Fe-O 键 (金属#34 - 氧#74)						Co-O 键 (金属#47 - 氧#87)
Ba-O 键 (金属#2 - 氧#83)				距离	1.890 Å		Sr-O 键 (金属#2 - 氧#83)			距离	2.792 Å		距离	1.943 Å		距离	1.953 Å		Ba-O 键 (金属#2 - 氧#85)			距离	2.170 Å		距离	1.922 Å					距离	1.942 Å
距离	2.783 Å			键中点ELF值	0.5291		距离	2.737 Å		键中点ELF值	0.0401		键中点ELF值	0.294		键中点ELF值	0.0715		距离	2.923 Å		键中点ELF值	0.139		键中点ELF值	0.5138					键中点ELF值	0.457
键中点ELF值	0.0406			键路径最小ELF值	0.014		键中点ELF值	0.022		键路径最小ELF值	0.0401		键路径最小ELF值	0.0143		键路径最小ELF值	0.039		键中点ELF值	0.0407		键路径最小ELF值	0.139		键路径最小ELF值	0.014					键路径最小ELF值	0.054
键路径最小ELF值	0.0406			Co-O 键 (金属#31 - 氧#67)			键路径最小ELF值	0.022		Ba-O 键 (金属#15 - 氧#94)			Co-O 键 (金属#31 - 氧#64)			Fe-O 键 (金属#53 - 氧#113)			键路径最小ELF值	0.0407		Y-O 键 (金属#30 - 氧#98)			Fe-O 键 (金属#34 - 氧#76)						Co-O 键 (金属#47 - 氧#90)
Ba-O 键 (金属#2 - 氧#85)				距离	1.988 Å		Sr-O 键 (金属#2 - 氧#85)			距离	2.682 Å		距离	1.874 Å		距离	1.972 Å		Ba-O 键 (金属#2 - 氧#86)			距离	2.144 Å		距离	1.823 Å					距离	1.963 Å
距离	2.825 Å			键中点ELF值	0.0627		距离	2.758 Å		键中点ELF值	0.1332		键中点ELF值	0.1041		键中点ELF值	0.1787		距离	2.800 Å		键中点ELF值	0.1764		键中点ELF值	0.6318					键中点ELF值	0.0539
键中点ELF值	0.0421			键路径最小ELF值	0.0314		键中点ELF值	0.0235		键路径最小ELF值	0.0541		键路径最小ELF值	0.0292		键路径最小ELF值	0.0316		键中点ELF值	0.0952		键路径最小ELF值	0.132		键路径最小ELF值	0.014					键路径最小ELF值	0.0335
键路径最小ELF值	0.0421			Co-O 键 (金属#31 - 氧#70)			键路径最小ELF值	0.0235		Ba-O 键 (金属#15 - 氧#100)			Co-O 键 (金属#31 - 氧#65)			Fe-O 键 (金属#53 - 氧#116)			键路径最小ELF值	0.041					Fe-O 键 (金属#34 - 氧#79)						Co-O 键 (金属#47 - 氧#105)
Ba-O 键 (金属#2 - 氧#86)				距离	1.969 Å		Sr-O 键 (金属#2 - 氧#86)			距离	2.940 Å		距离	1.865 Å		距离	1.936 Å		Ba-O 键 (金属#2 - 氧#92)						距离	1.859 Å					距离	1.857 Å
距离	2.922 Å			键中点ELF值	0.083		距离	2.670 Å		键中点ELF值	0.1637		键中点ELF值	0.3919		键中点ELF值	0.071		距离	2.799 Å					键中点ELF值	0.0844					键中点ELF值	0.0824
键中点ELF值	0.0873			键路径最小ELF值	0.0314		键中点ELF值	0.0499		键路径最小ELF值	0.0431		键路径最小ELF值	0.0203		键路径最小ELF值	0.071		键中点ELF值	0.1233					键路径最小ELF值	0.014					键路径最小ELF值	0.054
键路径最小ELF值	0.0309			Co-O 键 (金属#31 - 氧#124)			键路径最小ELF值	0.0499		Ba-O 键 (金属#16 - 氧#55)			Co-O 键 (金属#31 - 氧#67)			Fe-O 键 (金属#53 - 氧#131)			键路径最小ELF值	0.0441					Fe-O 键 (金属#35 - 氧#83)						Co-O 键 (金属#48 - 氧#79)
Ba-O 键 (金属#2 - 氧#92)				距离	2.081 Å		Sr-O 键 (金属#2 - 氧#92)			距离	2.762 Å		距离	2.089 Å		距离	1.942 Å		Ba-O 键 (金属#3 - 氧#57)						距离	1.856 Å					距离	2.165 Å
距离	2.771 Å			键中点ELF值	0.0546		距离	2.770 Å		键中点ELF值	0.1016		键中点ELF值	0.389		键中点ELF值	0.0956		距离	2.778 Å					键中点ELF值	0.1915					键中点ELF值	0.0909
键中点ELF值	0.1447			键路径最小ELF值	0.0118		键中点ELF值	0.0344		键路径最小ELF值	0.0423		键路径最小ELF值	0.0162		键路径最小ELF值	0.0742		键中点ELF值	0.0728					键路径最小ELF值	0.0398					键路径最小ELF值	0.0509
键路径最小ELF值	0.0396			Co-O 键 (金属#32 - 氧#60)			键路径最小ELF值	0.0344		Ba-O 键 (金属#16 - 氧#61)			Co-O 键 (金属#31 - 氧#70)			Fe-O 键 (金属#54 - 氧#106)			键路径最小ELF值	0.0121					Fe-O 键 (金属#35 - 氧#84)						Co-O 键 (金属#48 - 氧#94)
Ba-O 键 (金属#3 - 氧#57)				距离	1.650 Å		Sr-O 键 (金属#3 - 氧#65)			距离	2.712 Å		距离	1.955 Å		距离	1.886 Å		Ba-O 键 (金属#3 - 氧#59)						距离	1.931 Å					距离	1.829 Å
距离	2.714 Å			键中点ELF值	0.1271		距离	2.736 Å		键中点ELF值	0.1356		键中点ELF值	0.2347		键中点ELF值	0.1119		距离	2.947 Å					键中点ELF值	0.0749					键中点ELF值	0.3104
键中点ELF值	0.0536			键路径最小ELF值	0.0402		键中点ELF值	0.0393		键路径最小ELF值	0.0183		键路径最小ELF值	0.008		键路径最小ELF值	0.0641		键中点ELF值	0.065					键路径最小ELF值	0.0268					键路径最小ELF值	0.0509
键路径最小ELF值	0.0536			Co-O 键 (金属#32 - 氧#66)			键路径最小ELF值	0.0393		Ba-O 键 (金属#16 - 氧#73)			Co-O 键 (金属#31 - 氧#124)			Fe-O 键 (金属#54 - 氧#121)			键路径最小ELF值	0.0106					Fe-O 键 (金属#35 - 氧#86)						Co-O 键 (金属#48 - 氧#100)
Ba-O 键 (金属#3 - 氧#59)				距离	1.857 Å		Sr-O 键 (金属#3 - 氧#67)			距离	2.907 Å		距离	1.968 Å		距离	1.870 Å		Ba-O 键 (金属#3 - 氧#60)						距离	1.824 Å					距离	1.944 Å
距离	2.812 Å			键中点ELF值	0.2003		距离	2.767 Å		键中点ELF值	0.0225		键中点ELF值	0.0991		键中点ELF值	0.121		距离	2.921 Å					键中点ELF值	0.5395					键中点ELF值	0.1983
键中点ELF值	0.0403			键路径最小ELF值	0.0402		键中点ELF值	0.0413		键路径最小ELF值	0.0093		键路径最小ELF值	0.0292		键路径最小ELF值	0.0641		键中点ELF值	0.0655					键路径最小ELF值	0.0286					键路径最小ELF值	0.0509
键路径最小ELF值	0.0403			Co-O 键 (金属#32 - 氧#69)			键路径最小ELF值	0.0413		Ba-O 键 (金属#16 - 氧#76)			Co-O 键 (金属#32 - 氧#59)			Fe-O 键 (金属#54 - 氧#127)			键路径最小ELF值	0.0071					Fe-O 键 (金属#35 - 氧#89)						Co-O 键 (金属#48 - 氧#101)
Ba-O 键 (金属#3 - 氧#62)				距离	1.758 Å		Sr-O 键 (金属#3 - 氧#68)			距离	2.725 Å		距离	1.965 Å		距离	1.851 Å		Ba-O 键 (金属#3 - 氧#62)						距离	1.828 Å					距离	2.040 Å
距离	2.803 Å			键中点ELF值	0.4739		距离	2.705 Å		键中点ELF值	0.4118		键中点ELF值	0.0791		键中点ELF值	0.192		距离	2.853 Å					键中点ELF值	0.0859					键中点ELF值	0.0583
键中点ELF值	0.2071			键路径最小ELF值	0.0402		键中点ELF值	0.0271		键路径最小ELF值	0.0119		键路径最小ELF值	0.0686		键路径最小ELF值	0.0641		键中点ELF值	0.0612					键路径最小ELF值	0.0398					键路径最小ELF值	0.0194
键路径最小ELF值	0.0084			Co-O 键 (金属#32 - 氧#72)			键路径最小ELF值	0.0271		Ba-O 键 (金属#16 - 氧#79)			Co-O 键 (金属#32 - 氧#65)			Fe-O 键 (金属#54 - 氧#128)			键路径最小ELF值	0.0117					Fe-O 键 (金属#35 - 氧#104)						Co-O 键 (金属#48 - 氧#103)
Ba-O 键 (金属#3 - 氧#66)				距离	1.842 Å		Sr-O 键 (金属#3 - 氧#70)			距离	2.685 Å		距离	1.862 Å		距离	1.990 Å		Ba-O 键 (金属#3 - 氧#63)						距离	1.954 Å					距离	1.888 Å
距离	2.852 Å			键中点ELF值	0.0684		距离	2.731 Å		键中点ELF值	0.0558		键中点ELF值	0.2538		键中点ELF值	0.0603		距离	2.785 Å					键中点ELF值	0.0777					键中点ELF值	0.0519
键中点ELF值	0.0362			键路径最小ELF值	0.0268		键中点ELF值	0.03		键路径最小ELF值	0.0558		键路径最小ELF值	0.0615		键路径最小ELF值	0.0469		键中点ELF值	0.2243					键路径最小ELF值	0.0398					键路径最小ELF值	0.0509
键路径最小ELF值	0.0362			Co-O 键 (金属#33 - 氧#67)			键路径最小ELF值	0.03		Ba-O 键 (金属#16 - 氧#82)			Co-O 键 (金属#32 - 氧#66)			Fe-O 键 (金属#54 - 氧#130)			键路径最小ELF值	0.0066					Fe-O 键 (金属#36 - 氧#80)						Co-O 键 (金属#48 - 氧#106)
Ba-O 键 (金属#3 - 氧#71)				距离	1.990 Å		Sr-O 键 (金属#3 - 氧#71)			距离	2.758 Å		距离	1.945 Å		距离	1.952 Å		Ba-O 键 (金属#3 - 氧#66)						距离	1.821 Å					距离	1.976 Å
距离	2.833 Å			键中点ELF值	0.201		距离	2.693 Å		键中点ELF值	0.1233		键中点ELF值	0.0647		键中点ELF值	0.0563		距离	2.915 Å					键中点ELF值	0.2847					键中点ELF值	0.0555
键中点ELF值	0.0387			键路径最小ELF值	0.0131		键中点ELF值	0.0361		键路径最小ELF值	0.048		键路径最小ELF值	0.0647		键路径最小ELF值	0.0406		键中点ELF值	0.1398					键路径最小ELF值	0.0286					键路径最小ELF值	0.0509
键路径最小ELF值	0.0387			Co-O 键 (金属#33 - 氧#73)			键路径最小ELF值	0.0361		Ba-O 键 (金属#16 - 氧#100)			Co-O 键 (金属#32 - 氧#68)			Fe-O 键 (金属#54 - 氧#133)			键路径最小ELF值	0.0065					Fe-O 键 (金属#36 - 氧#95)						Co-O 键 (金属#49 - 氧#89)
Ba-O 键 (金属#3 - 氧#84)				距离	1.892 Å		Sr-O 键 (金属#3 - 氧#74)			距离	2.836 Å		距离	2.187 Å		距离	1.947 Å		Ba-O 键 (金属#3 - 氧#71)						距离	1.812 Å					距离	2.039 Å
距离	2.818 Å			键中点ELF值	0.2986		距离	2.772 Å		键中点ELF值	0.0423		键中点ELF值	0.0486		键中点ELF值	0.0561		距离	2.873 Å					键中点ELF值	0.2075					键中点ELF值	0.1853
键中点ELF值	0.5459			键路径最小ELF值	0.0131		键中点ELF值	0.0204		键路径最小ELF值	0.0423		键路径最小ELF值	0.0377		键路径最小ELF值	0.04		键中点ELF值	0.0318					键路径最小ELF值	0.0286					键路径最小ELF值	0.0679
键路径最小ELF值	0.0091			Co-O 键 (金属#33 - 氧#74)			键路径最小ELF值	0.0204		Ba-O 键 (金属#16 - 氧#103)			Co-O 键 (金属#32 - 氧#71)						键路径最小ELF值	0.0318					Fe-O 键 (金属#36 - 氧#101)						Co-O 键 (金属#49 - 氧#110)
Ba-O 键 (金属#3 - 氧#86)				距离	1.936 Å		Sr-O 键 (金属#3 - 氧#79)			距离	2.794 Å		距离	1.929 Å					Ba-O 键 (金属#3 - 氧#84)						距离	1.966 Å					距离	1.777 Å
距离	2.869 Å			键中点ELF值	0.0625		距离	2.837 Å		键中点ELF值	0.2844		键中点ELF值	0.072					距离	2.758 Å					键中点ELF值	0.1557					键中点ELF值	0.3137
键中点ELF值	0.0503			键路径最小ELF值	0.0131		键中点ELF值	0.0243		键路径最小ELF值	0.0406		键路径最小ELF值	0.0698					键中点ELF值	0.2555					键路径最小ELF值	0.0286					键路径最小ELF值	0.0114
键路径最小ELF值	0.0476			Co-O 键 (金属#33 - 氧#76)			键路径最小ELF值	0.0243		Ba-O 键 (金属#17 - 氧#56)			Co-O 键 (金属#32 - 氧#125)						键路径最小ELF值	0.0093					Fe-O 键 (金属#36 - 氧#104)						Co-O 键 (金属#49 - 氧#111)
Ba-O 键 (金属#3 - 氧#87)				距离	2.013 Å		Sr-O 键 (金属#3 - 氧#80)			距离	2.790 Å		距离	2.024 Å					Ba-O 键 (金属#3 - 氧#86)						距离	1.937 Å					距离	1.875 Å
距离	2.956 Å			键中点ELF值	0.0578		距离	2.869 Å		键中点ELF值	0.038		键中点ELF值	0.1047					距离	2.848 Å					键中点ELF值	0.0505					键中点ELF值	0.0757
键中点ELF值	0.0697			键路径最小ELF值	0.0055		键中点ELF值	0.0427		键路径最小ELF值	0.0085		键路径最小ELF值	0.0615					键中点ELF值	0.0352					键路径最小ELF值	0.0286					键路径最小ELF值	0.0374
键路径最小ELF值	0.036			Co-O 键 (金属#33 - 氧#79)			键路径最小ELF值	0.0427		Ba-O 键 (金属#17 - 氧#61)			Co-O 键 (金属#33 - 氧#60)						键路径最小ELF值	0.0352					Fe-O 键 (金属#37 - 氧#81)						Co-O 键 (金属#49 - 氧#113)
Ba-O 键 (金属#3 - 氧#93)				距离	2.015 Å		Sr-O 键 (金属#3 - 氧#92)			距离	2.766 Å		距离	1.819 Å					Ba-O 键 (金属#3 - 氧#87)						距离	1.739 Å					距离	2.092 Å
距离	2.884 Å			键中点ELF值	0.0591		距离	2.777 Å		键中点ELF值	0.03		键中点ELF值	0.1375					距离	2.882 Å					键中点ELF值	0.2945					键中点ELF值	0.4307
键中点ELF值	0.1			键路径最小ELF值	0.0131		键中点ELF值	0.021		键路径最小ELF值	0.0074		键路径最小ELF值	0.0239					键中点ELF值	0.1361					键路径最小ELF值	0.0716					键路径最小ELF值	0.0236
键路径最小ELF值	0.0704			Co-O 键 (金属#33 - 氧#133)			键路径最小ELF值	0.021		Ba-O 键 (金属#17 - 氧#62)			Co-O 键 (金属#33 - 氧#66)						键路径最小ELF值	0.0614					Fe-O 键 (金属#37 - 氧#96)						Co-O 键 (金属#49 - 氧#116)
Ba-O 键 (金属#4 - 氧#64)				距离	1.869 Å		Sr-O 键 (金属#3 - 氧#94)			距离	2.816 Å		距离	1.942 Å					Ba-O 键 (金属#3 - 氧#93)						距离	1.837 Å					距离	2.037 Å
距离	2.797 Å			键中点ELF值	0.1741		距离	2.806 Å		键中点ELF值	0.0268		键中点ELF值	0.2969					距离	2.868 Å					键中点ELF值	0.1458					键中点ELF值	0.0552
键中点ELF值	0.0417			键路径最小ELF值	0.0002		键中点ELF值	0.02		键路径最小ELF值	0.0063		键路径最小ELF值	0.0104					键中点ELF值	0.149					键路径最小ELF值	0.0709					键路径最小ELF值	0.0552
键路径最小ELF值	0.0417			Co-O 键 (金属#34 - 氧#68)			键路径最小ELF值	0.02		Ba-O 键 (金属#17 - 氧#74)			Co-O 键 (金属#33 - 氧#72)						键路径最小ELF值	0.033					Fe-O 键 (金属#37 - 氧#102)						Co-O 键 (金属#49 - 氧#131)
Ba-O 键 (金属#4 - 氧#67)				距离	1.871 Å		Sr-O 键 (金属#3 - 氧#95)			距离	2.758 Å		距离	1.664 Å					Ba-O 键 (金属#4 - 氧#64)						距离	1.823 Å					距离	1.976 Å
距离	2.666 Å			键中点ELF值	0.0977		距离	2.661 Å		键中点ELF值	0.0507		键中点ELF值	0.6133					距离	2.838 Å					键中点ELF值	0.1571					键中点ELF值	0.1843
键中点ELF值	0.0636			键路径最小ELF值	0.0411		键中点ELF值	0.0576		键路径最小ELF值	0.0507		键路径最小ELF值	0.0239					键中点ELF值	0.0919					键路径最小ELF值	0.0716					键路径最小ELF值	0.0543
键路径最小ELF值	0.0636			Co-O 键 (金属#34 - 氧#74)			键路径最小ELF值	0.0428		Ba-O 键 (金属#17 - 氧#76)			Co-O 键 (金属#33 - 氧#126)						键路径最小ELF值	0.0151					Fe-O 键 (金属#37 - 氧#108)						Co-O 键 (金属#50 - 氧#90)
Ba-O 键 (金属#4 - 氧#70)				距离	2.010 Å		Sr-O 键 (金属#3 - 氧#101)			距离	2.820 Å		距离	1.744 Å					Ba-O 键 (金属#4 - 氧#67)						距离	1.883 Å					距离	1.851 Å
距离	2.750 Å			键中点ELF值	0.1715		距离	2.745 Å		键中点ELF值	0.0346		键中点ELF值	0.088					距离	2.834 Å					键中点ELF值	0.049					键中点ELF值	0.209
键中点ELF值	0.0428			键路径最小ELF值	0.0112		键中点ELF值	0.0385		键路径最小ELF值	0.0079		键路径最小ELF值	0.0239					键中点ELF值	0.2437					键路径最小ELF值	0.049					键路径最小ELF值	0.0312
键路径最小ELF值	0.0428			Co-O 键 (金属#34 - 氧#75)			键路径最小ELF值	0.0385		Ba-O 键 (金属#17 - 氧#77)			Co-O 键 (金属#34 - 氧#68)						键路径最小ELF值	0.0176					Fe-O 键 (金属#38 - 氧#88)						Co-O 键 (金属#50 - 氧#111)
Ba-O 键 (金属#4 - 氧#73)				距离	2.077 Å		Sr-O 键 (金属#4 - 氧#66)			距离	2.783 Å		距离	1.897 Å					Ba-O 键 (金属#4 - 氧#70)						距离	1.879 Å					距离	2.029 Å
距离	2.762 Å			键中点ELF值	0.0682		距离	2.760 Å		键中点ELF值	0.0435		键中点ELF值	0.1457					距离	2.712 Å					键中点ELF值	0.2946					键中点ELF值	0.1742
键中点ELF值	0.1234			键路径最小ELF值	0.0411		键中点ELF值	0.036		键路径最小ELF值	0.0082		键路径最小ELF值	0.0263					键中点ELF值	0.0527					键路径最小ELF值	0.0714					键路径最小ELF值	0.0312
键路径最小ELF值	0.1234			Co-O 键 (金属#34 - 氧#77)			键路径最小ELF值	0.036		Ba-O 键 (金属#17 - 氧#79)			Co-O 键 (金属#34 - 氧#74)						键路径最小ELF值	0.0527					Fe-O 键 (金属#38 - 氧#109)						Co-O 键 (金属#50 - 氧#114)
Ba-O 键 (金属#4 - 氧#79)				距离	2.036 Å		Sr-O 键 (金属#4 - 氧#68)			距离	2.829 Å		距离	1.959 Å					Ba-O 键 (金属#4 - 氧#73)						距离	1.804 Å					距离	1.904 Å
距离	2.718 Å			键中点ELF值	0.0573		距离	2.709 Å		键中点ELF值	0.0334		键中点ELF值	0.1819					距离	2.756 Å					键中点ELF值	0.3					键中点ELF值	0.5449
键中点ELF值	0.4159			键路径最小ELF值	0.0411		键中点ELF值	0.0431		键路径最小ELF值	0.0334		键路径最小ELF值	0.0263					键中点ELF值	0.3598					键路径最小ELF值	0.0714					键路径最小ELF值	0.0176
键路径最小ELF值	0.0958			Co-O 键 (金属#34 - 氧#80)			键路径最小ELF值	0.0431		Ba-O 键 (金属#17 - 氧#80)			Co-O 键 (金属#34 - 氧#75)						键路径最小ELF值	0.0107					Fe-O 键 (金属#38 - 氧#112)						Co-O 键 (金属#50 - 氧#117)
Ba-O 键 (金属#4 - 氧#91)				距离	1.890 Å		Sr-O 键 (金属#4 - 氧#69)			距离	2.837 Å		距离	2.081 Å					Ba-O 键 (金属#4 - 氧#79)						距离	1.894 Å					距离	1.943 Å
距离	2.811 Å			键中点ELF值	0.4272		距离	2.864 Å		键中点ELF值	0.0438		键中点ELF值	0.5007					距离	2.735 Å					键中点ELF值	0.1316					键中点ELF值	0.0591
键中点ELF值	0.0723			键路径最小ELF值	0.001		键中点ELF值	0.0119		键路径最小ELF值	0.0438		键路径最小ELF值	0.0138					键中点ELF值	0.0965					键路径最小ELF值	0.0423					键路径最小ELF值	0.0312
键路径最小ELF值	0.0723			Co-O 键 (金属#34 - 氧#134)			键路径最小ELF值	0.0099		Ba-O 键 (金属#17 - 氧#83)			Co-O 键 (金属#34 - 氧#77)						键路径最小ELF值	0.0588					Fe-O 键 (金属#38 - 氧#115)						Co-O 键 (金属#50 - 氧#132)
Ba-O 键 (金属#4 - 氧#94)				距离	1.946 Å		Sr-O 键 (金属#4 - 氧#71)			距离	2.790 Å		距离	1.934 Å					Ba-O 键 (金属#4 - 氧#91)						距离	1.839 Å					距离	2.020 Å
距离	2.695 Å			键中点ELF值	0.0768		距离	2.870 Å		键中点ELF值	0.021		键中点ELF值	0.539					距离	2.862 Å					键中点ELF值	0.6583					键中点ELF值	0.2295
键中点ELF值	0.0978			键路径最小ELF值	0.0411		键中点ELF值	0.0457		键路径最小ELF值	0.0169		键路径最小ELF值	0.0237					键中点ELF值	0.0537					键路径最小ELF值	0.0341					键路径最小ELF值	0.0312
键路径最小ELF值	0.0671			Co-O 键 (金属#35 - 氧#69)			键路径最小ELF值	0.0457		Ba-O 键 (金属#17 - 氧#101)			Co-O 键 (金属#34 - 氧#80)						键路径最小ELF值	0.0537					Fe-O 键 (金属#38 - 氧#130)						Co-O 键 (金属#51 - 氧#97)
Ba-O 键 (金属#4 - 氧#100)				距离	1.985 Å		Sr-O 键 (金属#4 - 氧#72)			距离	2.779 Å		距离	1.953 Å					Ba-O 键 (金属#4 - 氧#94)						距离	1.849 Å					距离	1.824 Å
距离	2.770 Å			键中点ELF值	0.127		距离	2.879 Å		键中点ELF值	0.0484		键中点ELF值	0.0645					距离	2.745 Å					键中点ELF值	0.1842					键中点ELF值	0.2573
键中点ELF值	0.2082			键路径最小ELF值	0.0064		键中点ELF值	0.0166		键路径最小ELF值	0.0484		键路径最小ELF值	0.0263					键中点ELF值	0.1469					键路径最小ELF值	0.0714					键路径最小ELF值	0.0702
键路径最小ELF值	0.0669			Co-O 键 (金属#35 - 氧#75)			键路径最小ELF值	0.0166		Ba-O 键 (金属#17 - 氧#103)			Co-O 键 (金属#34 - 氧#134)						键路径最小ELF值	0.0493					Fe-O 键 (金属#39 - 氧#98)						Co-O 键 (金属#51 - 氧#112)
Ba-O 键 (金属#5 - 氧#65)				距离	1.920 Å		Sr-O 键 (金属#4 - 氧#75)			距离	2.794 Å		距离	1.958 Å					Ba-O 键 (金属#4 - 氧#100)						距离	1.768 Å					距离	2.173 Å
距离	2.884 Å			键中点ELF值	0.242		距离	2.873 Å		键中点ELF值	0.0683		键中点ELF值	0.0637					距离	2.830 Å					键中点ELF值	0.2034					键中点ELF值	0.1001
键中点ELF值	0.0776			键路径最小ELF值	0.0064		键中点ELF值	0.0335		键路径最小ELF值	0.0527		键路径最小ELF值	0.0101					键中点ELF值	0.1042					键路径最小ELF值	0.0394					键路径最小ELF值	0.0362
键路径最小ELF值	0.0099			Co-O 键 (金属#35 - 氧#78)			键路径最小ELF值	0.0112		Ba-O 键 (金属#17 - 氧#104)			Co-O 键 (金属#35 - 氧#69)						键路径最小ELF值	0.0442					Fe-O 键 (金属#39 - 氧#113)						Co-O 键 (金属#51 - 氧#118)
Ba-O 键 (金属#5 - 氧#67)				距离	1.860 Å		Sr-O 键 (金属#4 - 氧#80)			距离	2.791 Å		距离	1.674 Å					Ba-O 键 (金属#5 - 氧#65)						距离	1.827 Å					距离	1.891 Å
距离	2.815 Å			键中点ELF值	0.0753		距离	2.746 Å		键中点ELF值	0.1216		键中点ELF值	0.1721					距离	2.853 Å					键中点ELF值	0.1254					键中点ELF值	0.2243
键中点ELF值	0.0352			键路径最小ELF值	0.0064		键中点ELF值	0.0259		键路径最小ELF值	0.0393		键路径最小ELF值	0.0062					键中点ELF值	0.0377					键路径最小ELF值	0.0394					键路径最小ELF值	0.0704
键路径最小ELF值	0.0352			Co-O 键 (金属#35 - 氧#81)			键路径最小ELF值	0.0259		Ba-O 键 (金属#18 - 氧#57)			Co-O 键 (金属#35 - 氧#75)						键路径最小ELF值	0.0377					Fe-O 键 (金属#39 - 氧#119)						Co-O 键 (金属#51 - 氧#119)
Ba-O 键 (金属#5 - 氧#68)				距离	1.678 Å		Sr-O 键 (金属#4 - 氧#81)			距离	2.759 Å		距离	1.807 Å					Ba-O 键 (金属#5 - 氧#67)						距离	1.930 Å					距离	2.139 Å
距离	2.837 Å			键中点ELF值	0.5625		距离	2.977 Å		键中点ELF值	0.0274		键中点ELF值	0.1322					距离	2.854 Å					键中点ELF值	0.3113					键中点ELF值	0.0379
键中点ELF值	0.2492			键路径最小ELF值	0.0064		键中点ELF值	0.0689		键路径最小ELF值	0.0133		键路径最小ELF值	0.0062					键中点ELF值	0.0585					键路径最小ELF值	0.0394					键路径最小ELF值	0.0379
键路径最小ELF值	0.0087			Co-O 键 (金属#35 - 氧#135)			键路径最小ELF值	0.0689		Ba-O 键 (金属#18 - 氧#62)			Co-O 键 (金属#35 - 氧#78)						键路径最小ELF值	0.0083					Fe-O 键 (金属#39 - 氧#125)						Co-O 键 (金属#51 - 氧#121)
Ba-O 键 (金属#5 - 氧#70)				距离	1.866 Å		Sr-O 键 (金属#4 - 氧#93)			距离	2.748 Å		距离	2.160 Å					Ba-O 键 (金属#5 - 氧#68)						距离	1.846 Å					距离	1.873 Å
距离	2.881 Å			键中点ELF值	0.2091		距离	2.661 Å		键中点ELF值	0.0181		键中点ELF值	0.0359					距离	2.822 Å					键中点ELF值	0.0809					键中点ELF值	0.0789
键中点ELF值	0.0449			键路径最小ELF值	0.0064		键中点ELF值	0.027		键路径最小ELF值	0.0086		键路径最小ELF值	0.0062					键中点ELF值	0.408					键路径最小ELF值	0.0253					键路径最小ELF值	0.0469
键路径最小ELF值	0.0449			Co-O 键 (金属#36 - 氧#61)			键路径最小ELF值	0.027		Ba-O 键 (金属#18 - 氧#63)			Co-O 键 (金属#35 - 氧#135)						键路径最小ELF值	0.0075					Fe-O 键 (金属#40 - 氧#107)						Co-O 键 (金属#51 - 氧#124)
Ba-O 键 (金属#5 - 氧#71)				距离	1.955 Å		Sr-O 键 (金属#4 - 氧#95)			距离	2.921 Å		距离	1.721 Å					Ba-O 键 (金属#5 - 氧#70)						距离	1.910 Å					距离	1.944 Å
距离	2.924 Å			键中点ELF值	0.147		距离	2.875 Å		键中点ELF值	0.1768		键中点ELF值	0.09					距离	2.942 Å					键中点ELF值	0.2268					键中点ELF值	0.0418
键中点ELF值	0.0303			键路径最小ELF值	0.0231		键中点ELF值	0.0165		键路径最小ELF值	0.0595		键路径最小ELF值	0.0062					键中点ELF值	0.026					键路径最小ELF值	0.0318					键路径最小ELF值	0.0418
键路径最小ELF值	0.0303			Co-O 键 (金属#36 - 氧#82)			键路径最小ELF值	0.0165		Ba-O 键 (金属#18 - 氧#75)			Co-O 键 (金属#36 - 氧#61)						键路径最小ELF值	0.026					Fe-O 键 (金属#40 - 氧#122)						Co-O 键 (金属#52 - 氧#99)
Ba-O 键 (金属#5 - 氧#74)				距离	1.909 Å		Sr-O 键 (金属#4 - 氧#96)			距离	2.709 Å		距离	1.942 Å					Ba-O 键 (金属#5 - 氧#71)						距离	1.837 Å					距离	1.817 Å
距离	2.825 Å			键中点ELF值	0.1594		距离	2.615 Å		键中点ELF值	0.1095		键中点ELF值	0.3664					距离	2.996 Å					键中点ELF值	0.123					键中点ELF值	0.1254
键中点ELF值	0.1275			键路径最小ELF值	0.0231		键中点ELF值	0.0373		键路径最小ELF值	0.0071		键路径最小ELF值	0.0123					键中点ELF值	0.0332					键路径最小ELF值	0.0318					键路径最小ELF值	0.0377
键路径最小ELF值	0.1275			Co-O 键 (金属#36 - 氧#83)			键路径最小ELF值	0.0373		Ba-O 键 (金属#18 - 氧#77)			Co-O 键 (金属#36 - 氧#82)						键路径最小ELF值	0.0332					Fe-O 键 (金属#40 - 氧#129)						Co-O 键 (金属#52 - 氧#114)
Ba-O 键 (金属#5 - 氧#79)				距离	1.961 Å		Sr-O 键 (金属#4 - 氧#102)			距离	2.839 Å		距离	1.863 Å					Ba-O 键 (金属#5 - 氧#74)						距离	1.935 Å					距离	1.794 Å
距离	2.847 Å			键中点ELF值	0.0719		距离	2.883 Å		键中点ELF值	0.3353		键中点ELF值	0.0984					距离	2.738 Å					键中点ELF值	0.0834					键中点ELF值	0.1178
键中点ELF值	0.0515			键路径最小ELF值	0.0076		键中点ELF值	0.038		键路径最小ELF值	0.0102		键路径最小ELF值	0.0275					键中点ELF值	0.1628					键路径最小ELF值	0.0318					键路径最小ELF值	0.0377
键路径最小ELF值	0.0515			Co-O 键 (金属#36 - 氧#85)			键路径最小ELF值	0.038		Ba-O 键 (金属#18 - 氧#78)			Co-O 键 (金属#36 - 氧#83)						键路径最小ELF值	0.0098					Fe-O 键 (金属#40 - 氧#131)						Co-O 键 (金属#52 - 氧#120)
Ba-O 键 (金属#5 - 氧#80)				距离	1.943 Å		Sr-O 键 (金属#5 - 氧#93)			距离	2.939 Å		距离	1.880 Å					Ba-O 键 (金属#5 - 氧#79)						距离	1.915 Å					距离	1.957 Å
距离	2.890 Å			键中点ELF值	0.0678		距离	2.839 Å		键中点ELF值	0.0316		键中点ELF值	0.4228					距离	2.786 Å					键中点ELF值	0.0657					键中点ELF值	0.0772
键中点ELF值	0.1317			键路径最小ELF值	0.0231		键中点ELF值	0.0553		键路径最小ELF值	0.0042		键路径最小ELF值	0.0185					键中点ELF值	0.0378					键路径最小ELF值	0.0198					键路径最小ELF值	0.0377
键路径最小ELF值	0.0608			Co-O 键 (金属#36 - 氧#88)			键路径最小ELF值	0.0525		Ba-O 键 (金属#18 - 氧#80)			Co-O 键 (金属#36 - 氧#85)						键路径最小ELF值	0.0378					Fe-O 键 (金属#40 - 氧#134)						Co-O 键 (金属#52 - 氧#126)
Ba-O 键 (金属#5 - 氧#92)				距离	1.974 Å		Sr-O 键 (金属#5 - 氧#95)			距离	2.796 Å		距离	1.975 Å					Ba-O 键 (金属#5 - 氧#80)						距离	1.982 Å					距离	1.709 Å
距离	2.869 Å			键中点ELF值	0.0576		距离	2.801 Å		键中点ELF值	0.0408		键中点ELF值	0.2327					距离	2.813 Å					键中点ELF值	0.0734					键中点ELF值	0.0868
键中点ELF值	0.0368			键路径最小ELF值	0.0231		键中点ELF值	0.0205		键路径最小ELF值	0.0408		键路径最小ELF值	0.008					键中点ELF值	0.197					键路径最小ELF值	0.0318					键路径最小ELF值	0.027
键路径最小ELF值	0.0368			Co-O 键 (金属#36 - 氧#103)			键路径最小ELF值	0.0205		Ba-O 键 (金属#18 - 氧#81)			Co-O 键 (金属#36 - 氧#88)						键路径最小ELF值	0.0627											Co-O 键 (金属#53 - 氧#106)
Ba-O 键 (金属#5 - 氧#94)				距离	1.930 Å		Sr-O 键 (金属#5 - 氧#98)			距离	2.662 Å		距离	2.076 Å					Ba-O 键 (金属#5 - 氧#92)												距离	1.897 Å
距离	2.795 Å			键中点ELF值	0.1967		距离	2.581 Å		键中点ELF值	0.1136		键中点ELF值	0.0565					距离	2.886 Å											键中点ELF值	0.1012
键中点ELF值	0.0424			键路径最小ELF值	0.0118		键中点ELF值	0.052		键路径最小ELF值	0.1136		键路径最小ELF值	0.0275					键中点ELF值	0.0476											键路径最小ELF值	0.0129
键路径最小ELF值	0.0424			Co-O 键 (金属#37 - 氧#62)			键路径最小ELF值	0.052		Ba-O 键 (金属#18 - 氧#84)			Co-O 键 (金属#36 - 氧#103)						键路径最小ELF值	0.0476											Co-O 键 (金属#53 - 氧#121)
Ba-O 键 (金属#5 - 氧#95)				距离	1.829 Å		Sr-O 键 (金属#5 - 氧#99)			距离	2.863 Å		距离	1.979 Å					Ba-O 键 (金属#5 - 氧#94)												距离	1.941 Å
距离	2.804 Å			键中点ELF值	0.1993		距离	2.673 Å		键中点ELF值	0.0546		键中点ELF值	0.0895					距离	2.911 Å											键中点ELF值	0.1316
键中点ELF值	0.2717			键路径最小ELF值	0.0263		键中点ELF值	0.0256		键路径最小ELF值	0.0487		键路径最小ELF值	0.0275					键中点ELF值	0.0426											键路径最小ELF值	0.0129
键路径最小ELF值	0.0481			Co-O 键 (金属#37 - 氧#83)			键路径最小ELF值	0.0256		Ba-O 键 (金属#18 - 氧#104)			Co-O 键 (金属#37 - 氧#62)						键路径最小ELF值	0.0426											Co-O 键 (金属#53 - 氧#127)
Ba-O 键 (金属#5 - 氧#101)				距离	1.896 Å		Sr-O 键 (金属#5 - 氧#102)			距离	2.889 Å		距离	1.902 Å					Ba-O 键 (金属#5 - 氧#95)												距离	1.930 Å
距离	2.774 Å			键中点ELF值	0.2374		距离	2.579 Å		键中点ELF值	0.0618		键中点ELF值	0.4097					距离	2.897 Å											键中点ELF值	0.2568
键中点ELF值	0.244			键路径最小ELF值	0.0263		键中点ELF值	0.0344		键 路径最小ELF值	0.0618		键路径最小ELF值	0.0075					键中点ELF值	0.0763											键路径最小ELF值	0.0129
键路径最小ELF值	0.0502			Co-O 键 (金属#37 - 氧#86)			键路径最小ELF值	0.0344		Ba-O 键 (金属#19 - 氧#82)			Co-O 键 (金属#37 - 氧#83)						键路径最小ELF值	0.0388											Co-O 键 (金属#53 - 氧#128)
Ba-O 键 (金属#6 - 氧#66)				距离	1.822 Å		Sr-O 键 (金属#5 - 氧#107)			距离	2.733 Å		距离	1.882 Å					Ba-O 键 (金属#5 - 氧#101)												距离	2.018 Å
距离	2.942 Å			键中点ELF值	0.0743		距离	2.727 Å		键中点ELF值	0.1067		键中点ELF值	0.2604					距离	2.773 Å											键中点ELF值	0.0503
键中点ELF值	0.0301			键路径最小ELF值	0.0263		键中点ELF值	0.0247		键路径最小ELF值	0.0071		键路径最小ELF值	0.0075					键中点ELF值	0.1097											键路径最小ELF值	0.0129
键路径最小ELF值	0.0301			Co-O 键 (金属#37 - 氧#104)			键路径最小ELF值	0.0247		Ba-O 键 (金属#19 - 氧#85)			Co-O 键 (金属#37 - 氧#84)						键路径最小ELF值	0.0455											Co-O 键 (金属#53 - 氧#130)
Ba-O 键 (金属#6 - 氧#68)				距离	1.817 Å		Sr-O 键 (金属#5 - 氧#108)			距离	2.716 Å		距离	2.012 Å					Ba-O 键 (金属#6 - 氧#66)												距离	2.172 Å
距离	2.911 Å			键中点ELF值	0.087		距离	2.637 Å		键中点ELF值	0.0548		键中点ELF值	0.0601					距离	2.889 Å											键中点ELF值	0.0428
键中点ELF值	0.0347			键路径最小ELF值	0.0096		键中点ELF值	0.0455		键路径最小ELF值	0.0548		键路径最小ELF值	0.0075					键中点ELF值	0.1073											键路径最小ELF值	0.0129
键路径最小ELF值	0.0086			Co-O 键 (金属#38 - 氧#70)			键路径最小ELF值	0.0455		Ba-O 键 (金属#19 - 氧#88)			Co-O 键 (金属#37 - 氧#89)						键路径最小ELF值	0.0094											Co-O 键 (金属#53 - 氧#133)
Ba-O 键 (金属#6 - 氧#69)				距离	1.966 Å		Sr-O 键 (金属#5 - 氧#120)			距离	2.720 Å		距离	1.999 Å					Ba-O 键 (金属#6 - 氧#68)												距离	1.885 Å
距离	2.987 Å			键中点ELF值	0.13		距离	2.717 Å		键中点ELF值	0.3539		键中点ELF值	0.0541					距离	2.916 Å											键中点ELF值	0.0674
键中点ELF值	0.039			键路径最小ELF值	0.0118		键中点ELF值	0.0287		键路径最小ELF值	0.0198		键路径最小ELF值	0.0075					键中点ELF值	0.0788											键路径最小ELF值	0.0063
键路径最小ELF值	0.0066			Co-O 键 (金属#38 - 氧#85)			键路径最小ELF值	0.0287		Ba-O 键 (金属#19 - 氧#91)			Co-O 键 (金属#37 - 氧#104)						键路径最小ELF值	0.0072											Co-O 键 (金属#54 - 氧#108)
Ba-O 键 (金属#6 - 氧#71)				距离	1.915 Å		Sr-O 键 (金属#5 - 氧#122)			距离	2.824 Å		距离	1.905 Å					Ba-O 键 (金属#6 - 氧#69)												距离	1.895 Å
距离	2.926 Å			键中点ELF值	0.1109		距离	2.595 Å		键中点ELF值	0.0379		键中点ELF值	0.1675					距离	2.779 Å											键中点ELF值	0.1945
键中点ELF值	0.0304			键路径最小ELF值	0.0118		键中点ELF值	0.0424		键路径最小ELF值	0.0379		键路径最小ELF值	0.0075					键中点ELF值	0.4398											键路径最小ELF值	0.0112
键路径最小ELF值	0.0304			Co-O 键 (金属#38 - 氧#91)			键路径最小ELF值	0.0424		Ba-O 键 (金属#19 - 氧#97)			Co-O 键 (金属#38 - 氧#63)						键路径最小ELF值	0.0064											Co-O 键 (金属#54 - 氧#123)
Ba-O 键 (金属#6 - 氧#72)				距离	1.864 Å		Sr-O 键 (金属#5 - 氧#129)			距离	2.673 Å		距离	1.669 Å					Ba-O 键 (金属#6 - 氧#71)												距离	1.716 Å
距离	2.770 Å			键中点ELF值	0.1056		距离	2.697 Å		键中点ELF值	0.1529		键中点ELF值	0.101					距离	2.912 Å											键中点ELF值	0.165
键中点ELF值	0.0593			键路径最小ELF值	0.0118		键中点ELF值	0.1249		键路径最小ELF值	0.053		键路径最小ELF值	0.0224					键中点ELF值	0.0347											键路径最小ELF值	0.0112
键路径最小ELF值	0.0593			Co-O 键 (金属#38 - 氧#94)			键路径最小ELF值	0.0252		Ba-O 键 (金属#19 - 氧#109)			Co-O 键 (金属#38 - 氧#84)						键路径最小ELF值	0.0347											Co-O 键 (金属#54 - 氧#129)
Ba-O 键 (金属#6 - 氧#75)				距离	1.787 Å		Sr-O 键 (金属#6 - 氧#82)			距离	2.880 Å		距离	1.903 Å					Ba-O 键 (金属#6 - 氧#72)												距离	2.029 Å
距离	2.815 Å			键中点ELF值	0.075		距离	2.798 Å		键中点ELF值	0.3431		键中点ELF值	0.1052					距离	2.943 Å											键中点ELF值	0.1834
键中点ELF值	0.1321			键路径最小ELF值	0.0118		键中点ELF值	0.0238		键路径最小ELF值	0.0105		键路径最小ELF值	0.0224					键中点ELF值	0.0379											键路径最小ELF值	0.0112
键路径最小ELF值	0.0082			Co-O 键 (金属#38 - 氧#97)			键路径最小ELF值	0.0238		Ba-O 键 (金属#19 - 氧#112)			Co-O 键 (金属#38 - 氧#90)						键路径最小ELF值	0.0379											Co-O 键 (金属#54 - 氧#132)
Ba-O 键 (金属#6 - 氧#80)				距离	1.989 Å		Sr-O 键 (金属#6 - 氧#88)			距离	2.758 Å		距离	1.817 Å					Ba-O 键 (金属#6 - 氧#75)												距离	1.819 Å
距离	2.767 Å			键中点ELF值	0.0546		距离	2.500 Å		键中点ELF值	0.3077		键中点ELF值	0.0372					距离	2.735 Å											键中点ELF值	0.0606
键中点ELF值	0.0735			键路径最小ELF值	0.0118		键中点ELF值	0.0687		键路径最小ELF值	0.0518		键路径最小ELF值	0.0039					键中点ELF值	0.1885											键路径最小ELF值	0.0112
键路径最小ELF值	0.0595			Co-O 键 (金属#39 - 氧#71)			键路径最小ELF值	0.0687		Ba-O 键 (金属#19 - 氧#118)			Co-O 键 (金属#38 - 氧#105)						键路径最小ELF值	0.0111											Co-O 键 (金属#54 - 氧#135)
Ba-O 键 (金属#6 - 氧#81)				距离	1.833 Å		Sr-O 键 (金属#6 - 氧#100)			距离	2.954 Å		距离	1.758 Å					Ba-O 键 (金属#6 - 氧#80)												距离	1.933 Å
距离	2.925 Å			键中点ELF值	0.094		距离	2.780 Å		键中点ELF值	0.1599		键中点ELF值	0.0929					距离	2.877 Å											键中点ELF值	0.0607
键中点ELF值	0.0976			键路径最小ELF值	0.0122		键中点ELF值	0.0518		键路径最小ELF值	0.0428		键路径最小ELF值	0.0224					键中点ELF值	0.0321											键路径最小ELF值	0.0112
键路径最小ELF值	0.0692			Co-O 键 (金属#39 - 氧#86)			键路径最小ELF值	0.0335		Ba-O 键 (金属#20 - 氧#83)			Co-O 键 (金属#39 - 氧#70)						键路径最小ELF值	0.0321
Ba-O 键 (金属#6 - 氧#93)				距离	2.157 Å		Sr-O 键 (金属#6 - 氧#103)			距离	2.769 Å		距离	1.973 Å					Ba-O 键 (金属#6 - 氧#81)
距离	2.940 Å			键中点ELF值	0.1949		距离	2.523 Å		键中点ELF值	0.0584		键中点ELF值	0.0994					距离	2.787 Å
键中点ELF值	0.0301			键路径最小ELF值	0.0122		键中点ELF值	0.0394		键路径最小ELF值	0.0584		键路径最小ELF值	0.0175					键中点ELF值	0.0772
键路径最小ELF值	0.0301			Co-O 键 (金属#39 - 氧#92)			键路径最小ELF值	0.0394		Ba-O 键 (金属#20 - 氧#85)			Co-O 键 (金属#39 - 氧#85)						键路径最小ELF值	0.0572
Ba-O 键 (金属#6 - 氧#95)				距离	1.843 Å		Sr-O 键 (金属#6 - 氧#106)			距离	2.772 Å		距离	1.999 Å					Ba-O 键 (金属#6 - 氧#93)
距离	2.775 Å			键中点ELF值	0.1337		距离	2.520 Å		键中点ELF值	0.0423		键中点ELF值	0.1319					距离	2.889 Å
键中点ELF值	0.1173			键路径最小ELF值	0.0122		键中点ELF值	0.0401		键路径最小ELF值	0.0423		键路径最小ELF值	0.0175					键中点ELF值	0.0461
键路径最小ELF值	0.1132			Co-O 键 (金属#39 - 氧#93)			键路径最小ELF值	0.0401		Ba-O 键 (金属#20 - 氧#86)			Co-O 键 (金属#39 - 氧#91)						键路径最小ELF值	0.0461
Ba-O 键 (金属#6 - 氧#96)				距离	1.959 Å		Sr-O 键 (金属#6 - 氧#109)			距离	2.785 Å		距离	1.882 Å					Ba-O 键 (金属#6 - 氧#95)
距离	2.928 Å			键中点ELF值	0.0741		距离	2.704 Å		键中点ELF值	0.0362		键中点ELF值	0.1874					距离	2.942 Å
键中点ELF值	0.2475			键路径最小ELF值	0.0122		键中点ELF值	0.1414		键路径最小ELF值	0.0362		键路径最小ELF值	0.0175					键中点ELF值	0.0351
键路径最小ELF值	0.0307			Co-O 键 (金属#39 - 氧#95)			键路径最小ELF值	0.1414		Ba-O 键 (金属#20 - 氧#88)			Co-O 键 (金属#39 - 氧#92)						键路径最小ELF值	0.0351
Ba-O 键 (金属#6 - 氧#102)				距离	1.872 Å		Sr-O 键 (金属#6 - 氧#127)			距离	2.777 Å		距离	1.931 Å					Ba-O 键 (金属#6 - 氧#96)
距离	2.757 Å			键中点ELF值	0.0912		距离	2.807 Å		键中点ELF值	0.1177		键中点ELF值	0.0816					距离	2.970 Å
键中点ELF值	0.2879			键路径最小ELF值	0.0122		键中点ELF值	0.0327		键路径最小ELF值	0.0092		键路径最小ELF值	0.008					键中点ELF值	0.1193
键路径最小ELF值	0.052			Co-O 键 (金属#39 - 氧#98)			键路径最小ELF值	0.0327		Ba-O 键 (金属#20 - 氧#89)			Co-O 键 (金属#39 - 氧#94)						键路径最小ELF值	0.0487
Ba-O 键 (金属#7 - 氧#55)				距离	1.975 Å		Sr-O 键 (金属#6 - 氧#130)			距离	2.763 Å		距离	1.962 Å					Ba-O 键 (金属#6 - 氧#102)
距离	2.777 Å			键中点ELF值	0.0543		距离	2.583 Å		键中点ELF值	0.3521		键中点ELF值	0.0647					距离	2.782 Å
键中点ELF值	0.1112			键路径最小ELF值	0.0122		键中点ELF值	0.1763		键路径最小ELF值	0.0068		键路径最小ELF值	0.0175					键中点ELF值	0.1035
键路径最小ELF值	0.0095			Co-O 键 (金属#40 - 氧#72)			键路径最小ELF值	0.0817		Ba-O 键 (金属#20 - 氧#92)			Co-O 键 (金属#39 - 氧#97)						键路径最小ELF值	0.0435
Ba-O 键 (金属#7 - 氧#61)				距离	1.796 Å		Sr-O 键 (金属#7 - 氧#83)			距离	2.811 Å		距离	2.005 Å					Ba-O 键 (金属#7 - 氧#55)
距离	2.701 Å			键中点ELF值	0.1889		距离	2.889 Å		键中点ELF值	0.0352		键中点ELF值	0.0713					距离	2.875 Å
键中点ELF值	0.1517			键路径最小ELF值	0.0207		键中点ELF值	0.0435		键路径最小ELF值	0.0352		键路径最小ELF值	0.0175					键中点ELF值	0.093
键路径最小ELF值	0.011			Co-O 键 (金属#40 - 氧#87)			键路径最小ELF值	0.0132		Ba-O 键 (金属#20 - 氧#97)			Co-O 键 (金属#40 - 氧#79)						键路径最小ELF值	0.0413
Ba-O 键 (金属#7 - 氧#73)				距离	1.803 Å		Sr-O 键 (金属#7 - 氧#88)			距离	2.840 Å		距离	1.965 Å					Ba-O 键 (金属#7 - 氧#61)
距离	2.779 Å			键中点ELF值	0.0923		距离	2.715 Å		键中点ELF值	0.0653		键中点ELF值	0.0813					距离	2.727 Å
键中点ELF值	0.0547			键路径最小ELF值	0.0207		键中点ELF值	0.0314		键路径最小ELF值	0.0653		键路径最小ELF值	0.069					键中点ELF值	0.2451
键路径最小ELF值	0.0547			Co-O 键 (金属#40 - 氧#93)			键路径最小ELF值	0.0314		Ba-O 键 (金属#20 - 氧#98)			Co-O 键 (金属#40 - 氧#94)						键路径最小ELF值	0.072
Ba-O 键 (金属#7 - 氧#76)				距离	1.945 Å		Sr-O 键 (金属#7 - 氧#89)			距离	2.849 Å		距离	1.989 Å					Ba-O 键 (金属#7 - 氧#73)
距离	2.709 Å			键中点ELF值	0.1428		距离	2.666 Å		键中点ELF值	0.1249		键中点ELF值	0.2339					距离	2.842 Å
键中点ELF值	0.0527			键路径最小ELF值	0.0207		键中点ELF值	0.1142		键路径最小ELF值	0.0335		键路径最小ELF值	0.0653					键中点ELF值	0.1046
键路径最小ELF值	0.0527			Co-O 键 (金属#40 - 氧#99)			键路径最小ELF值	0.0325		Ba-O 键 (金属#20 - 氧#110)			Co-O 键 (金属#40 - 氧#100)						键路径最小ELF值	0.0145
Ba-O 键 (金属#7 - 氧#79)				距离	1.757 Å		Sr-O 键 (金属#7 - 氧#101)			距离	2.872 Å		距离	1.846 Å					Ba-O 键 (金属#7 - 氧#76)
距离	2.734 Å			键中点ELF值	0.1051		距离	2.891 Å		键中点ELF值	0.3225		键中点ELF值	0.2819					距离	2.816 Å
键中点ELF值	0.06			键路径最小ELF值	0.0053		键中点ELF值	0.0171		键路径最小ELF值	0.0099		键路径最小ELF值	0.0722					键中点ELF值	0.3115
键路径最小ELF值	0.06			Co-O 键 (金属#41 - 氧#79)			键路径最小ELF值	0.0171		Ba-O 键 (金属#20 - 氧#112)			Co-O 键 (金属#40 - 氧#101)						键路径最小ELF值	0.0121
Ba-O 键 (金属#7 - 氧#82)				距离	1.883 Å		Sr-O 键 (金属#7 - 氧#103)			距离	2.856 Å		距离	1.880 Å					Ba-O 键 (金属#7 - 氧#79)
距离	2.814 Å			键中点ELF值	0.1688		距离	2.705 Å		键中点ELF值	0.0807		键中点ELF值	0.075					距离	2.730 Å
键中点ELF值	0.0723			键路径最小ELF值	0.0154		键中点ELF值	0.0425		键路径最小ELF值	0.0807		键路径最小ELF值	0.0435					键中点ELF值	0.0656
键路径最小ELF值	0.0105			Co-O 键 (金属#41 - 氧#100)			键路径最小ELF值	0.0425		Ba-O 键 (金属#20 - 氧#113)			Co-O 键 (金属#40 - 氧#103)						键路径最小ELF值	0.0656
Ba-O 键 (金属#7 - 氧#100)				距离	1.904 Å		Sr-O 键 (金属#7 - 氧#104)			距离	2.733 Å		距离	1.979 Å					Ba-O 键 (金属#7 - 氧#82)
距离	2.775 Å			键中点ELF值	0.2613		距离	2.787 Å		键中点ELF值	0.3378		键中点ELF值	0.0579					距离	2.794 Å
键中点ELF值	0.0471			键路径最小ELF值	0.0154		键中点ELF值	0.0243		键路径最小ELF值	0.048		键路径最小ELF值	0.0255					键中点ELF值	0.2672
键路径最小ELF值	0.0471			Co-O 键 (金属#41 - 氧#101)			键路径最小ELF值	0.0243		Ba-O 键 (金属#20 - 氧#119)			Co-O 键 (金属#40 - 氧#106)						键路径最小ELF值	0.0435
Ba-O 键 (金属#7 - 氧#103)				距离	1.891 Å		Sr-O 键 (金属#7 - 氧#106)			距离	2.767 Å		距离	2.146 Å					Ba-O 键 (金属#7 - 氧#100)
距离	2.713 Å			键中点ELF值	0.0685		距离	2.690 Å		键中点ELF值	0.151		键中点ELF值	0.0469					距离	2.716 Å
键中点ELF值	0.2157			键路径最小ELF值	0.0154		键中点ELF值	0.0372		键路径最小ELF值	0.0368		键路径最小ELF值	0.0469					键中点ELF值	0.067
键路径最小ELF值	0.0441			Co-O 键 (金属#41 - 氧#103)			键路径最小ELF值	0.0372		Ba-O 键 (金属#21 - 氧#84)			Co-O 键 (金属#41 - 氧#80)						键路径最小ELF值	0.067
Ba-O 键 (金属#8 - 氧#56)				距离	1.890 Å		Sr-O 键 (金属#7 - 氧#107)			距离	2.741 Å		距离	1.938 Å					Ba-O 键 (金属#7 - 氧#103)
距离	2.796 Å			键中点ELF值	0.0583		距离	2.653 Å		键中点ELF值	0.0351		键中点ELF值	0.0906					距离	2.800 Å
键中点ELF值	0.0811			键路径最小ELF值	0.0154		键中点ELF值	0.0304		键路径最小ELF值	0.0066		键路径最小ELF值	0.0297					键中点ELF值	0.2273
键路径最小ELF值	0.0364			Co-O 键 (金属#41 - 氧#106)			键路径最小ELF值	0.0304		Ba-O 键 (金属#21 - 氧#86)			Co-O 键 (金属#41 - 氧#95)						键路径最小ELF值	0.0363
Ba-O 键 (金属#8 - 氧#61)				距离	1.847 Å		Sr-O 键 (金属#7 - 氧#110)			距离	2.866 Å		距离	1.932 Å					Ba-O 键 (金属#8 - 氧#56)
距离	2.858 Å			键中点ELF值	0.0682		距离	2.801 Å		键中点ELF值	0.0373		键中点ELF值	0.1964					距离	2.845 Å
键中点ELF值	0.029			键路径最小ELF值	0.0154		键中点ELF值	0.0392		键路径最小ELF值	0.0373		键路径最小ELF值	0.0297					键中点ELF值	0.1996
键路径最小ELF值	0.0096			Co-O 键 (金属#42 - 氧#96)			键路径最小ELF值	0.0392		Ba-O 键 (金属#21 - 氧#89)			Co-O 键 (金属#41 - 氧#101)						键路径最小ELF值	0.0086
Ba-O 键 (金属#8 - 氧#62)				距离	1.678 Å		Sr-O 键 (金属#7 - 氧#128)			距离	2.954 Å		距离	1.934 Å					Ba-O 键 (金属#8 - 氧#61)
距离	2.824 Å			键中点ELF值	0.1975		距离	2.738 Å		键中点ELF值	0.047		键中点ELF值	0.2037					距离	2.915 Å
键中点ELF值	0.1715			键路径最小ELF值	0.0241		键中点ELF值	0.0236		键路径最小ELF值	0.0228		键路径最小ELF值	0.0297					键中点ELF值	0.0455
键路径最小ELF值	0.0705			Co-O 键 (金属#42 - 氧#102)			键路径最小ELF值	0.0236		Ba-O 键 (金属#21 - 氧#90)			Co-O 键 (金属#41 - 氧#102)						键路径最小ELF值	0.0455
Ba-O 键 (金属#8 - 氧#74)				距离	1.868 Å		Sr-O 键 (金属#7 - 氧#130)			距离	2.790 Å		距离	1.903 Å					Ba-O 键 (金属#8 - 氧#62)
距离	2.751 Å			键中点ELF值	0.175		距离	2.683 Å		键中点ELF值	0.0353		键中点ELF值	0.0693					距离	2.842 Å
键中点ELF值	0.0505			键路径最小ELF值	0.0241		键中点ELF值	0.0283		键路径最小ELF值	0.0353		键路径最小ELF值	0.0297					键中点ELF值	0.0633
键路径最小ELF值	0.0505			Co-O 键 (金属#42 - 氧#105)			键路径最小ELF值	0.0283		Ba-O 键 (金属#21 - 氧#98)			Co-O 键 (金属#41 - 氧#104)						键路径最小ELF值	0.0505
Ba-O 键 (金属#8 - 氧#76)				距离	1.802 Å		Sr-O 键 (金属#7 - 氧#131)			距离	2.793 Å		距离	1.980 Å					Ba-O 键 (金属#8 - 氧#74)
距离	2.817 Å			键中点ELF值	0.0677		距离	2.742 Å		键中点ELF值	0.0663		键中点ELF值	0.0668					距离	2.803 Å
键中点ELF值	0.0436			键路径最小ELF值	0.0241		键中点ELF值	0.0468		键路径最小ELF值	0.0563		键路径最小ELF值	0.0101					键中点ELF值	0.0755
键路径最小ELF值	0.0436			Co-O 键 (金属#42 - 氧#108)			键路径最小ELF值	0.0393		Ba-O 键 (金属#21 - 氧#99)			Co-O 键 (金属#41 - 氧#107)						键路径最小ELF值	0.0303
Ba-O 键 (金属#8 - 氧#77)				距离	1.806 Å		Sr-O 键 (金属#8 - 氧#84)			距离	2.741 Å		距离	2.094 Å					Ba-O 键 (金属#8 - 氧#76)
距离	2.834 Å			键中点ELF值	0.074		距离	2.730 Å		键中点ELF值	0.2674		键中点ELF值	0.0627					距离	2.957 Å
键中点ELF值	0.3528			键路径最小ELF值	0.0123		键中点ELF值	0.0221		键路径最小ELF值	0.059		键路径最小ELF值	0.0297					键中点ELF值	0.0442
键路径最小ELF值	0.0082			Co-O 键 (金属#43 - 氧#89)			键路径最小ELF值	0.0221		Ba-O 键 (金属#21 - 氧#111)			Co-O 键 (金属#42 - 氧#81)						键路径最小ELF值	0.0096
Ba-O 键 (金属#8 - 氧#79)				距离	1.852 Å		Sr-O 键 (金属#8 - 氧#89)			距离	2.785 Å		距离	1.689 Å					Ba-O 键 (金属#8 - 氧#77)
距离	2.806 Å			键中点ELF值	0.3867		距离	2.615 Å		键中点ELF值	0.1187		键中点ELF值	0.1896					距离	2.824 Å
键中点ELF值	0.0378			键路径最小ELF值	0.0163		键中点ELF值	0.0298		键路径最小ELF值	0.0097		键路径最小ELF值	0.0086					键中点ELF值	0.0335
键路径最小ELF值	0.0378			Co-O 键 (金属#43 - 氧#110)			键路径最小ELF值	0.0298		Ba-O 键 (金属#21 - 氧#113)			Co-O 键 (金属#42 - 氧#96)						键路径最小ELF值	0.0335
Ba-O 键 (金属#8 - 氧#80)				距离	1.895 Å		Sr-O 键 (金属#8 - 氧#102)			距离	2.791 Å		距离	2.107 Å					Ba-O 键 (金属#8 - 氧#79)
距离	2.786 Å			键中点ELF值	0.1421		距离	2.780 Å		键中点ELF值	0.0438		键中点ELF值	0.0974					距离	2.877 Å
键中点ELF值	0.0659			键路径最小ELF值	0.0114		键中点ELF值	0.0766		键路径最小ELF值	0.0438		键路径最小ELF值	0.0086					键中点ELF值	0.0346
键路径最小ELF值	0.0659			Co-O 键 (金属#43 - 氧#113)			键路径最小ELF值	0.057		Ba-O 键 (金属#21 - 氧#114)			Co-O 键 (金属#42 - 氧#102)						键路径最小ELF值	0.0346
Ba-O 键 (金属#8 - 氧#83)				距离	2.024 Å		Sr-O 键 (金属#8 - 氧#104)			距离	2.865 Å		距离	1.888 Å					Ba-O 键 (金属#8 - 氧#80)
距离	2.821 Å			键中点ELF值	0.1362		距离	2.580 Å		键中点ELF值	0.0623		键中点ELF值	0.2284					距离	2.757 Å
键中点ELF值	0.0944			键路径最小ELF值	0.0359		键中点ELF值	0.0353		键路径最小ELF值	0.048		键路径最小ELF值	0.0086					键中点ELF值	0.0463
键路径最小ELF值	0.0078			Co-O 键 (金属#43 - 氧#116)			键路径最小ELF值	0.0353		Ba-O 键 (金属#21 - 氧#120)			Co-O 键 (金属#42 - 氧#105)						键路径最小ELF值	0.0463
Ba-O 键 (金属#8 - 氧#101)				距离	1.871 Å		Sr-O 键 (金属#8 - 氧#105)			距离	2.828 Å		距离	1.861 Å					Ba-O 键 (金属#8 - 氧#83)
距离	2.775 Å			键中点ELF值	0.4748		距离	2.581 Å		键中点ELF值	0.3018		键中点ELF值	0.0795					距离	2.760 Å
键中点ELF值	0.044			键路径最小ELF值	0.0154		键中点ELF值	0.043		键路径最小ELF值	0.038		键路径最小ELF值	0.0086					键中点ELF值	0.2869
键路径最小ELF值	0.044			Co-O 键 (金属#43 - 氧#131)			键路径最小ELF值	0.043		Ba-O 键 (金属#22 - 氧#91)			Co-O 键 (金属#42 - 氧#108)						键路径最小ELF值	0.0507
Ba-O 键 (金属#8 - 氧#103)				距离	1.888 Å		Sr-O 键 (金属#8 - 氧#107)			距离	2.913 Å		距离	1.820 Å					Ba-O 键 (金属#8 - 氧#101)
距离	2.865 Å			键中点ELF值	0.1057		距离	2.554 Å		键中点ELF值	0.0588		键中点ELF值	0.0598					距离	2.760 Å
键中点ELF值	0.0392			键路径最小ELF值	0.0359		键中点ELF值	0.0672		键路径最小ELF值	0.0588		键路径最小ELF值	0.0086					键中点ELF值	0.0655
键路径最小ELF值	0.0392			Co-O 键 (金属#44 - 氧#90)			键路径最小ELF值	0.0672		Ba-O 键 (金属#22 - 氧#94)			Co-O 键 (金属#43 - 氧#88)						键路径最小ELF值	0.0647
Ba-O 键 (金属#8 - 氧#104)				距离	1.790 Å		Sr-O 键 (金属#8 - 氧#111)			距离	2.702 Å		距离	1.933 Å					Ba-O 键 (金属#8 - 氧#103)
距离	2.883 Å			键中点ELF值	0.1613		距离	2.705 Å		键中点ELF值	0.0959		键中点ELF值	0.0924					距离	2.890 Å
键中点ELF值	0.2631			键路径最小ELF值	0.0339		键中点ELF值	0.0945		键路径最小ELF值	0.0959		键路径最小ELF值	0.0669					键中点ELF值	0.0335
键路径最小ELF值	0.0377			Co-O 键 (金属#44 - 氧#111)			键路径最小ELF值	0.028		Ba-O 键 (金属#22 - 氧#97)			Co-O 键 (金属#43 - 氧#109)						键路径最小ELF值	0.0335
Ba-O 键 (金属#9 - 氧#57)				距离	1.825 Å		Sr-O 键 (金属#8 - 氧#129)			距离	2.663 Å		距离	1.871 Å					Ba-O 键 (金属#8 - 氧#104)
距离	2.853 Å			键中点ELF值	0.1125		距离	2.695 Å		键中点ELF值	0.0848		键中点ELF值	0.3065					距离	2.783 Å
键中点ELF值	0.0465			键路径最小ELF值	0.0339		键中点ELF值	0.0342		键路径最小ELF值	0.0848		键路径最小ELF值	0.0785					键中点ELF值	0.1257
键路径最小ELF值	0.0131			Co-O 键 (金属#44 - 氧#132)			键路径最小ELF值	0.0342		Ba-O 键 (金属#22 - 氧#100)			Co-O 键 (金属#43 - 氧#110)						键路径最小ELF值	0.0411
Ba-O 键 (金属#9 - 氧#62)				距离	1.770 Å		Sr-O 键 (金属#8 - 氧#131)			距离	2.800 Å		距离	1.912 Å					Ba-O 键 (金属#9 - 氧#57)
距离	2.832 Å			键中点ELF值	0.0658		距离	2.584 Å		键中点ELF值	0.045		键中点ELF值	0.0613					距离	2.845 Å
键中点ELF值	0.0902			键路径最小ELF值	0.0339		键中点ELF值	0.04		键路径最小ELF值	0.045		键路径最小ELF值	0.0424					键中点ELF值	0.032
键路径最小ELF值	0.0902			Co-O 键 (金属#45 - 氧#97)			键路径最小ELF值	0.04		Ba-O 键 (金属#22 - 氧#106)			Co-O 键 (金属#43 - 氧#112)						键路径最小ELF值	0.032
Ba-O 键 (金属#9 - 氧#63)				距离	1.957 Å		Sr-O 键 (金属#8 - 氧#132)			距离	2.752 Å		距离	1.953 Å					Ba-O 键 (金属#9 - 氧#62)
距离	2.997 Å			键中点ELF值	0.2002		距离	2.786 Å		键中点ELF值	0.119		键中点ELF值	0.4034					距离	2.853 Å
键中点ELF值	0.0715			键路径最小ELF值	0.0126		键中点ELF值	0.047		键路径最小ELF值	0.0486		键路径最小ELF值	0.051					键中点ELF值	0.0603
键路径最小ELF值	0.0283			Co-O 键 (金属#45 - 氧#112)			键路径最小ELF值	0.0308		Ba-O 键 (金属#22 - 氧#118)			Co-O 键 (金属#43 - 氧#115)						键路径最小ELF值	0.0603
Ba-O 键 (金属#9 - 氧#75)				距离	1.921 Å		Sr-O 键 (金属#9 - 氧#56)			距离	2.826 Å		距离	1.948 Å					Ba-O 键 (金属#9 - 氧#63)
距离	2.798 Å			键中点ELF值	0.1568		距离	2.782 Å		键中点ELF值	0.0432		键中点ELF值	0.0596					距离	2.856 Å
键中点ELF值	0.0909			键路径最小ELF值	0.0126		键中点ELF值	0.2064		键路径最小ELF值	0.0432		键路径最小ELF值	0.0596					键中点ELF值	0.3343
键路径最小ELF值	0.0105			Co-O 键 (金属#45 - 氧#118)			键路径最小ELF值	0.008		Ba-O 键 (金属#22 - 氧#121)			Co-O 键 (金属#43 - 氧#130)						键路径最小ELF值	0.0867
Ba-O 键 (金属#9 - 氧#77)				距离	1.829 Å		Sr-O 键 (金属#9 - 氧#58)			距离	2.716 Å		距离	1.983 Å					Ba-O 键 (金属#9 - 氧#75)
距离	2.886 Å			键中点ELF值	0.0734		距离	2.713 Å		键中点ELF值	0.3162		键中点ELF值	0.0725					距离	2.786 Å
键中点ELF值	0.2104			键路径最小ELF值	0.0126		键中点ELF值	0.0433		键路径最小ELF值	0.0593		键路径最小ELF值	0.0547					键中点ELF值	0.07
键路径最小ELF值	0.0113			Co-O 键 (金属#45 - 氧#121)			键路径最小ELF值	0.0074		Ba-O 键 (金属#22 - 氧#127)			Co-O 键 (金属#44 - 氧#90)						键路径最小ELF值	0.0237
Ba-O 键 (金属#9 - 氧#80)				距离	1.867 Å		Sr-O 键 (金属#9 - 氧#59)			距离	2.886 Å		距离	1.804 Å					Ba-O 键 (金属#9 - 氧#77)
距离	2.739 Å			键中点ELF值	0.0849		距离	2.727 Å		键中点ELF值	0.1215		键中点ELF值	0.1081					距离	2.880 Å
键中点ELF值	0.0423			键路径最小ELF值	0.0126		键中点ELF值	0.2188		键路径最小ELF值	0.066		键路径最小ELF值	0.0102					键中点ELF值	0.0365
键路径最小ELF值	0.0423			Co-O 键 (金属#45 - 氧#124)			键路径最小ELF值	0.0091		Ba-O 键 (金属#23 - 氧#92)			Co-O 键 (金属#44 - 氧#111)						键路径最小ELF值	0.0365
Ba-O 键 (金属#9 - 氧#81)				距离	1.924 Å		Sr-O 键 (金属#9 - 氧#65)			距离	2.803 Å		距离	1.904 Å					Ba-O 键 (金属#9 - 氧#78)
距离	2.959 Å			键中点ELF值	0.0583		距离	2.878 Å		键中点ELF值	0.0364		键中点ELF值	0.2063					距离	2.885 Å
键中点ELF值	0.0712			键路径最小ELF值	0.0086		键中点ELF值	0.0857		键路径最小ELF值	0.0364		键路径最小ELF值	0.0102					键中点ELF值	0.0408
键路径最小ELF值	0.0712			Co-O 键 (金属#46 - 氧#99)			键路径最小ELF值	0.0071		Ba-O 键 (金属#23 - 氧#94)			Co-O 键 (金属#44 - 氧#117)						键路径最小ELF值	0.0408
Ba-O 键 (金属#9 - 氧#84)				距离	1.986 Å		Sr-O 键 (金属#9 - 氧#110)			距离	2.816 Å		距离	1.774 Å					Ba-O 键 (金属#9 - 氧#80)
距离	2.785 Å			键中点ELF值	0.2523		距离	2.743 Å		键中点ELF值	0.033		键中点ELF值	0.6306					距离	2.814 Å
键中点ELF值	0.2125			键路径最小ELF值	0.0548		键中点ELF值	0.0603		键路径最小ELF值	0.033		键路径最小EF值	0.0102					键中点ELF值	0.0356
键路径最小ELF值	0.0375			Co-O 键 (金属#46 - 氧#114)			键路径最小ELF值	0.0086		Ba-O 键 (金属#23 - 氧#95)			Co-O 键 (金属#44 - 氧#132)						键路径最小ELF值	0.0356
Ba-O 键 (金属#9 - 氧#102)				距离	1.704 Å		Sr-O 键 (金属#9 - 氧#112)			距离	2.792 Å		距离	1.759 Å					Ba-O 键 (金属#9 - 氧#81)
距离	2.722 Å			键中点ELF值	0.3655		距离	2.732 Å		键中点ELF值	0.0465		键中点ELF值	0.1436					距离	2.778 Å
键中点ELF值	0.0569			键路径最小ELF值	0.0767		键中点ELF值	0.0363		键路径最小ELF值	0.0465		键路径最小ELF值	0.0102					键中点ELF值	0.0862
键路径最小ELF值	0.0569			Co-O 键 (金属#46 - 氧#120)			键路径最小ELF值	0.0363		Ba-O 键 (金属#23 - 氧#97)			Co-O 键 (金属#45 - 氧#97)						键路径最小ELF值	0.0567
Ba-O 键 (金属#9 - 氧#104)				距离	2.076 Å		Sr-O 键 (金属#9 - 氧#113)			距离	2.824 Å		距离	2.003 Å					Ba-O 键 (金属#9 - 氧#84)
距离	2.917 Å			键中点ELF值	0.0514		距离	2.758 Å		键中点ELF值	0.035		键中点ELF值	0.2415					距离	2.780 Å
键中点ELF值	0.0643			键路径最小ELF值	0.0514		键中点ELF值	0.0268		键路径最小ELF值	0.035		键路径最小ELF值	0.0715					键中点ELF值	0.2516
键路径最小ELF值	0.0352			Co-O 键 (金属#46 - 氧#123)			键路径最小ELF值	0.0268		Ba-O 键 (金属#23 - 氧#98)			Co-O 键 (金属#45 - 氧#112)						键路径最小ELF值	0.0475
Ba-O 键 (金属#10 - 氧#82)				距离	1.969 Å		Sr-O 键 (金属#9 - 氧#115)			距离	2.818 Å		距离	1.944 Å					Ba-O 键 (金属#9 - 氧#102)
距离	2.755 Å			键中点ELF值	0.0447		距离	2.711 Å		键中点ELF值	0.0478		键中点ELF值	0.0793					距离	2.814 Å
键中点ELF值	0.0536			键路径最小ELF值	0.0447		键中点ELF值	0.0882		键路径最小ELF值	0.0478		键路径最小ELF值	0.0727					键中点ELF值	0.0834
键路径最小ELF值	0.0536			Co-O 键 (金属#46 - 氧#126)			键路径最小ELF值	0.0079		Ba-O 键 (金属#23 - 氧#101)			Co-O 键 (金属#45 - 氧#118)						键路径最小ELF值	0.0428
Ba-O 键 (金属#10 - 氧#85)				距离	1.697 Å		Sr-O 键 (金属#9 - 氧#116)			距离	2.801 Å		距离	1.851 Å					Ba-O 键 (金属#9 - 氧#104)
距离	2.739 Å			键中点ELF值	0.0952		距离	2.732 Å		键中点ELF值	0.0395		键中点ELF值	0.3016					距离	2.836 Å
键中点ELF值	0.0933			键路径最小ELF值	0.0276		键中点ELF值	0.5004		键路径最小ELF值	0.0395		键路径最小ELF值	0.0755					键中点ELF值	0.0501
键路径最 小ELF值	0.0933			Co-O 键 (金属#47 - 氧#107)			键路径最小ELF值	0.0115		Ba-O 键 (金属#23 - 氧#106)			Co-O 键 (金属#45 - 氧#119)						键路径最小ELF值	0.0501
Ba-O 键 (金属#10 - 氧#88)				距离	1.880 Å		Sr-O 键 (金属#9 - 氧#119)			距离	2.795 Å		距离	1.882 Å					Ba-O 键 (金属#9 - 氧#105)
距离	2.716 Å			键中点ELF值	0.1084		距离	2.829 Å		键中点ELF值	0.1177		键中点ELF值	0.0686					距离	2.898 Å
键中点ELF值	0.0446			键路径最小ELF值	0.0233		键中点ELF值	0.018		键路径最小ELF值	0.0942		键路径最小ELF值	0.0388					键中点ELF值	0.3113
键路径最小ELF值	0.0446			Co-O 键 (金属#47 - 氧#122)			键路径最小ELF值	0.018		Ba-O 键 (金属#23 - 氧#107)			Co-O 键 (金属#45 - 氧#121)						键路径最小ELF值	0.0306
Ba-O 键 (金属#10 - 氧#91)				距离	2.190 Å		Sr-O 键 (金属#9 - 氧#124)			距离	2.738 Å		距离	2.176 Å					Ba-O 键 (金属#10 - 氧#82)
距离	2.757 Å			键中点ELF值	0.1362		距离	2.751 Å		键中点ELF值	0.3521		键中点ELF值	0.0455					距离	2.841 Å
键中点ELF值	0.0808			键路径最小ELF值	0.0233		键中点ELF值	0.0232		键路径最小ELF值	0.0485		键路径最小ELF值	0.0455					键中点ELF值	0.1139
键路径最小ELF值	0.0808			Co-O 键 (金属#47 - 氧#128)			键路径最小ELF值	0.0232		Ba-O 键 (金属#23 - 氧#119)			Co-O 键 (金属#45 - 氧#124)						键路径最小ELF值	0.015
Ba-O 键 (金属#10 - 氧#97)				距离	1.907 Å		Sr-O 键 (金属#9 - 氧#125)			距离	2.813 Å		距离	1.976 Å					Ba-O 键 (金属#10 - 氧#85)
距离	2.714 Å			键中点ELF值	0.2727		距离	2.693 Å		键中点ELF值	0.0904		键中点ELF值	0.0577					距离	2.714 Å
键中点ELF值	0.1725			键路径最小ELF值	0.0233		键中点ELF值	0.0496		键路径最小ELF值	0.0904		键路径最小ELF值	0.0577					键中点ELF值	0.0619
键路径最小ELF值	0.045			Co-O 键 (金属#47 - 氧#129)			键路径最小ELF值	0.0496		Ba-O 键 (金属#23 - 氧#121)			Co-O 键 (金属#46 - 氧#98)						键路径最小ELF值	0.0619
Ba-O 键 (金属#10 - 氧#109)				距离	1.981 Å		Sr-O 键 (金属#10 - 氧#64)			距离	2.808 Å		距离	2.193 Å					Ba-O 键 (金属#10 - 氧#88)
距离	2.804 Å			键中点ELF值	0.0595		距离	2.791 Å		键中点ELF值	0.1058		键中点ELF值	0.1009					距离	2.836 Å
键中点ELF值	0.0444			键路径最小ELF值	0.0233		键中点ELF值	0.0244		键路径最小ELF值	0.0973		键路径最小ELF值	0.0452					键中点ELF值	0.2753
键路径最小ELF值	0.0444			Co-O 键 (金属#47 - 氧#131)			键路径最小ELF值	0.0244		Ba-O 键 (金属#23 - 氧#122)			Co-O 键 (金属#46 - 氧#113)						键路径最小ELF值	0.0189
Ba-O 键 (金属#10 - 氧#112)				距离	1.941 Å		Sr-O 键 (金属#10 - 氧#67)			距离	2.756 Å		距离	2.015 Å					Ba-O 键 (金属#10 - 氧#91)
距离	2.756 Å			键中点ELF值	0.086		距离	2.512 Å		键中点ELF值	0.3104		键中点ELF值	0.1192					距离	2.823 Å
键中点ELF值	0.2133			键路径最小ELF值	0.0233		键中点ELF值	0.0491		键路径最小ELF值	0.0465		键路径最小ELF值	0.0501					键中点ELF值	0.0691
键路径最小ELF值	0.0421			Co-O 键 (金属#47 - 氧#134)			键路径最小ELF值	0.0275		Ba-O 键 (金属#23 - 氧#128)			Co-O 键 (金属#46 - 氧#119)						键路径最小ELF值	0.0691
Ba-O 键 (金属#10 - 氧#118)				距离	1.945 Å		Sr-O 键 (金属#10 - 氧#73)			距离	2.880 Å		距离	1.886 Å					Ba-O 键 (金属#10 - 氧#97)
距离	2.802 Å			键中点ELF值	0.0653		距离	2.734 Å		键中点ELF值	0.3225		键中点ELF值	0.1999					距离	2.711 Å
键中点ELF值	0.2006			键路径最小ELF值	0.0233		键中点ELF值	0.1061		键路径最小ELF值	0.0598		键路径最小ELF值	0.0566					键中点ELF值	0.161
键路径最小ELF值	0.0378			Co-O 键 (金属#48 - 氧#108)			键路径最小ELF值	0.0285		Ba-O 键 (金属#24 - 氧#55)			Co-O 键 (金属#46 - 氧#120)						键路径最小ELF值	0.0535
Ba-O 键 (金属#11 - 氧#83)				距离	1.863 Å		Sr-O 键 (金属#10 - 氧#118)			距离	2.753 Å		距离	1.946 Å					Ba-O 键 (金属#10 - 氧#109)
距离	2.749 Å			键中点ELF值	0.1429		距离	2.737 Å		键中点ELF值	0.0437		键中点ELF值	0.0676					距离	2.788 Å
键中点ELF值	0.0388			键路径最小ELF值	0.0041		键中点ELF值	0.0512		键路径最小ELF值	0.0437		键路径最小ELF值	0.0316					键中点ELF值	0.3519
键路径最小ELF值	0.0388			Co-O 键 (金属#48 - 氧#123)			键路径最小ELF值	0.0415		Ba-O 键 (金属#24 - 氧#58)			Co-O 键 (金属#46 - 氧#122)						键路径最小ELF值	0.0116
Ba-O 键 (金属#11 - 氧#85)				距离	1.791 Å		Sr-O 键 (金属#10 - 氧#121)			距离	2.752 Å		距离	1.944 Å					Ba-O 键 (金属#10 - 氧#112)
距离	2.801 Å			键中点ELF值	0.2511		距离	2.531 Å		键中点ELF值	0.0598		键中点ELF值	0.0775					距离	2.765 Å
键中点ELF值	0.0345			键路径最小ELF值	0.0041		键中点ELF值	0.04		键路径最小ELF值	0.0138		键路径最小ELF值	0.0685					键中点ELF值	0.2342
键路径最小ELF值	0.0345			Co-O 键 (金属#48 - 氧#129)			键路径最小ELF值	0.04		Ba-O 键 (金属#24 - 氧#64)			Co-O 键 (金属#46 - 氧#125)						键路径最小ELF值	0.0415
Ba-O 键 (金属#11 - 氧#86)				距离	1.976 Å		Sr-O 键 (金属#10 - 氧#124)			距离	2.759 Å		距离	1.932 Å					Ba-O 键 (金属#10 - 氧#118)
距离	2.837 Å			键中点ELF值	0.1378		距离	2.572 Å		键中点ELF值	0.0997		键中点ELF值	0.0653					距离	2.816 Å
键中点ELF值	0.1002			键路径最小ELF值	0.0041		键中点ELF值	0.0435		键路径最小ELF值	0.0533		键路径最小ELF值	0.0653					键中点ELF值	0.0917
键路径最小ELF值	0.1002			Co-O 键 (金属#48 - 氧#132)			键路径最小ELF值	0.0435		Ba-O 键 (金属#24 - 氧#109)			Co-O 键 (金属#47 - 氧#99)						键路径最小ELF值	0.0493
Ba-O 键 (金属#11 - 氧#88)				距离	1.898 Å		Sr-O 键 (金属#10 - 氧#127)			距离	2.877 Å		距离	2.119 Å					Ba-O 键 (金属#11 - 氧#83)
距离	2.791 Å			键中点ELF值	0.0685		距离	2.866 Å		键中点ELF值	0.0203		键中点ELF值	0.1243					距离	2.843 Å
键中点ELF值	0.0378			键路径最小ELF值	0.0041		键中点ELF值	0.0286		键路径最小ELF值	0.0102		键路径最小ELF值	0.0257					键中点ELF值	0.0926
键路径最小ELF值	0.0378			Co-O 键 (金属#48 - 氧#135)			键路径最小ELF值	0.0286		Ba-O 键 (金属#24 - 氧#112)			Co-O 键 (金属#47 - 氧#114)						键路径最小ELF值	0.0105
Ba-O 键 (金属#11 - 氧#89)				距离	1.892 Å		Sr-O 键 (金属#10 - 氧#133)			距离	2.666 Å		距离	1.685 Å					Ba-O 键 (金属#11 - 氧#85)
距离	2.840 Å			键中点ELF值	0.0615		距离	2.597 Å		键中点ELF值	0.0639		键中点ELF值	0.1988					距离	2.906 Å
键中点ELF值	0.0573			键路径最小ELF值	0.0041		键中点ELF值	0.1202		键路径最小ELF值	0.0639		键路径最小ELF值	0.0257					键中点ELF值	0.0287
键路径最小ELF值	0.0573			In-O 键 (金属#49 - 氧#59)			键路径最小ELF值	0.1149		Ba-O 键 (金属#24 - 氧#115)			Co-O 键 (金属#47 - 氧#120)						键路径最小ELF值	0.0287
Ba-O 键 (金属#11 - 氧#92)				距离	2.169 Å		Sr-O 键 (金属#11 - 氧#55)			距离	2.736 Å		距离	1.937 Å					Ba-O 键 (金属#11 - 氧#86)
距离	2.735 Å			键中点ELF值	0.3718		距离	2.810 Å		键中点ELF值	0.3241		键中点ELF值	0.0752					距离	2.933 Å
键中点ELF值	0.0582			键路径最小ELF值	0.2454		键中点ELF值	0.0244		键路径最小ELF值	0.0122		键路径最小ELF值	0.0257					键中点ELF值	0.0306
键路径最小ELF值	0.0582			In-O 键 (金属#49 - 氧#65)			键路径最小ELF值	0.0179		Ba-O 键 (金属#24 - 氧#118)			Co-O 键 (金属#47 - 氧#123)						键路径最小ELF值	0.0306
Ba-O 键 (金属#11 - 氧#97)				距离	2.166 Å		Sr-O 键 (金属#11 - 氧#73)			距离	2.815 Å		距离	1.805 Å					Ba-O 键 (金属#11 - 氧#88)
距离	2.798 Å			键中点ELF值	0.1532		距离	2.744 Å		键中点ELF值	0.0445		键中点ELF值	0.0622					距离	2.784 Å
键中点ELF值	0.0395			键路径最小ELF值	0.0256		键中点ELF值	0.0252		键路径最小ELF值	0.0445		键路径最小ELF值	0.0257					键中点ELF值	0.0563
键路径最小ELF值	0.0395			In-O 键 (金属#49 - 氧#66)			键路径最小ELF值	0.0252		Ba-O 键 (金属#24 - 氧#124)			Co-O 键 (金属#47 - 氧#126)						键路径最小ELF值	0.0082
Ba-O 键 (金属#11 - 氧#98)				距离	2.171 Å		Sr-O 键 (金属#11 - 氧#76)			距离	2.723 Å		距离	1.909 Å					Ba-O 键 (金属#11 - 氧#89)
距离	2.833 Å			键中点ELF值	0.2449		距离	2.530 Å		键中点ELF值	0.242		键中点ELF值	0.0587					距离	2.840 Å
键中点ELF值	0.1655			键路径最小ELF值	0.2066		键中点ELF值	0.137		键路径最小ELF值	0.0689		键路径最小ELF值	0.0072					键中点ELF值	0.4004
键路径最小ELF值	0.0323			In-O 键 (金属#49 - 氧#68)			键路径最小ELF值	0.1353		Ba-O 键 (金属#25 - 氧#57)			Co-O 键 (金属#48 - 氧#107)						键路径最小ELF值	0.0075
Ba-O 键 (金属#11 - 氧#110)				距离	2.142 Å		Sr-O 键 (金属#11 - 氧#109)			距离	2.811 Å		距离	1.940 Å					Ba-O 键 (金属#11 - 氧#92)
距离	2.768 Å			键中点ELF值	0.3366		距离	2.699 Å		键中点ELF值	0.4525		键中点ELF值	0.0833					距离	2.867 Å
键中点ELF值	0.0572			键路径最小ELF值	0.0214		键中点ELF值	0.0294		键路径最小ELF值	0.0082		键路径最小ELF值	0.0697					键中点ELF值	0.0474
键路径最小ELF值	0.0572			In-O 键 (金属#49 - 氧#71)			键路径最小ELF值	0.0294		Ba-O 键 (金属#25 - 氧#59)			Co-O 键 (金属#48 - 氧#122)						键路径最小ELF值	0.0474
Ba-O 键 (金属#11 - 氧#112)				距离	2.108 Å		Sr-O 键 (金属#11 - 氧#115)			距离	2.823 Å		距离	2.008 Å					Ba-O 键 (金属#11 - 氧#97)
距离	2.837 Å			键中点ELF值	0.2633		距离	2.560 Å		键中点ELF值	0.0829		键中点ELF值	0.1787					距离	2.930 Å
键中点ELF值	0.0591			键路径最小ELF值	0.2568		键中点ELF值	0.0524		键路径最小ELF值	0.0082		键路径最小ELF值	0.0598					键中点ELF值	0.0391
键路径最小ELF值	0.0468			In-O 键 (金属#49 - 氧#125)			键路径最小ELF值	0.0524		Ba-O 键 (金属#25 - 氧#60)			Co-O 键 (金属#48 - 氧#128)						键路径最小ELF值	0.0391
Ba-O 键 (金属#11 - 氧#113)				距离	2.119 Å		Sr-O 键 (金属#11 - 氧#127)			距离	2.891 Å		距离	1.846 Å					Ba-O 键 (金属#11 - 氧#98)
距离	2.886 Å			键中点ELF值	0.0771		距离	2.718 Å		键中点ELF值	0.1106		键中点ELF值	0.2697					距离	2.933 Å
键中点ELF值	0.2987			键路径最小ELF值	0.0122		键中点ELF值	0.0691		键路径最小ELF值	0.0305		键路径最小ELF值	0.0642					键中点ELF值	0.1987
键路径最小ELF值	0.0318			Zr-O 键 (金属#50 - 氧#63)			键路径最小ELF值	0.0344		Ba-O 键 (金属#25 - 氧#66)			Co-O 键 (金属#48 - 氧#129)						键路径最小ELF值	0.0399
Ba-O 键 (金属#11 - 氧#119)				距离	2.196 Å		Sr-O 键 (金属#11 - 氧#130)			距离	2.883 Å		距离	1.861 Å					Ba-O 键 (金属#11 - 氧#110)
距离	2.800 Å			键中点ELF值	0.1177		距离	2.567 Å		键中点ELF值	0.0246		键中点ELF值	0.0823					距离	2.739 Å
键中点ELF值	0.1803			键路径最小ELF值	0.0806		键中点ELF值	0.0346		键路径最小ELF值	0.0085		键路径最小ELF值	0.0238					键中点ELF值	0.0413
键路径最小ELF值	0.0342			Zr-O 键 (金属#50 - 氧#84)			键路径最小ELF值	0.0346		Ba-O 键 (金属#25 - 氧#111)			Co-O 键 (金属#48 - 氧#131)						键路径最小ELF值	0.0413
Ba-O 键 (金属#12 - 氧#84)				距离	1.890 Å		Sr-O 键 (金属#11 - 氧#133)			距离	2.832 Å		距离	2.002 Å					Ba-O 键 (金属#11 - 氧#112)
距离	2.827 Å			键中点ELF值	0.1542		距离	2.542 Å		键中点ELF值	0.0478		键中点ELF值	0.0558					距离	2.781 Å
键中点ELF值	0.1544			键路径最小ELF值	0.1542		键中点ELF值	0.0373		键路径最小ELF值	0.0079		键路径最小ELF值	0.0558					键中点ELF值	0.0641
键路径最小ELF值	0.0118			Zr-O 键 (金属#50 - 氧#87)			键路径最小ELF值	0.0373		Ba-O 键 (金属#25 - 氧#113)			Co-O 键 (金属#48 - 氧#134)						键路径最小ELF值	0.0641
Ba-O 键 (金属#12 - 氧#86)				距离	2.119 Å		Sr-O 键 (金属#12 - 氧#56)			距离	2.673 Å		距离	2.016 Å					Ba-O 键 (金属#11 - 氧#113)
距离	2.793 Å			键中点ELF值	0.5457		距离	2.809 Å		键中点ELF值	0.0486		键中点ELF值	0.0528					距离	2.846 Å
键中点ELF值	0.0358			键路径最小ELF值	0.0282		键中点ELF值	0.033		键路径最小ELF值	0.0486		键路径最小ELF值	0.0467					键中点ELF值	0.0481
键路径最小ELF值	0.0358			Zr-O 键 (金属#50 - 氧#90)			键路径最小ELF值	0.033		Ba-O 键 (金属#25 - 氧#114)			Co-O 键 (金属#49 - 氧#108)						键路径最小ELF值	0.0481
Ba-O 键 (金属#12 - 氧#87)				距离	2.151 Å		Sr-O 键 (金属#12 - 氧#74)			距离	2.934 Å		距离	1.862 Å					Ba-O 键 (金属#11 - 氧#119)
距离	2.931 Å			键中点ELF值	0.098		距离	2.820 Å		键中点ELF值	0.0642		键中点ELF值	0.1141					距离	2.799 Å
键中点ELF值	0.0417			键路径最小ELF值	0.098		键中点ELF值	0.0171		键路径最小ELF值	0.0336		键路径最小ELF值	0.0606					键中点ELF值	0.2094
键路径最小ELF值	0.0417			Zr-O 键 (金属#50 - 氧#105)			键路径最小ELF值	0.0171		Ba-O 键 (金属#25 - 氧#116)			Co-O 键 (金属#49 - 氧#123)						键路径最小ELF值	0.0547
Ba-O 键 (金属#12 - 氧#89)				距离	2.066 Å		Sr-O 键 (金属#12 - 氧#76)			距离	2.757 Å		距离	1.934 Å					Ba-O 键 (金属#12 - 氧#84)
距离	2.775 Å			键中点ELF值	0.1016		距离	2.789 Å		键中点ELF值	0.0717		键中点ELF值	0.0918					距离	2.775 Å
键中点ELF值	0.0387			键路径最小ELF值	0.1016		键中点ELF值	0.0247		键路径最小ELF值	0.0106		键路径最小ELF值	0.0546					键中点ELF值	0.0635
键路径最小ELF值	0.0387			Ti-O 键 (金属#52 - 氧#88)			键路径最小ELF值	0.0247		Ba-O 键 (金属#25 - 氧#117)			Co-O 键 (金属#49 - 氧#129)						键路径最小ELF值	0.0115
Ba-O 键 (金属#12 - 氧#93)				距离	1.980 Å		Sr-O 键 (金属#12 - 氧#77)			距离	2.853 Å		距离	1.917 Å					Ba-O 键 (金属#12 - 氧#86)
距离	2.788 Å			键中点ELF值	0.1851		距离	2.743 Å		键中点ELF值	0.0342		键中点ELF值	0.1439					距离	2.841 Å
键中点ELF值	0.0831			键路径最小ELF值	0.0134		键中点ELF值	0.0543		键路径最小ELF值	0.0342		键路径最小ELF值	0.0594					键中点ELF值	0.0325
键路径最小ELF值	0.0831			Ti-O 键 (金属#52 - 氧#109)			键路径最小ELF值	0.0543		Ba-O 键 (金属#25 - 氧#120)			Co-O 键 (金属#49 - 氧#132)						键路径最小ELF值	0.0325
Ba-O 键 (金属#12 - 氧#98)				距离	1.871 Å		Sr-O 键 (金属#12 - 氧#110)			距离	2.810 Å		距离	1.915 Å					Ba-O 键 (金属#12 - 氧#87)
距离	2.946 Å			键中点ELF值	0.2031		距离	2.747 Å		键中点ELF值	0.0786		键中点ELF值	0.063					距离	2.851 Å
键中点ELF值	0.0292			键路径最小ELF值	0.0133		键中点ELF值	0.025		键路径最小ELF值	0.0432		键路径最小ELF值	0.0523					键中点ELF值	0.0386
键路径最小ELF值	0.0292			Ti-O 键 (金属#52 - 氧#115)			键路径最小ELF值	0.025		Ba-O 键 (金属#25 - 氧#125)			Co-O 键 (金属#49 - 氧#135)						键路径最小ELF值	0.0386
Ba-O 键 (金属#12 - 氧#111)				距离	1.948 Å		Sr-O 键 (金属#12 - 氧#115)			距离	2.734 Å		距离	1.938 Å					Ba-O 键 (金属#12 - 氧#89)
距离	2.762 Å			键中点ELF值	0.4109		距离	2.760 Å		键中点ELF值	0.0614		键中点ELF值	0.0602					距离	2.801 Å
键中点ELF值	0.12			键路径最小ELF值	0.0182		键中点ELF值	0.0249		键路径最小ELF值	0.0614		键路径最小ELF值	0.0045					键中点ELF值	0.0599
键路径最小ELF值	0.0122			Ti-O 键 (金属#52 - 氧#130)			键路径最小ELF值	0.0249		Ba-O 键 (金属#25 - 氧#126)									键路径最小ELF值	0.0176
Ba-O 键 (金属#12 - 氧#113)				距离	1.906 Å		Sr-O 键 (金属#12 - 氧#116)			距离	2.862 Å								Ba-O 键 (金属#12 - 氧#90)
距离	2.830 Å			键中点ELF值	0.1223		距离	2.678 Å		键中点ELF值	0.0958								距离	2.745 Å
键中点ELF值	0.0605			键路径最小ELF值	0.0923		键中点ELF值	0.1855		键路径最小ELF值	0.0338								键中点ELF值	0.3645
键路径最小ELF值	0.0467			Mo-O 键 (金属#53 - 氧#98)			键路径最小ELF值	0.1718		Ba-O 键 (金属#26 - 氧#65)									键路径最小ELF值	0.0071
Ba-O 键 (金属#12 - 氧#114)				距离	1.914 Å		Sr-O 键 (金属#12 - 氧#128)			距离	2.808 Å								Ba-O 键 (金属#12 - 氧#93)
距离	2.750 Å			键中点ELF值	0.1974		距离	2.688 Å		键中点ELF值	0.0435								距离	2.849 Å
键中点ELF值	0.1756			键路径最小ELF值	0.138		键中点ELF值	0.0463		键路径最小ELF值	0.0069								键中点ELF值	0.0601
键路径最小ELF值	0.0393			Mo-O 键 (金属#53 - 氧#113)			键路径最小ELF值	0.0432		Ba-O 键 (金属#26 - 氧#67)									键路径最小ELF值	0.0497
Ba-O 键 (金属#12 - 氧#120)				距离	1.934 Å		Sr-O 键 (金属#12 - 氧#130)			距离	2.780 Å								Ba-O 键 (金属#12 - 氧#98)
距离	2.810 Å			键中点ELF值	0.1412		距离	2.699 Å		键中点ELF值	0.0496								距离	2.917 Å
键中点ELF值	0.0905			键路径最小ELF值	0.138		键中点ELF值	0.0494		键路径最小ELF值	0.008								键中点ELF值	0.0428
键路径最小ELF值	0.0409			Mo-O 键 (金属#53 - 氧#119)			键路径最小ELF值	0.0462		Ba-O 键 (金属#26 - 氧#68)									键路径最小ELF值	0.0428
Ba-O 键 (金属#13 - 氧#91)				距离	1.898 Å		Sr-O 键 (金属#12 - 氧#131)			距离	2.799 Å								Ba-O 键 (金属#12 - 氧#111)
距离	2.841 Å			键中点ELF值	0.1515		距离	2.656 Å		键中点ELF值	0.0534								距离	2.767 Å
键中点ELF值	0.0429			键路径最小ELF值	0.138		键中点ELF值	0.0311		键路径最小ELF值	0.0111								键中点ELF值	0.4216
键路径最小ELF值	0.0429			Mo-O 键 (金属#53 - 氧#120)			键路径最小ELF值	0.0311		Ba-O 键 (金属#26 - 氧#74)									键路径最小ELF值	0.0113
Ba-O 键 (金属#13 - 氧#94)				距离	1.961 Å		Sr-O 键 (金属#12 - 氧#133)			距离	2.810 Å								Ba-O 键 (金属#12 - 氧#113)
距离	2.725 Å			键中点ELF值	0.249		距离	2.733 Å		键中点ELF值	0.1151								距离	2.845 Å
键中点ELF值	0.1378			键路径最小ELF值	0.138		键中点ELF值	0.0405		键路径最小ELF值	0.008								键中点ELF值	0.065
键路径最小ELF值	0.1027			Mo-O 键 (金属#53 - 氧#122)			键路径最小ELF值	0.0405		Ba-O 键 (金属#26 - 氧#119)									键路径最小ELF值	0.065
Ba-O 键 (金属#13 - 氧#97)				距离	1.904 Å		Sr-O 键 (金属#12 - 氧#134)			距离	2.901 Å								Ba-O 键 (金属#12 - 氧#114)
距离	2.762 Å			键中点ELF值	0.2168		距离	2.647 Å		键中点ELF值	0.028								距离	2.784 Å
键中点ELF值	0.1128			键路径最小ELF值	0.138		键中点ELF值	0.0326		键路径最小ELF值	0.028								键中点ELF值	0.2293
键路径最小ELF值	0.1064			Mo-O 键 (金属#53 - 氧#125)			键路径最小ELF值	0.0326		Ba-O 键 (金属#26 - 氧#121)									键路径最小ELF值	0.0379
Ba-O 键 (金属#13 - 氧#100)				距离	1.932 Å		Sr-O 键 (金属#13 - 氧#57)			距离	2.821 Å								Ba-O 键 (金属#12 - 氧#120)
距离	2.809 Å			键中点ELF值	0.1248		距离	2.812 Å		键中点ELF值	0.0349								距离	2.823 Å
键中点ELF值	0.0493			键路径最小ELF值	0.1248		键中点ELF值	0.0306		键路径最小ELF值	0.0349								键中点ELF值	0.1272
键路径最小ELF值	0.0493			Cu-O 键 (金属#54 - 氧#127)			键路径最小ELF值	0.0306		Ba-O 键 (金属#26 - 氧#122)									键路径最小ELF值	0.0348
Ba-O 键 (金属#13 - 氧#106)				距离	1.989 Å		Sr-O 键 (金属#13 - 氧#75)			距离	2.772 Å								Ba-O 键 (金属#13 - 氧#91)
距离	2.658 Å			键中点ELF值	0.2582		距离	2.735 Å		键中点ELF值	0.0398								距离	2.902 Å
键中点ELF值	0.3696			键路径最小ELF值	0.0002		键中点ELF值	0.0389		键路径最小ELF值	0.0398								键中点ELF值	0.0412
键路径最小ELF值	0.061						键路径最小ELF值	0.0389		Ba-O 键 (金属#26 - 氧#124)									键路径最小ELF值	0.0412
Ba-O 键 (金属#13 - 氧#118)							Sr-O 键 (金属#13 - 氧#77)			距离	2.792 Å								Ba-O 键 (金属#13 - 氧#94)
距离	2.827 Å						距离	2.709 Å		键中点ELF值	0.037								距离	2.746 Å
键中点ELF值	0.0752						键中点ELF值	0.0284		键路径最小ELF值	0.037								键中点ELF值	0.0654
键路径最小ELF值	0.0472						键路径最小ELF值	0.0284		Ba-O 键 (金属#26 - 氧#125)									键路径最小ELF值	0.0654
Ba-O 键 (金属#13 - 氧#121)							Sr-O 键 (金属#13 - 氧#78)			距离	2.733 Å								Ba-O 键 (金属#13 - 氧#97)
距离	2.729 Å						距离	2.873 Å		键中点ELF值	0.1339								距离	2.759 Å
键中点ELF值	0.1049						键中点ELF值	0.0245		键路径最小ELF值	0.1003								键中点ELF值	0.0604
键路径最小ELF值	0.0549						键路径最小ELF值	0.0245		Ba-O 键 (金属#26 - 氧#128)									键路径最小ELF值	0.0604
Ba-O 键 (金属#13 - 氧#127)							Sr-O 键 (金属#13 - 氧#111)			距离	2.802 Å								Ba-O 键 (金属#13 - 氧#100)
距离	2.760 Å						距离	2.720 Å		键中点ELF值	0.0337								距离	2.819 Å
键中点ELF值	0.258						键中点ELF值	0.0381		键路径最小ELF值	0.0337								键中点ELF值	0.0476
键路径最小ELF值	0.0476						键路径最小ELF值	0.0381		Ba-O 键 (金属#26 - 氧#133)									键路径最小ELF值	0.0476
Ba-O 键 (金属#14 - 氧#92)							Sr-O 键 (金属#13 - 氧#116)			距离	2.795 Å								Ba-O 键 (金属#13 - 氧#106)
距离	2.838 Å						距离	2.668 Å		键中点ELF值	0.0392								距离	2.762 Å
键中点ELF值	0.0448						键中点ELF值	0.0271		键路径最小ELF值	0.0392								键中点ELF值	0.2753
键路径最小ELF值	0.0448						键路径最小ELF值	0.0271		Ba-O 键 (金属#26 - 氧#134)									键路径最小ELF值	0.0534
Ba-O 键 (金属#14 - 氧#94)							Sr-O 键 (金属#13 - 氧#117)			距离	2.777 Å								Ba-O 键 (金属#13 - 氧#118)
距离	2.784 Å						距离	2.958 Å		键中点ELF值	0.0706								距离	2.834 Å
键中点ELF值	0.0534						键中点ELF值	0.0621		键路径最小ELF值	0.0576								键中点ELF值	0.0424
键路径最小ELF值	0.0534						键路径最小ELF值	0.0072		Ba-O 键 (金属#27 - 氧#66)									键路径最小ELF值	0.0424
Ba-O 键 (金属#14 - 氧#95)							Sr-O 键 (金属#13 - 氧#129)			距离	2.743 Å								Ba-O 键 (金属#13 - 氧#121)
距离	2.805 Å						距离	2.783 Å		键中点ELF值	0.0197								距离	2.759 Å
键中点ELF值	0.0996						键中点ELF值	0.0236		键路径最小ELF值	0.007								键中点ELF值	0.2437
键路径最小ELF值	0.0913						键路径最小ELF值	0.0236		Ba-O 键 (金属#27 - 氧#68)									键路径最小ELF值	0.0566
Ba-O 键 (金属#14 - 氧#97)							Sr-O 键 (金属#13 - 氧#131)			距离	2.726 Å								Ba-O 键 (金属#13 - 氧#127)
距离	2.872 Å						距离	2.594 Å		键中点ELF值	0.0205								距离	2.760 Å
键中点ELF值	0.0295						键中点ELF值	0.0404		键路径最小ELF值	0.0063								键中点ELF值	0.3598
键路径最小ELF值	0.0295						键路径最小ELF值	0.0404		Ba-O 键 (金属#27 - 氧#75)									键路径最小ELF值	0.1012
Ba-O 键 (金属#14 - 氧#98)							Sr-O 键 (金属#13 - 氧#132)			距离	2.955 Å								Ba-O 键 (金属#14 - 氧#92)
距离	2.897 Å						距离	2.907 Å		键中点ELF值	0.0638								距离	2.885 Å
键中点ELF值	0.0807						键中点ELF值	0.0216		键路径最小ELF值	0.0308								键中点ELF值	0.0365
键路径最小ELF值	0.0604						键路径最小ELF值	0.0216		Ba-O 键 (金属#27 - 氧#120)									键路径最小ELF值	0.0365
Ba-O 键 (金属#14 - 氧#101)							Sr-O 键 (金属#13 - 氧#134)			距离	2.734 Å								Ba-O 键 (金属#14 - 氧#94)
距离	2.781 Å						距离	2.612 Å		键中点ELF值	0.0402								距离	2.935 Å
键中点ELF值	0.0377						键中点ELF值	0.0607		键路径最小ELF值	0.0402								键中点ELF值	0.0291
键路径最小ELF值	0.0377						键路径最小ELF值	0.0602		Ba-O 键 (金属#27 - 氧#122)									键路径最小ELF值	0.0291
Ba-O 键 (金属#14 - 氧#106)							Sr-O 键 (金属#13 - 氧#135)			距离	2.762 Å								Ba-O 键 (金属#14 - 氧#95)
距离	2.795 Å						距离	2.804 Å		键中点ELF值	0.039								距离	2.865 Å
键中点ELF值	0.0678						键中点ELF值	0.0242		键路径最小ELF值	0.039								键中点ELF值	0.0386
键路径最小ELF值	0.0678						键路径最小ELF值	0.0242		Ba-O 键 (金属#27 - 氧#123)									键路径最小ELF值	0.0386
Ba-O 键 (金属#14 - 氧#107)										距离	2.803 Å								Ba-O 键 (金属#14 - 氧#97)
距离	2.835 Å									键中点ELF值	0.0831								距离	2.942 Å
键中点ELF值	0.3245									键路径最小ELF值	0.0831								键中点ELF值	0.0291
键路径最小ELF值	0.0372									Ba-O 键 (金属#27 - 氧#125)									键路径最小ELF值	0.0291
Ba-O 键 (金属#14 - 氧#119)										距离	2.783 Å								Ba-O 键 (金属#14 - 氧#98)
距离	2.892 Å									键中点ELF值	0.0392								距离	2.863 Å
键中点ELF值	0.0811									键路径最小ELF值	0.0392								键中点ELF值	0.0391
键路径最小ELF值	0.0683									Ba-O 键 (金属#27 - 氧#126)									键路径最小ELF值	0.0391
Ba-O 键 (金属#14 - 氧#121)										距离	2.834 Å								Ba-O 键 (金属#14 - 氧#101)
距离	2.788 Å									键中点ELF值	0.033								距离	2.801 Å
键中点ELF值	0.0452									键路径最小ELF值	0.033								键中点ELF值	0.041
键路径最小ELF值	0.0452									Ba-O 键 (金属#27 - 氧#129)									键路径最小ELF值	0.041
Ba-O 键 (金属#14 - 氧#122)										距离	2.859 Å								Ba-O 键 (金属#14 - 氧#106)
距离	2.889 Å									键中点ELF值	0.0478								距离	2.820 Å
键中点ELF值	0.219									键路径最小ELF值	0.0478								键中点ELF值	0.0563
键路径最小ELF值	0.0312									Ba-O 键 (金属#27 - 氧#134)									键路径最小ELF值	0.0563
Ba-O 键 (金属#14 - 氧#128)										距离	2.804 Å								Ba-O 键 (金属#14 - 氧#107)
距离	2.805 Å									键中点ELF值	0.081								距离	2.799 Å
键中点ELF值	0.2975									键路径最小ELF值	0.081								键中点ELF值	0.1503
键路径最小ELF值	0.0408									Ba-O 键 (金属#27 - 氧#135)									键路径最小ELF值	0.0803
Ba-O 键 (金属#15 - 氧#93)										距离	2.994 Å								Ba-O 键 (金属#14 - 氧#119)
距离	2.793 Å									键中点ELF值	0.0463								距离	2.792 Å
键中点ELF值	0.0397									键路径最小ELF值	0.0304								键中点ELF值	0.1007
键路径最小ELF值	0.0397																		键路径最小ELF值	0.0987
Ba-O 键 (金属#15 - 氧#95)																			Ba-O 键 (金属#14 - 氧#121)
距离	2.755 Å																		距离	2.822 Å
键中点ELF值	0.0431																		键中点ELF值	0.0585
键路径最小ELF值	0.0431																		键路径最小ELF值	0.0585
Ba-O 键 (金属#15 - 氧#96)																			Ba-O 键 (金属#14 - 氧#122)
距离	2.914 Å																		距离	2.783 Å
键中点ELF值	0.063																		键中点ELF值	0.156
键路径最小ELF值	0.0373																		键路径最小ELF值	0.082
Ba-O 键 (金属#15 - 氧#98)																			Ba-O 键 (金属#14 - 氧#128)
距离	2.870 Å																		距离	2.740 Å
键中点ELF值	0.0281																		键中点ELF值	0.1628
键路径最小ELF值	0.0281																		键路径最小ELF值	0.0828
Ba-O 键 (金属#15 - 氧#99)																			Ba-O 键 (金属#15 - 氧#93)
距离	2.819 Å																		距离	2.849 Å
键中点ELF值	0.0362																		键中点ELF值	0.0339
键路径最小ELF值	0.0362																		键路径最小ELF值	0.0339
Ba-O 键 (金属#15 - 氧#102)																			Ba-O 键 (金属#15 - 氧#95)
距离	2.801 Å																		距离	2.901 Å
键中点ELF值	0.0677																		键中点ELF值	0.0328
键路径最小ELF值	0.0534																		键路径最小ELF值	0.0328
Ba-O 键 (金属#15 - 氧#107)																			Ba-O 键 (金属#15 - 氧#96)
距离	2.777 Å																		距离	2.870 Å
键中点ELF值	0.0374																		键中点ELF值	0.035
键路径最小ELF值	0.0374																		键路径最小ELF值	0.035
Ba-O 键 (金属#15 - 氧#120)																			Ba-O 键 (金属#15 - 氧#98)
距离	2.783 Å																		距离	2.877 Å
键中点ELF值	0.0554																		键中点ELF值	0.0329
键路径最小ELF值	0.0554																		键路径最小ELF值	0.0329
Ba-O 键 (金属#15 - 氧#122)																			Ba-O 键 (金属#15 - 氧#99)
距离	2.828 Å																		距离	2.931 Å
键中点ELF值	0.0365																		键中点ELF值	0.038
键路径最小ELF值	0.0365																		键路径最小ELF值	0.038
Ba-O 键 (金属#15 - 氧#123)																			Ba-O 键 (金属#15 - 氧#102)
距离	2.762 Å																		距离	2.754 Å
键中点ELF值	0.0804																		键中点ELF值	0.0691
键路径最小ELF值	0.0545																		键路径最小ELF值	0.0587
Ba-O 键 (金属#15 - 氧#129)																			Ba-O 键 (金属#15 - 氧#107)
距离	2.834 Å																		距离	2.894 Å
键中点ELF值	0.1321																		键中点ELF值	0.0324
键路径最小ELF值	0.0716																		键路径最小ELF值	0.0324
Ba-O 键 (金属#16 - 氧#82)																			Ba-O 键 (金属#15 - 氧#108)
距离	2.856 Å																		距离	2.789 Å
键中点ELF值	0.0429																		键中点ELF值	0.1302
键路径最小ELF值	0.0152																		键路径最小ELF值	0.041
Ba-O 键 (金属#16 - 氧#88)																			Ba-O 键 (金属#15 - 氧#120)
距离	2.788 Å																		距离	2.760 Å
键中点ELF值	0.1128																		键中点ELF值	0.1073
键路径最小ELF值	0.0127																		键路径最小ELF值	0.1073
Ba-O 键 (金属#16 - 氧#100)																			Ba-O 键 (金属#15 - 氧#122)
距离	2.777 Å																		距离	2.852 Å
键中点ELF值	0.0527																		键中点ELF值	0.0367
键路径最小ELF值	0.0527																		键路径最小ELF值	0.0367
Ba-O 键 (金属#16 - 氧#103)																			Ba-O 键 (金属#15 - 氧#123)
距离	2.727 Å																		距离	2.773 Å
键中点ELF值	0.0922																		键中点ELF值	0.4047
键路径最小ELF值	0.0922																		键路径最小ELF值	0.0861
Ba-O 键 (金属#16 - 氧#106)																			Ba-O 键 (金属#15 - 氧#129)
距离	2.718 Å																		距离	2.746 Å
键中点ELF值	0.0739																		键中点ELF值	0.0585
键路径最小ELF值	0.0736																		键路径最小ELF值	0.0585
Ba-O 键 (金属#16 - 氧#109)																			Ba-O 键 (金属#16 - 氧#82)
距离	2.857 Å																		距离	2.756 Å
键中点ELF值	0.0752																		键中点ELF值	0.0784
键路径最小ELF值	0.0159																		键路径最小ELF值	0.0642
Ba-O 键 (金属#16 - 氧#127)																			Ba-O 键 (金属#16 - 氧#88)
距离	2.796 Å																		距离	2.794 Å
键中点ELF值	0.0855																		键中点ELF值	0.3077
键路径最小ELF值	0.0575																		键路径最小ELF值	0.0437
Ba-O 键 (金属#16 - 氧#130)																			Ba-O 键 (金属#16 - 氧#100)
距离	2.716 Å																		距离	2.694 Å
键中点ELF值	0.2406																		键中点ELF值	0.0498
键路径最小ELF值	0.0464																		键路径最小ELF值	0.0498
Ba-O 键 (金属#17 - 氧#83)																			Ba-O 键 (金属#16 - 氧#103)
距离	2.826 Å																		距离	2.727 Å
键中点ELF值	0.0431																		键中点ELF值	0.0845
键路径最小ELF值	0.0116																		键路径最小ELF值	0.0584
Ba-O 键 (金属#17 - 氧#88)																			Ba-O 键 (金属#16 - 氧#106)
距离	2.880 Å																		距离	2.689 Å
键中点ELF值	0.0305																		键中点ELF值	0.0936
键路径最小ELF值	0.0166																		键路径最小ELF值	0.0662
Ba-O 键 (金属#17 - 氧#89)																			Ba-O 键 (金属#16 - 氧#109)
距离	2.878 Å																		距离	2.800 Å
键中点ELF值	0.0826																		键中点ELF值	0.3089
键路径最小ELF值	0.0088																		键路径最小ELF值	0.0438
Ba-O 键 (金属#17 - 氧#101)																			Ba-O 键 (金属#16 - 氧#127)
距离	2.810 Å																		距离	2.746 Å
键中点ELF值	0.0355																		键中点ELF值	0.1046
键路径最小ELF值	0.0355																		键路径最小ELF值	0.1046
Ba-O 键 (金属#17 - 氧#103)																			Ba-O 键 (金属#16 - 氧#130)
距离	2.864 Å																		距离	2.746 Å
键中点ELF值	0.0301																		键中点ELF值	0.3214
键路径最小ELF值	0.0301																		键路径最小ELF值	0.0459
Ba-O 键 (金属#17 - 氧#104)																			Ba-O 键 (金属#17 - 氧#83)
距离	2.818 Å																		距离	2.816 Å
键中点ELF值	0.0805																		键中点ELF值	0.0485
键路径最小ELF值	0.0436																		键路径最小ELF值	0.0485
Ba-O 键 (金属#17 - 氧#106)																			Ba-O 键 (金属#17 - 氧#88)
距离	2.851 Å																		距离	2.822 Å
键中点ELF值	0.0325																		键中点ELF值	0.0335
键路径最小ELF值	0.0325																		键路径最小ELF值	0.0335
Ba-O 键 (金属#17 - 氧#107)																			Ba-O 键 (金属#17 - 氧#89)
距离	2.810 Å																		距离	2.826 Å
键中点ELF值	0.0684																		键中点ELF值	0.0602
键路径最小ELF值	0.0515																		键路径最小ELF值	0.0554
Ba-O 键 (金属#17 - 氧#110)																			Ba-O 键 (金属#17 - 氧#101)
距离	2.803 Å																		距离	2.788 Å
键中点ELF值	0.0811																		键中点ELF值	0.0379
键路径最小ELF值	0.0093																		键路径最小ELF值	0.0379
Ba-O 键 (金属#17 - 氧#128)																			Ba-O 键 (金属#17 - 氧#103)
距离	2.798 Å																		距离	2.828 Å
键中点ELF值	0.0885																		键中点ELF值	0.0346
键路径最小ELF值	0.0885																		键路径最小ELF值	0.0346
Ba-O 键 (金属#17 - 氧#130)																			Ba-O 键 (金属#17 - 氧#104)
距离	2.802 Å																		距离	2.846 Å
键中点ELF值	0.0661																		键中点ELF值	0.042
键路径最小ELF值	0.0518																		键路径最小ELF值	0.042
Ba-O 键 (金属#17 - 氧#131)																			Ba-O 键 (金属#17 - 氧#106)
距离	2.840 Å																		距离	2.851 Å
键中点ELF值	0.125																		键中点ELF值	0.0347
键路径最小ELF值	0.0347																		键路径最小ELF值	0.0347
Ba-O 键 (金属#18 - 氧#84)																			Ba-O 键 (金属#17 - 氧#107)
距离	2.814 Å																		距离	2.776 Å
键中点ELF值	0.1079																		键中点ELF值	0.0814
键路径最小ELF值	0.035																		键路径最小ELF值	0.0814
Ba-O 键 (金属#18 - 氧#89)																			Ba-O 键 (金属#17 - 氧#110)
距离	2.751 Å																		距离	2.820 Å
键中点ELF值	0.0304																		键中点ELF值	0.0968
键路径最小ELF值	0.0068																		键路径最小ELF值	0.0103
Ba-O 键 (金属#18 - 氧#102)																			Ba-O 键 (金属#17 - 氧#128)
距离	2.705 Å																		距离	2.769 Å
键中点ELF值	0.0462																		键中点ELF值	0.0755
键路径最小ELF值	0.0462																		键路径最小ELF值	0.0755
Ba-O 键 (金属#18 - 氧#104)																			Ba-O 键 (金属#17 - 氧#130)
距离	2.737 Å																		距离	2.822 Å
键中点ELF值	0.0426																		键中点ELF值	0.0472
键路径最小ELF值	0.0426																		键路径最小ELF值	0.0472
Ba-O 键 (金属#18 - 氧#107)																			Ba-O 键 (金属#17 - 氧#131)
距离	2.747 Å																		距离	2.798 Å
键中点ELF值	0.0474																		键中点ELF值	0.1377
键路径最小ELF值	0.0474																		键路径最小ELF值	0.0788
Ba-O 键 (金属#18 - 氧#108)																			Ba-O 键 (金属#18 - 氧#84)
距离	2.780 Å																		距离	2.786 Å
键中点ELF值	0.0602																		键中点ELF值	0.1158
键路径最小ELF值	0.0602																		键路径最小ELF值	0.0843
Ba-O 键 (金属#18 - 氧#111)																			Ba-O 键 (金属#18 - 氧#89)
距离	2.843 Å																		距离	2.811 Å
键中点ELF值	0.0687																		键中点ELF值	0.0395
键路径最小ELF值	0.0524																		键路径最小ELF值	0.0395
Ba-O 键 (金属#18 - 氧#129)																			Ba-O 键 (金属#18 - 氧#90)
距离	2.810 Å																		距离	2.796 Å
键中点ELF值	0.0396																		键中点ELF值	0.0807
键路径最小ELF值	0.0396																		键路径最小ELF值	0.0486
Ba-O 键 (金属#18 - 氧#131)																			Ba-O 键 (金属#18 - 氧#102)
距离	2.759 Å																		距离	2.762 Å
键中点ELF值	0.0386																		键中点ELF值	0.0392
键路径最小ELF值	0.0386																		键路径最小ELF值	0.0392
Ba-O 键 (金属#19 - 氧#55)																			Ba-O 键 (金属#18 - 氧#104)
距离	2.785 Å																		距离	2.813 Å
键中点ELF值	0.1825																		键中点ELF值	0.0371
键路径最小ELF值	0.0097																		键路径最小ELF值	0.0371
Ba-O 键 (金属#19 - 氧#58)																			Ba-O 键 (金属#18 - 氧#105)
距离	2.684 Å																		距离	2.791 Å
键中点ELF值	0.165																		键中点ELF值	0.0636
键路径最小ELF值	0.0536																		键路径最小ELF值	0.0564
Ba-O 键 (金属#19 - 氧#64)																			Ba-O 键 (金属#18 - 氧#107)
距离	2.767 Å																		距离	2.816 Å
键中点ELF值	0.0808																		键中点ELF值	0.0352
键路 最小ELF值	0.0146																		键路径最小ELF值	0.0352
Ba-O 键 (金属#19 - 氧#109)																			Ba-O 键 (金属#18 - 氧#108)
距离	2.830 Å																		距离	2.785 Å
键中点ELF值	0.0502																		键中点ELF 值	0.0517
键路径最小ELF值	0.0502																		键路径最小ELF值	0.0517
Ba-O 键 (金属#19 - 氧#112)																			Ba-O 键 (金属#18 - 氧#111)
距离	2.752 Å																		距离	2.789 Å
键中点ELF值	0.0556																		键中点ELF值	0.1264
键路径最小ELF值	0.0556																		键路径最小ELF值	0.0365
Ba-O 键 (金属#19 - 氧#115)																			Ba-O 键 (金属#18 - 氧#129)
距离	2.731 Å																		距离	2.765 Å
键中点ELF值	0.0487																		键中点ELF值	0.07
键路径最小ELF值	0.0487																		键路径最小ELF值	0.07
Ba-O 键 (金属#19 - 氧#118)																			Ba-O 键 (金属#18 - 氧#131)
距离	2.824 Å																		距离	2.836 Å
键中点ELF值	0.047																		键中点ELF值	0.0874
键路径最小ELF值	0.047																		键路径最小ELF值	0.0874
Ba-O 键 (金属#19 - 氧#124)																			Ba-O 键 (金属#18 - 氧#132)
距离	2.704 Å																		距离	2.822 Å
键中点ELF值	0.2227																		键中点ELF值	0.2085
键路径最小ELF值	0.0471																		键路径最小ELF值	0.0346
Ba-O 键 (金属#20 - 氧#56)																			Ba-O 键 (金属#19 - 氧#55)
距离	2.784 Å																		距离	2.861 Å
键中点ELF值	0.0364																		键中点ELF值	0.05
键路径最小ELF值	0.0364																		键路径最小ELF值	0.05
Ba-O 键 (金属#20 - 氧#58)																			Ba-O 键 (金属#19 - 氧#58)
距离	2.809 Å																		距离	2.714 Å
键中点ELF值	0.0395																		键中点ELF值	0.2737
键路径最小ELF值	0.0395																		键路径最小ELF值	0.0692
Ba-O 键 (金属#20 - 氧#59)																			Ba-O 键 (金属#19 - 氧#64)
距离	2.941 Å																		距离	2.772 Å
键中点ELF值	0.0846																		键中点ELF值	0.328
键路径最小ELF值	0.0067																		键路径最小ELF值	0.0491
Ba-O 键 (金属#20 - 氧#65)																			Ba-O 键 (金属#19 - 氧#109)
距离	2.784 Å																		距离	2.866 Å
键中点ELF值	0.0723																		键中点ELF值	0.0868
键路径最小ELF值	0.0515																		键路径最小ELF值	0.0118
Ba-O 键 (金属#20 - 氧#110)																			Ba-O 键 (金属#19 - 氧#112)
距离	2.751 Å																		距离	2.763 Å
键中点ELF值	0.0469																		键中点ELF值	0.0637
键路径最小ELF值	0.0469																		键路径最小ELF值	0.0637
Ba-O 键 (金属#20 - 氧#112)																			Ba-O 键 (金属#19 - 氧#115)
距离	2.808 Å																		距离	2.787 Å
键中点ELF值	0.0347																		键中点ELF值	0.0743
键路径最小ELF值	0.0347																		键路径最小ELF值	0.0743
Ba-O 键 (金属#20 - 氧#113)																			Ba-O 键 (金属#19 - 氧#118)
距离	2.911 Å																		距离	2.717 Å
键中点ELF值	0.0704																		键中点ELF值	0.0717
键路径最小ELF值	0.0704																		键路径最小ELF值	0.0717
Ba-O 键 (金属#20 - 氧#115)																			Ba-O 键 (金属#19 - 氧#124)
距离	2.784 Å																		距离	2.757 Å
键中点ELF值	0.0401																		键中点ELF值	0.2575
键路径最小ELF值	0.0401																		键路径最小ELF值	0.0419
Ba-O 键 (金属#20 - 氧#116)																			Ba-O 键 (金属#20 - 氧#56)
距离	2.861 Å																		距离	2.844 Å
键中点ELF值	0.0481																		键中点ELF值	0.3912
键路径最小ELF值	0.0481																		键路径最小ELF值	0.0085
Ba-O 键 (金属#20 - 氧#119)																			Ba-O 键 (金属#20 - 氧#58)
距离	2.778 Å																		距离	2.922 Å
键中点ELF值	0.0491																		键中点ELF值	0.0525
键路径最小ELF值	0.0491																		键路径最小ELF值	0.0525
Ba-O 键 (金属#20 - 氧#124)																			Ba-O 键 (金属#20 - 氧#59)
距离	2.834 Å																		距离	2.880 Å
键中点ELF值	0.0473																		键中点ELF值	0.1077
键路径最小ELF值	0.0473																		键路径最小ELF值	0.0712
Ba-O 键 (金属#20 - 氧#125)																			Ba-O 键 (金属#20 - 氧#65)
距离	2.894 Å																		距离	2.864 Å
键中点ELF值	0.1461																		键中点ELF值	0.0366
键路径最小ELF值	0.0509																		键路径最小ELF值	0.0081
Ba-O 键 (金属#21 - 氧#57)																			Ba-O 键 (金属#20 - 氧#110)
距离	2.755 Å																		距离	2.726 Å
键中点ELF值	0.0421																		键中点ELF值	0.0443
键路径最小ELF值	0.0159																		键路径最小ELF值	0.0443
Ba-O 键 (金属#21 - 氧#60)																			Ba-O 键 (金属#20 - 氧#112)
距离	2.982 Å																		距离	2.802 Å
键中点ELF值	0.0298																		键中点ELF值	0.0365
键路径最小ELF值	0.0062																		键路径最小ELF值	0.0365
Ba-O 键 (金属#21 - 氧#66)																			Ba-O 键 (金属#20 - 氧#113)
距离	2.822 Å																		距离	2.801 Å
键中点ELF值	0.0405																		键中点ELF值	0.0432
键路径最小ELF值	0.0064																		键路径最小ELF值	0.0432
Ba-O 键 (金属#21 - 氧#111)																			Ba-O 键 (金属#20 - 氧#115)
距离	2.771 Å																		距离	2.856 Å
键中点ELF值	0.0594																		键中点ELF值	0.0386
键路径最小ELF值	0.0068																		键路径最小ELF值	0.0386
Ba-O 键 (金属#21 - 氧#114)																			Ba-O 键 (金属#20 - 氧#116)
距离	2.958 Å																		距离	2.889 Å
键中点ELF值	0.0406																		键中点ELF值	0.1378
键路径最小ELF值	0.0406																		键路径最小ELF值	0.0078
Ba-O 键 (金属#21 - 氧#117)																			Ba-O 键 (金属#20 - 氧#119)
距离	2.713 Å																		距离	2.759 Å
键中点ELF值	0.0446																		键中点ELF值	0.0678
键路径最小ELF值	0.0446																		键路径最小ELF值	0.0648
Ba-O 键 (金属#21 - 氧#120)																			Ba-O 键 (金属#20 - 氧#124)
距离	2.942 Å																		距离	2.866 Å
键中点ELF值	0.0426																		键中点ELF值	0.0373
键路径最小ELF值	0.0426																		键路径最小ELF值	0.0373
Ba-O 键 (金属#21 - 氧#126)																			Ba-O 键 (金属#20 - 氧#125)
距离	2.863 Å																		距离	2.856 Å
键中点ELF值	0.1014																		键中点ELF值	0.2248
键路径最小ELF值	0.0373																		键路径最小ELF值	0.0405
Ba-O 键 (金属#22 - 氧#64)																			Ba-O 键 (金属#21 - 氧#57)
距离	2.814 Å																		距离	2.798 Å
键中点ELF值	0.0429																		键中点ELF值	0.0691
键路径最小ELF值	0.0137																		键路径最小ELF值	0.032
Ba-O 键 (金属#22 - 氧#67)																			Ba-O 键 (金属#21 - 氧#59)
距离	2.743 Å																		距离	2.836 Å
键中点ELF值	0.1604																		键中点ELF值	0.0364
键路径最小ELF值	0.0105																		键路径最小ELF值	0.0364
Ba-O 键 (金属#22 - 氧#73)																			Ba-O 键 (金属#21 - 氧#60)
距离	2.816 Å																		距离	2.877 Å
键中点ELF值	0.1371																		键中点ELF值	0.1247
键路径最小ELF值	0.0191																		键路径最小ELF值	0.0676
Ba-O 键 (金属#22 - 氧#118)																			Ba-O 键 (金属#21 - 氧#66)
距离	2.830 Å																		距离	2.781 Å
键中点ELF值	0.036																		键中点ELF值	0.2389
键路径最小ELF值	0.036																		键路径最小ELF值	0.0515
Ba-O 键 (金属#22 - 氧#121)																			Ba-O 键 (金属#21 - 氧#111)
距离	2.761 Å																		距离	2.801 Å
键中点ELF值	0.042																		键中点ELF值	0.1075
键路径最小ELF值	0.042																		键路径最小ELF值	0.0118
Ba-O 键 (金属#22 - 氧#124)																			Ba-O 键 (金属#21 - 氧#113)
距离	2.692 Å																		距离	2.829 Å
键中点ELF值	0.106																		键中点ELF值	0.0338
键路径最小ELF值	0.0628																		键路径最小ELF值	0.0338
Ba-O 键 (金属#22 - 氧#127)																			Ba-O 键 (金属#21 - 氧#114)
距离	2.771 Å																		距离	2.831 Å
键中点ELF值	0.0675																		键中点ELF值	0.0676
键路径最小ELF值	0.0675																		键路径最小ELF值	0.0488
Ba-O 键 (金属#22 - 氧#133)																			Ba-O 键 (金属#21 - 氧#116)
距离	2.677 Å																		距离	2.829 Å
键中点ELF值	0.412																		键中点ELF值	0.0597
键路径最小ELF值	0.0515																		键路径最小ELF值	0.0175
Ba-O 键 (金属#23 - 氧#65)																			Ba-O 键 (金属#21 - 氧#117)
距离	2.823 Å																		距离	2.863 Å
键中点ELF值	0.0442																		键中点ELF值	0.2273
键路径最小ELF值	0.0442																		键路径最小ELF值	0.007
Ba-O 键 (金属#23 - 氧#67)																			Ba-O 键 (金属#21 - 氧#120)
距离	2.815 Å																		距离	2.826 Å
键中点ELF值	0.0375																		键中点ELF值	0.0463
键路径最小ELF值	0.0134																		键路径最小ELF值	0.0463
Ba-O 键 (金属#23 - 氧#68)																			Ba-O 键 (金属#21 - 氧#125)
距离	2.827 Å																		距离	2.895 Å
键中点ELF值	0.1232																		键中点ELF值	0.0389
键路径最小ELF值	0.04																		键路径最小ELF值	0.0389
Ba-O 键 (金属#23 - 氧#74)																			Ba-O 键 (金属#21 - 氧#126)
距离	2.812 Å																		距离	2.930 Å
键中点ELF值	0.0524																		键中点ELF值	0.1933
键路径最小ELF值	0.0094																		键路径最小ELF值	0.036
Ba-O 键 (金属#23 - 氧#119)																			Ba-O 键 (金属#22 - 氧#64)
距离	2.869 Å																		距离	2.729 Å
键中点ELF值	0.0311																		键中点ELF值	0.0808
键路径最小ELF值	0.0311																		键路径最小ELF值	0.066
Ba-O 键 (金属#23 - 氧#121)																			Ba-O 键 (金属#22 - 氧#67)
距离	2.797 Å																		距离	2.726 Å
键中点ELF值	0.037																		键中点ELF值	0.3423
键路径最小ELF值	0.037																		键路径最小ELF值	0.0518
Ba-O 键 (金属#23 - 氧#122)																			Ba-O 键 (金属#22 - 氧#73)
距离	2.864 Å																		距离	2.742 Å
键中点ELF值	0.0517																		键中点ELF值	0.3635
键路径最小ELF值	0.0463																		键路径最小ELF值	0.0491
Ba-O 键 (金属#23 - 氧#124)																			Ba-O 键 (金属#22 - 氧#118)
距离	2.844 Å																		距离	2.760 Å
键中点ELF值	0.0332																		键中点ELF值	0.0443
键路径最小ELF值	0.0332																		键路径最小ELF值	0.0443
Ba-O 键 (金属#23 - 氧#125)																			Ba-O 键 (金属#22 - 氧#121)
距离	3.000 Å																		距离	2.706 Å
键中点ELF值	0.0927																		键中点ELF值	0.0773
键路径最小ELF值	0.0927																		键路径最小ELF值	0.0682
Ba-O 键 (金属#23 - 氧#128)																			Ba-O 键 (金属#22 - 氧#124)
距离	2.753 Å																		距离	2.748 Å
键中点ELF值	0.0729																		键中点ELF值	0.081
键路径最小ELF值	0.0729																		键路径最小ELF值	0.0581
Ba-O 键 (金属#23 - 氧#133)																			Ba-O 键 (金属#22 - 氧#127)
距离	2.786 Å																		距离	2.749 Å
键中点ELF值	0.081																		键中点ELF值	0.0907
键路径最小ELF值	0.081																		键路径最小ELF值	0.0907
Ba-O 键 (金属#23 - 氧#134)																			Ba-O 键 (金属#22 - 氧#133)
距离	2.827 Å																		距离	2.717 Å
键中点ELF值	0.099																		键中点ELF值	0.3157
键路径最小ELF值	0.0397																		键路径最小ELF值	0.0516
Ba-O 键 (金属#24 - 氧#66)																			Ba-O 键 (金属#23 - 氧#65)
距离	2.807 Å																		距离	2.869 Å
键中点ELF值	0.04																		键中点ELF值	0.0365
键路径最小ELF值	0.0076																		键路径最小ELF值	0.0081
Ba-O 键 (金属#24 - 氧#68)																			Ba-O 键 (金属#23 - 氧#67)
距离	2.864 Å																		距离	2.820 Å
键中点ELF值	0.0485																		键中点ELF值	0.0491
键路径最小ELF值	0.0485																		键路径最小ELF值	0.0491
Ba-O 键 (金属#24 - 氧#69)																			Ba-O 键 (金属#23 - 氧#68)
距离	2.840 Å																		距离	2.858 Å
键中点ELF值	0.095																		键中点ELF值	0.1363
键路径最小ELF值	0.0379																		键路径最小ELF值	0.0691
Ba-O 键 (金属#24 - 氧#75)																			Ba-O 键 (金属#23 - 氧#74)
距离	2.764 Å																		距离	2.808 Å
键中点ELF值	0.3322																		键中点ELF值	0.3912
键路径最小ELF值	0.043																		键路径最小ELF值	0.0726
Ba-O 键 (金属#24 - 氧#120)																			Ba-O 键 (金属#23 - 氧#119)
距离	2.866 Å																		距离	2.796 Å
键中点ELF值	0.0371																		键中点ELF值	0.038
键路径最小ELF值	0.0371																		键路径最小ELF值	0.038
Ba-O 键 (金属#24 - 氧#122)																			Ba-O 键 (金属#23 - 氧#121)
距离	2.839 Å																		距离	2.823 Å
键中点ELF值	0.0325																		键中点ELF值	0.0338
键路径最小ELF值	0.0325																		键路径最小ELF值	0.0338
Ba-O 键 (金属#24 - 氧#123)																			Ba-O 键 (金属#23 - 氧#122)
距离	2.926 Å																		距离	2.782 Å
键中点ELF值	0.0273																		键中点ELF值	0.1016
键路径最小ELF值	0.0273																		键路径最小ELF值	0.1016
Ba-O 键 (金属#24 - 氧#125)																			Ba-O 键 (金属#23 - 氧#124)
距离	2.831 Å																		距离	2.837 Å
键中点ELF值	0.0375																		键中点ELF值	0.0338
键路径最小ELF值	0.0375																		键路径最小ELF值	0.0338
Ba-O 键 (金属#24 - 氧#126)																			Ba-O 键 (金属#23 - 氧#125)
距离	2.823 Å																		距离	2.853 Å
键中点ELF值	0.0493																		键中点ELF值	0.0877
键路径最小ELF值	0.0493																		键路径最小ELF值	0.087
Ba-O 键 (金属#24 - 氧#129)																			Ba-O 键 (金属#23 - 氧#128)
距离	2.769 Å																		距离	2.746 Å
键中点ELF值	0.0595																		键中点ELF值	0.1062
键路径最小ELF值	0.0595																		键路径最小ELF值	0.1062
Ba-O 键 (金属#24 - 氧#134)																			Ba-O 键 (金属#23 - 氧#133)
距离	2.904 Å																		距离	2.806 Å
键中点ELF值	0.0923																		键中点ELF值	0.0509
键路径最小ELF值	0.0923																		键路径最小ELF值	0.0509
Ba-O 键 (金属#24 - 氧#135)																			Ba-O 键 (金属#23 - 氧#134)
距离	2.727 Å																		距离	2.818 Å
键中点ELF值	0.1436																		键中点ELF值	0.4083
键路径最小ELF值	0.0472																		键路径最小ELF值	0.0714
Ba-O 键 (金属#25 - 氧#55)																			Ba-O 键 (金属#24 - 氧#66)
距离	2.825 Å																		距离	2.826 Å
键中点ELF值	0.1633																		键中点ELF值	0.0895
键路径最小ELF值	0.0672																		键路径最小ELF值	0.0895
Ba-O 键 (金属#25 - 氧#73)																			Ba-O 键 (金属#24 - 氧#68)
距离	2.787 Å																		距离	2.953 Å
键中点ELF值	0.0453																		键中点ELF值	0.0581
键路径最小ELF值	0.0099																		键路径最小ELF值	0.0581
Ba-O 键 (金属#25 - 氧#76)																			Ba-O 键 (金属#24 - 氧#69)
距离	2.742 Å																		距离	2.837 Å
键中点ELF值	0.0922																		键中点ELF值	0.1807
键路径最小ELF值	0.0123																		键路径最小ELF值	0.0341
Ba-O 键 (金属#25 - 氧#109)																			Ba-O 键 (金属#24 - 氧#75)
距离	2.879 Å																		距离	2.909 Å
键中点ELF值	0.036																		键中点ELF值	0.2265
键路径最小ELF值	0.0086																		键路径最小ELF值	0.0314
Ba-O 键 (金属#25 - 氧#115)																			Ba-O 键 (金属#24 - 氧#120)
距离	2.774 Å																		距离	2.729 Å
键中点ELF值	0.0462																		键中点ELF值	0.0516
键路径最小ELF值	0.0118																		键路径最小ELF值	0.0516
Ba-O 键 (金属#25 - 氧#127)																			Ba-O 键 (金属#24 - 氧#122)
距离	2.803 Å																		距离	2.796 Å
键中点ELF值	0.0433																		键中点ELF值	0.0395
键路径最小ELF值	0.0433																		键路径最小ELF值	0.0395
Ba-O 键 (金属#25 - 氧#130)																			Ba-O 键 (金属#24 - 氧#123)
距离	2.746 Å																		距离	2.827 Å
键中点ELF值	0.0674																		键中点ELF值	0.1188
键路径最小ELF值	0.0674																		键路径最小ELF值	0.0725
Ba-O 键 (金属#25 - 氧#133)																			Ba-O 键 (金属#24 - 氧#125)
距离	2.679 Å																		距离	2.830 Å
键中点ELF值	0.0959																		键中点ELF值	0.0342
键路径最小ELF值	0.065																		键路径最小ELF值	0.0342
Ba-O 键 (金属#26 - 氧#56)																			Ba-O 键 (金属#24 - 氧#126)
距离	2.839 Å																		距离	2.862 Å
键中点ELF值	0.0442																		键中点ELF值	0.1111
键路径最小ELF值	0.0079																		键路径最小ELF值	0.0856
Ba-O 键 (金属#26 - 氧#74)																			Ba-O 键 (金属#24 - 氧#129)
距离	2.806 Å																		距离	2.759 Å
键中点ELF值	0.0355																		键中点ELF值	0.1075
键路径最小ELF值	0.0197																		键路径最小ELF值	0.1075
Ba-O 键 (金属#26 - 氧#76)																			Ba-O 键 (金属#24 - 氧#134)
距离	2.838 Å																		距离	2.888 Å
键中点ELF值	0.0301																		键中点ELF值	0.0581
键路径最小ELF值	0.0142																		键路径最小ELF值	0.0581
Ba-O 键 (金属#26 - 氧#77)																			Ba-O 键 (金属#24 - 氧#135)
距离	2.842 Å																		距离	2.822 Å
键中点ELF值	0.2666																		键中点ELF值	0.2273
键路径最小ELF值	0.0395																		键路径最小ELF值	0.0444
Ba-O 键 (金属#26 - 氧#110)																			Ba-O 键 (金属#25 - 氧#55)
距离	2.805 Å																		距离	2.878 Å
键中点ELF值	0.0311																		键中点ELF值	0.066
键路径最小ELF值	0.0096																		键路径最小ELF值	0.0123
Ba-O 键 (金属#26 - 氧#115)																			Ba-O 键 (金属#25 - 氧#73)
距离	2.830 Å																		距离	2.761 Å
键中点ELF值	0.0332																		键中点ELF值	0.0523
键路径最小ELF值	0.0191																		键路径最小ELF值	0.0523
Ba-O 键 (金属#26 - 氧#116)																			Ba-O 键 (金属#25 - 氧#76)
距离	2.926 Å																		距离	2.726 Å
键中点ELF值	0.078																		键中点ELF值	0.2915
键路径最小ELF值	0.0092																		键路径最小ELF值	0.0559
Ba-O 键 (金属#26 - 氧#128)																			Ba-O 键 (金属#25 - 氧#109)
距离	2.760 Å																		距离	2.855 Å
键中点ELF值	0.0399																		键中点ELF值	0.0813
键路径最小ELF值	0.0399																		键路径最小ELF值	0.0813
Ba-O 键 (金属#26 - 氧#130)																			Ba-O 键 (金属#25 - 氧#115)
距离	2.812 Å																		距离	2.795 Å
键中点ELF值	0.0359																		键中点ELF值	0.0357
键路径最小ELF值	0.0359																		键路径最小ELF值	0.012
Ba-O 键 (金属#26 - 氧#131)																			Ba-O 键 (金属#25 - 氧#127)
距离	2.816 Å																		距离	2.732 Å
键中点ELF值	0.0659																		键中点ELF值	0.0469
键路径最小ELF值	0.0504																		键路径最小ELF值	0.0469
Ba-O 键 (金属#26 - 氧#133)																			Ba-O 键 (金属#25 - 氧#130)
距离	2.782 Å																		距离	2.772 Å
键中点ELF值	0.0362																		键中点ELF值	0.0721
键路径最小ELF值	0.0362																		键路径最小ELF值	0.0599
Ba-O 键 (金属#26 - 氧#134)																			Ba-O 键 (金属#25 - 氧#133)
距离	2.802 Å																		距离	2.718 Å
键中点ELF值	0.0588																		键中点ELF值	0.0896
键路径最小ELF值	0.0588																		键路径最小ELF值	0.0628
Ba-O 键 (金属#27 - 氧#57)																			Ba-O 键 (金属#26 - 氧#56)
距离	2.871 Å																		距离	2.845 Å
键中点ELF值	0.04																		键中点ELF值	0.0569
键路径最小ELF值	0.04																		键路径最小ELF值	0.0569
Ba-O 键 (金属#27 - 氧#75)																			Ba-O 键 (金属#26 - 氧#74)
距离	2.734 Å																		距离	2.803 Å
键中点ELF值	0.1046																		键中点ELF值	0.0847
键路径最小ELF值	0.1046																		键路径最小ELF值	0.0847
Ba-O 键 (金属#27 - 氧#77)																			Ba-O 键 (金属#26 - 氧#76)
距离	2.781 Å																		距离	2.885 Å
键中点ELF值	0.0368																		键中点ELF值	0.0403
键路径最小ELF值	0.0368																		键路径最小ELF值	0.0403
Ba-O 键 (金属#27 - 氧#78)																			Ba-O 键 (金属#26 - 氧#77)
距离	2.754 Å																		距离	2.857 Å
键中点ELF值	0.1359																		键中点ELF值	0.042
键路径最小ELF值	0.0424																		键路径最小ELF值	0.0084
Ba-O 键 (金属#27 - 氧#111)																			Ba-O 键 (金属#26 - 氧#110)
距离	2.785 Å																		距离	2.791 Å
键中点ELF值	0.0398																		键中点ELF值	0.0376
键路径最小ELF值	0.0398																		键路径最小ELF值	0.028
Ba-O 键 (金属#27 - 氧#116)																			Ba-O 键 (金属#26 - 氧#115)
距离	2.810 Å																		距离	2.918 Å
键中点ELF值	0.0411																		键中点ELF值	0.0314
键路径最小ELF值	0.0053																		键路径最小ELF值	0.0104
Ba-O 键 (金属#27 - 氧#129)																			Ba-O 键 (金属#26 - 氧#116)
距离	2.729 Å																		距离	2.850 Å
键中点ELF值	0.0438																		键中点ELF值	0.0621
键路径最小ELF值	0.0438																		键路径最小ELF值	0.0488
Ba-O 键 (金属#27 - 氧#131)																			Ba-O 键 (金属#26 - 氧#128)
距离	2.774 Å																		距离	2.740 Å
键中点ELF值	0.052																		键中点ELF值	0.0418
键路径最小ELF值	0.052																		键路径最小ELF值	0.0418
Ba-O 键 (金属#27 - 氧#132)																			Ba-O 键 (金属#26 - 氧#130)
距离	2.789 Å																		距离	2.832 Å
键中点ELF值	0.0743																		键中点ELF值	0.0341
键路径最小ELF值	0.052																		键路径最小ELF值	0.0341
Ba-O 键 (金属#27 - 氧#134)																			Ba-O 键 (金属#26 - 氧#131)
距离	2.783 Å																		距离	2.763 Å
键中点ELF值	0.0445																		键中点ELF值	0.0449
键路径最小ELF值	0.0445																		键路径最小ELF值	0.0449
																			Ba-O 键 (金属#26 - 氧#133)
																			距离	2.850 Å
																			键中点ELF值	0.0346
																			键路径最小ELF值	0.0346
																			Ba-O 键 (金属#26 - 氧#134)
																			距离	2.780 Å
																			键中点ELF值	0.0414
																			键路径最小ELF值	0.0414
																			Ba-O 键 (金属#27 - 氧#57)
																			距离	2.847 Å
																			键中点ELF值	0.0386
																			键路径最小ELF值	0.0084
																			Ba-O 键 (金属#27 - 氧#75)
																			距离	2.845 Å
																			键中点ELF值	0.0648
																			键路径最小ELF值	0.0648
																			Ba-O 键 (金属#27 - 氧#77)
																			距离	2.864 Å
																			键中点ELF值	0.0429
																			键路径最小ELF值	0.007
																			Ba-O 键 (金属#27 - 氧#78)
																			距离	2.966 Å
																			键中点ELF值	0.0314
																			键路径最小ELF值	0.0098
																			Ba-O 键 (金属#27 - 氧#111)
																			距离	2.735 Å
																			键中点ELF值	0.0503
																			键路径最小ELF值	0.0503
																			Ba-O 键 (金属#27 - 氧#116)
																			距离	2.765 Å
																			键中点ELF值	0.0455
																			键路径最小ELF值	0.0455
																			Ba-O 键 (金属#27 - 氧#117)
																			距离	2.860 Å
																			键中点ELF值	0.1029
																			键路径最小ELF值	0.0349
																			Ba-O 键 (金属#27 - 氧#129)
																			距离	2.729 Å
																			键中点ELF值	0.0416
																			键路径最小ELF值	0.0416
																			Ba-O 键 (金属#27 - 氧#131)
																			距离	2.779 Å
																			键中点ELF值	0.0393
																			键路径最小ELF值	0.0393
																			Ba-O 键 (金属#27 - 氧#132)
																			距离	2.810 Å
																			键中点ELF值	0.0689
																			键路径最小ELF值	0.0536
																			Ba-O 键 (金属#27 - 氧#134)
																			距离	2.818 Å
																			键中点ELF值	0.0322
																			键路径最小ELF值	0.0322
																			Ba-O 键 (金属#27 - 氧#135)
																			距离	2.799 Å
																			键中点ELF值	0.0421
																			键路径最小ELF值	0.0421

## Sheet: Fig2c-d
2c-d
BCZTZICM		BSCF		BCFZY
O 55: ELF	0.3546	O 55: ELF	0.3233	O 55: ELF	0.2887
O 56: ELF	0.2997	O 56: ELF	0.3266	O 56: ELF	0.3681
O 57: ELF	0.1643	O 57: ELF	0.3468	O 57: ELF	0.2782
O 58: ELF	0.3604	O 58: ELF	0.2048	O 58: ELF	0.3225
O 59: ELF	0.2454	O 59: ELF	0.2685	O 59: ELF	0.2825
O 60: ELF	0.2565	O 60: ELF	0.1682	O 60: ELF	0.3488
O 61: ELF	0.2979	O 61: ELF	0.1915	O 61: ELF	0.3174
O 62: ELF	0.318	O 62: ELF	0.2307	O 62: ELF	0.3295
O 63: ELF	0.196	O 63: ELF	0.2576	O 63: ELF	0.2709
O 64: ELF	0.1969	O 64: ELF	0.324	O 64: ELF	0.2612
O 65: ELF	0.2407	O 65: ELF	0.1889	O 65: ELF	0.2114
O 66: ELF	0.2066	O 66: ELF	0.2052	O 66: ELF	0.2001
O 67: ELF	0.226	O 67: ELF	0.2509	O 67: ELF	0.1904
O 68: ELF	0.3032	O 68: ELF	0.2682	O 68: ELF	0.3216
O 69: ELF	0.2812	O 69: ELF	0.3202	O 69: ELF	0.1831
O 70: ELF	0.2857	O 70: ELF	0.1843	O 70: ELF	0.2167
O 71: ELF	0.3581	O 71: ELF	0.2098	O 71: ELF	0.1633
O 72: ELF	0.2816	O 72: ELF	0.1524	O 72: ELF	0.2415
O 73: ELF	0.2476	O 73: ELF	0.2372	O 73: ELF	0.273
O 74: ELF	0.2916	O 74: ELF	0.2257	O 74: ELF	0.3483
O 75: ELF	0.2916	O 75: ELF	0.388	O 75: ELF	0.3557
O 76: ELF	0.2931	O 76: ELF	0.3017	O 76: ELF	0.3036
O 77: ELF	0.2678	O 77: ELF	0.2492	O 77: ELF	0.2156
O 78: ELF	0.2031	O 78: ELF	0.258	O 78: ELF	0.199
O 79: ELF	0.2263	O 79: ELF	0.2457	O 79: ELF	0.3225
O 80: ELF	0.2602	O 80: ELF	0.2416	O 80: ELF	0.3223
O 81: ELF	0.2763	O 81: ELF	0.2085	O 81: ELF	0.2321
O 82: ELF	0.1708	O 82: ELF	0.3339	O 82: ELF	0.3419
O 83: ELF	0.2025	O 83: ELF	0.1737	O 83: ELF	0.2375
O 84: ELF	0.3089	O 84: ELF	0.2346	O 84: ELF	0.2313
O 85: ELF	0.2022	O 85: ELF	0.1754	O 85: ELF	0.2079
O 86: ELF	0.292	O 86: ELF	0.2074	O 86: ELF	0.2458
O 87: ELF	0.2393	O 87: ELF	0.2016	O 87: ELF	0.3523
O 88: ELF	0.3036	O 88: ELF	0.2214	O 88: ELF	0.2406
O 89: ELF	0.2633	O 89: ELF	0.268	O 89: ELF	0.3541
O 90: ELF	0.2764	O 90: ELF	0.2548	O 90: ELF	0.3195
O 91: ELF	0.1467	O 91: ELF	0.3133	O 91: ELF	0.1622
O 92: ELF	0.2634	O 92: ELF	0.1776	O 92: ELF	0.164
O 93: ELF	0.3559	O 93: ELF	0.222	O 93: ELF	0.2314
O 94: ELF	0.1683	O 94: ELF	0.2517	O 94: ELF	0.2138
O 95: ELF	0.2207	O 95: ELF	0.276	O 95: ELF	0.2507
O 96: ELF	0.3061	O 96: ELF	0.2517	O 96: ELF	0.2296
O 97: ELF	0.1417	O 97: ELF	0.2433	O 97: ELF	0.1948
O 98: ELF	0.1742	O 98: ELF	0.278	O 98: ELF	0.2502
O 99: ELF	0.2154	O 99: ELF	0.1701	O 99: ELF	0.1679
O 100: ELF	0.2412	O 100: ELF	0.2355	O 100: ELF	0.1814
O 101: ELF	0.2575	O 101: ELF	0.26	O 101: ELF	0.2447
O 102: ELF	0.2349	O 102: ELF	0.2515	O 102: ELF	0.2681
O 103: ELF	0.305	O 103: ELF	0.2276	O 103: ELF	0.1886
O 104: ELF	0.2552	O 104: ELF	0.2177	O 104: ELF	0.2222
O 105: ELF	0.257	O 105: ELF	0.2596	O 105: ELF	0.1802
O 106: ELF	0.334	O 106: ELF	0.3973	O 106: ELF	0.2276
O 107: ELF	0.2796	O 107: ELF	0.3399	O 107: ELF	0.249
O 108: ELF	0.2513	O 108: ELF	0.295	O 108: ELF	0.2569
O 109: ELF	0.2849	O 109: ELF	0.2615	O 109: ELF	0.3276
O 110: ELF	0.2476	O 110: ELF	0.3455	O 110: ELF	0.2918
O 111: ELF	0.3039	O 111: ELF	0.2144	O 111: ELF	0.2621
O 112: ELF	0.2595	O 112: ELF	0.3535	O 112: ELF	0.33
O 113: ELF	0.3079	O 113: ELF	0.1904	O 113: ELF	0.3583
O 114: ELF	0.4298	O 114: ELF	0.3463	O 114: ELF	0.1659
O 115: ELF	0.2316	O 115: ELF	0.2305	O 115: ELF	0.2114
O 116: ELF	0.2338	O 116: ELF	0.2503	O 116: ELF	0.3991
O 117: ELF	0.2487	O 117: ELF	0.151	O 117: ELF	0.2704
O 118: ELF	0.182	O 118: ELF	0.2419	O 118: ELF	0.2852
O 119: ELF	0.3028	O 119: ELF	0.1661	O 119: ELF	0.2381
O 120: ELF	0.2562	O 120: ELF	0.3074	O 120: ELF	0.2316
O 121: ELF	0.1892	O 121: ELF	0.3392	O 121: ELF	0.3376
O 122: ELF	0.2252	O 122: ELF	0.2235	O 122: ELF	0.289
O 123: ELF	0.2881	O 123: ELF	0.2429	O 123: ELF	0.2009
O 124: ELF	0.2991	O 124: ELF	0.1683	O 124: ELF	0.1814
O 125: ELF	0.3549	O 125: ELF	0.3571	O 125: ELF	0.2158
O 126: ELF	0.2201	O 126: ELF	0.1442	O 126: ELF	0.2191
O 127: ELF	0.2984	O 127: ELF	0.2802	O 127: ELF	0.2696
O 128: ELF	0.267	O 128: ELF	0.3639	O 128: ELF	0.2594
O 129: ELF	0.208	O 129: ELF	0.1955	O 129: ELF	0.2967
O 130: ELF	0.2766	O 130: ELF	0.2334	O 130: ELF	0.1926
O 131: ELF	0.3132	O 131: ELF	0.2632	O 131: ELF	0.289
O 132: ELF	0.2379	O 132: ELF	0.2414	O 132: ELF	0.1654
O 133: ELF	0.3112	O 133: ELF	0.2351	O 133: ELF	0.2214
O 134: ELF	0.2468	O 134: ELF	0.1892	O 134: ELF	0.2662
O 135: ELF	0.1848	O 135: ELF	0.1706	O 135: ELF	0.3474

## Sheet: Fig2e
2e
Vo	BSCF/ ev	BCFZY/ ev	BCZTZICM/ ev
O1	1.65	1.06	1.63
O2	1.21	1.77	1.76
O3	0.62	1.96	2.21
O4	1.74	1.83	1.81
O5	2.19	2.24	2.32

## Sheet: Fig2f
2f
BCZTZICM									BSCF									BCFZY
##Temp./oC	Time/min	DSC/(mW/mg)	Mass/%	QMID(s:1|m:32)/A	DTG/(%/min)	Sensit./(uV/mW)	δ		##Temp./oC	Time/min	DSC/(mW/mg)	Mass/%	QMID(s:1|m:32)/A	DTG/(%/min)	Sensit./(uV/mW)	δ		##Temp./oC	Time/min	Mass/%	QMID(s:1|m:32)/A	DSC/(mW/mg)	DTG/(%/min)	Sensit./(uV/mW)	δ
40.005	0	0.0099737	100.002	0	0.635	1.02754	0.4196		39.999	0	-0.0949817	100	0	0.63688	1.02754	0.625		39.931	0	100	0	-0.11506	0.63795	1.02756	0.311
40.205	0.38337	0.00465513	100.002	1.19447e-14	-0.0209482	1.02748	0.419579		40.199	0.38109	-0.0917406	99.982	-8.23959e-15	-0.0401912	1.02748	0.627352		40.131	0.38435	99.9778	-1.10429e-14	-0.11178	-0.037116	1.0275	0.314383
40.405	0.48625	0.00359551	100.002	2.45907e-14	-0.00949941	1.02742	0.419559		40.399	0.4863	-0.0906031	99.9785	-1.16074e-14	-0.0239231	1.02742	0.627804		40.331	0.48699	99.9723	1.7621e-15	-0.11067	-0.0338235	1.02744	0.315234
40.605	0.56215	0.00295592	100.002	3.57312e-14	-0.00363039	1.02736	0.419538		40.599	0.56369	-0.0896733	99.9779	-1.18516e-14	-0.0121854	1.02736	0.627881		40.531	0.56554	99.9706	-1.37642e-14	-0.10969	-0.0285344	1.02738	0.315496
40.805	0.62649	0.00244282	100.002	4.46445e-14	0.000617378	1.0273	0.419518		40.799	0.62991	-0.0888062	99.9778	-1.22263e-14	-0.00393749	1.0273	0.627897		40.731	0.63359	99.97	-1.43641e-14	-0.10875	-0.0369121	1.02732	0.315584
41.005	0.68532	0.0018972	100.003	5.12795e-14	0.00390131	1.02724	0.419499		40.999	0.68924	-0.087974	99.9788	-1.13608e-14	0.000372583	1.02724	0.627771		40.931	0.6949	99.9707	-1.70978e-14	-0.10781	-0.0349898	1.02726	0.315467
41.205	0.74023	0.00139901	100.003	5.59488e-14	0.00707092	1.02718	0.419479		41.199	0.74462	-0.0871521	99.9797	-1.21798e-14	0.00203895	1.02718	0.627656		41.131	0.75135	99.9711	-1.56349e-14	-0.10687	-0.0238146	1.0272	0.315409
41.405	0.79168	0.00097383	100.003	5.89685e-14	0.0101026	1.02712	0.419459		41.399	0.79696	-0.0863379	99.9806	-1.31312e-14	0.00206675	1.02713	0.627534		41.331	0.80479	99.9713	-1.42437e-14	-0.10592	-0.0226351	1.02715	0.315385
41.605	0.84093	0.000585221	100.003	6.06544e-14	0.012724	1.02706	0.41944		41.599	0.84711	-0.0855264	99.9817	-1.32552e-14	0.00128384	1.02707	0.627392		41.531	0.85574	99.9713	-1.54067e-14	-0.10496	-0.0212433	1.02709	0.315385
41.805	0.88785	0.000240047	100.003	6.13228e-14	0.014702	1.02701	0.41942		41.799	0.89534	-0.0847198	99.9807	-1.28467e-14	0.000359517	1.02701	0.627515		41.731	0.90443	99.9693	-1.69594e-14	-0.10401	-0.0172466	1.02703	0.315689
42.005	0.93313	-5.19671e-05	100.003	6.12896e-14	0.0160942	1.02695	0.419402		41.999	0.94198	-0.0839176	99.979	-1.28061e-14	-0.000276917	1.02695	0.627746		41.931	0.95155	99.967	-2.08355e-14	-0.10305	-0.0119301	1.02697	0.31604
42.205	0.9772	-0.000312094	100.003	6.08709e-14	0.0171424	1.02689	0.419384		42.199	0.98656	-0.0831326	99.9783	-1.29518e-14	-0.000507992	1.02689	0.627832		42.131	0.99608	99.9662	-2.41403e-14	-0.10212	-0.00767121	1.02691	0.316158
42.405	1.02004	-0.000552521	100.003	6.03826e-14	0.018064	1.02683	0.419364		42.399	1.03024	-0.0823481	99.9785	-1.29231e-14	-0.000441993	1.02683	0.627801		42.331	1.03899	99.9664	-2.3728e-14	-0.1012	-0.00506439	1.02685	0.316136
42.605	1.06111	-0.000762377	100.004	6.01283e-14	0.0190135	1.02677	0.419346		42.599	1.07152	-0.0815938	99.9794	-1.28351e-14	-0.000219994	1.02677	0.627688		42.531	1.08018	99.9669	-2.46037e-14	-0.1003	-0.00301463	1.02679	0.316051
42.805	1.10114	-0.00093545	100.004	6.02205e-14	0.0200933	1.02671	0.419328		42.799	1.11177	-0.0808476	99.9805	-1.28617e-14	0.000103115	1.02671	0.627547		42.731	1.11985	99.9674	-2.70055e-14	-0.099418	-0.0013493	1.02673	0.315971
43.005	1.13971	-0.00108388	100.004	6.06243e-14	0.0212574	1.02665	0.419311		42.999	1.15	-0.0801298	99.9807	-1.30577e-14	0.000500889	1.02665	0.627517		42.931	1.15793	99.9669	-2.80299e-14	-0.0985637	-0.000687727	1.02667	0.316048
43.205	1.17688	-0.00121272	100.004	6.13009e-14	0.0223605	1.02659	0.419293		43.199	1.18707	-0.079426	99.9801	-1.32086e-14	0.00103599	1.02659	0.6276		43.131	1.19493	99.9657	-2.79506e-14	-0.097725	-0.00065903	1.02661	0.316231
43.405	1.21266	-0.00132373	100.004	6.22115e-14	0.0232365	1.02653	0.419275		43.399	1.22317	-0.0787338	99.9796	-1.32289e-14	0.0018044	1.02653	0.627661		43.331	1.23064	99.965	-2.7806e-14	-0.0969076	-0.000152051	1.02655	0.316341
43.605	1.24762	-0.00141987	100.004	6.33173e-14	0.0237804	1.02647	0.419259		43.599	1.25793	-0.0780614	99.9795	-1.32242e-14	0.00284358	1.02647	0.62768		43.531	1.2654	99.9646	-2.83209e-14	-0.0961054	0.000214714	1.02649	0.3164
43.805	1.28178	-0.00150551	100.004	6.45794e-14	0.0239357	1.02641	0.419242		43.799	1.29189	-0.0773989	99.9792	-1.32639e-14	0.00416322	1.02641	0.627714		43.731	1.29912	99.9641	-2.95036e-14	-0.0953214	0.000195398	1.02643	0.316477
44.005	1.31489	-0.00158261	100.004	6.59591e-14	0.0237209	1.02635	0.419225		43.999	1.32502	-0.0767477	99.9789	-1.33761e-14	0.00571723	1.02635	0.627757		43.931	1.33226	99.9636	-2.99981e-14	-0.0945457	4.753e-05	1.02637	0.316558
44.205	1.347	-0.00164864	100.004	6.74176e-14	0.0232172	1.02629	0.419209		44.199	1.35728	-0.0761093	99.9787	-1.35368e-14	0.00741582	1.02629	0.627781		44.131	1.36448	99.9634	-2.90854e-14	-0.0937866	-0.00016657	1.02631	0.31659
44.405	1.3785	-0.00169991	100.005	6.89161e-14	0.0225296	1.02623	0.419192		44.399	1.38909	-0.0754756	99.9789	-1.36813e-14	0.00916302	1.02623	0.627752		44.331	1.39575	99.9636	-2.80057e-14	-0.093046	-0.000451682	1.02625	0.316559
44.605	1.40925	-0.00174774	100.005	7.04158e-14	0.0217846	1.02617	0.419175		44.599	1.42	-0.0748562	99.9794	-1.37811e-14	0.0107973	1.02617	0.627683		44.531	1.4269	99.9642	-2.79483e-14	-0.0923043	-0.0006801	1.02619	0.316471
44.805	1.43944	-0.00179211	100.005	7.18778e-14	0.0210904	1.02611	0.41916		44.799	1.45025	-0.0742464	99.9802	-1.38497e-14	0.0122124	1.02611	0.62758		44.731	1.45735	99.9649	-2.85783e-14	-0.091576	-0.000502119	1.02613	0.316364
45.005	1.46905	-0.00182697	100.005	7.32634e-14	0.0205352	1.02605	0.419144		44.999	1.47992	-0.0736453	99.9811	-1.39014e-14	0.0133324	1.02605	0.627472		44.931	1.48705	99.9655	-2.91795e-14	-0.0908627	0.000305334	1.02607	0.316263
45.205	1.49797	-0.00185772	100.005	7.45339e-14	0.0201738	1.02599	0.419129		45.199	1.50953	-0.0730422	99.9818	-1.39487e-14	0.0141322	1.02599	0.627371		45.131	1.51637	99.9662	-2.95285e-14	-0.0901558	0.00149222	1.02601	0.316162
45.405	1.52686	-0.00189039	100.005	7.56606e-14	0.0200182	1.02593	0.419114		45.399	1.53843	-0.0724509	99.9826	-1.4002e-14	0.0145832	1.02593	0.627267		45.331	1.54514	99.9669	-2.97271e-14	-0.0894593	0.00252828	1.02595	0.316054
45.605	1.5554	-0.00191779	100.005	7.66476e-14	0.0200588	1.02587	0.419098		45.599	1.56687	-0.0718663	99.9834	-1.4064e-14	0.0147153	1.02587	0.627164		45.531	1.57345	99.9677	-2.98935e-14	-0.0887718	0.00307962	1.02589	0.31593
45.805	1.58335	-0.00193424	100.005	7.75054e-14	0.0202492	1.02581	0.419083		45.799	1.59501	-0.0712856	99.984	-1.41342e-14	0.0145702	1.02581	0.627085		45.731	1.60163	99.9683	-3.01659e-14	-0.0880851	0.00319122	1.02583	0.315834
46.005	1.61079	-0.00194892	100.005	7.82443e-14	0.0205251	1.02575	0.419068		45.999	1.62273	-0.0707114	99.9844	-1.42094e-14	0.0142027	1.02575	0.627038		45.931	1.62917	99.9688	-3.06429e-14	-0.0874117	0.00303981	1.02577	0.315768
46.205	1.63797	-0.00196604	100.005	7.88748e-14	0.020816	1.02569	0.419055		46.199	1.64996	-0.0701455	99.9847	-1.42835e-14	0.0136717	1.02569	0.626994		46.131	1.65661	99.969	-3.10955e-14	-0.0867384	0.00271895	1.02571	0.315725
46.405	1.66494	-0.00197668	100.006	7.94074e-14	0.0210473	1.02563	0.419039		46.399	1.67711	-0.0695792	99.985	-1.43519e-14	0.0130179	1.02563	0.626954		46.331	1.68338	99.9692	-3.1139e-14	-0.0860791	0.00234111	1.02565	0.3157
46.605	1.69163	-0.00198401	100.006	7.98523e-14	0.0211505	1.02557	0.419026		46.599	1.70356	-0.0690261	99.9852	-1.44194e-14	0.0123005	1.02557	0.626926		46.531	1.7102	99.9694	-3.06166e-14	-0.0854168	0.00203347	1.02559	0.315675
46.805	1.71769	-0.00198175	100.006	8.022e-14	0.0210753	1.0255	0.419012		46.799	1.72994	-0.0684729	99.9854	-1.44946e-14	0.0115424	1.02551	0.626909		46.731	1.7368	99.9695	-2.99238e-14	-0.0847575	0.00204316	1.02553	0.315657
47.005	1.74355	-0.00197971	100.006	8.0521e-14	0.0207886	1.02544	0.418997		46.999	1.75612	-0.0679227	99.9855	-1.45808e-14	0.0107788	1.02545	0.626891		46.931	1.76289	99.9696	-2.95255e-14	-0.0841087	0.0024851	1.02547	0.31564
47.205	1.76898	-0.00197248	100.006	8.07657e-14	0.0202788	1.02538	0.418985		47.199	1.78193	-0.0673792	99.9857	-1.46722e-14	0.010038	1.02539	0.626866		47.131	1.7888	99.9697	-2.9521e-14	-0.0834626	0.00323298	1.02541	0.315623
47.405	1.79417	-0.00196059	100.006	8.09644e-14	0.0195488	1.02532	0.418972		47.399	1.80752	-0.0668394	99.9859	-1.47626e-14	0.00932792	1.02532	0.626835		47.331	1.81431	99.9699	-2.95999e-14	-0.0828245	0.00398924	1.02535	0.3156
47.605	1.81925	-0.00195396	100.006	8.11276e-14	0.0186118	1.02526	0.418958		47.599	1.8327	-0.0663079	99.9862	-1.48501e-14	0.00865812	1.02526	0.626798		47.531	1.83954	99.97	-2.94504e-14	-0.0821916	0.00456877	1.02528	0.315574
47.805	1.84399	-0.00193751	100.006	8.12657e-14	0.0175034	1.0252	0.418946		47.799	1.8576	-0.0657815	99.9865	-1.49364e-14	0.00802518	1.0252	0.626758		47.731	1.86432	99.9703	-2.90553e-14	-0.0815687	0.00498996	1.02522	0.315527
48.005	1.86853	-0.00192285	100.006	8.13891e-14	0.0162509	1.02514	0.418932		47.999	1.88242	-0.0652563	99.9869	-1.50233e-14	0.00742564	1.02514	0.626704		47.931	1.88905	99.9707	-2.86165e-14	-0.0809459	0.0053613	1.02516	0.315466
48.205	1.89275	-0.00191045	100.006	8.15083e-14	0.0148957	1.02508	0.41892		48.199	1.90703	-0.0647356	99.9873	-1.51107e-14	0.00686613	1.02508	0.626652		48.131	1.91349	99.9711	-2.83275e-14	-0.080329	0.00574326	1.0251	0.315414
48.405	1.9168	-0.00188342	100.006	8.16336e-14	0.0134649	1.02502	0.418908		48.399	1.93114	-0.0642254	99.9875	-1.51974e-14	0.00635542	1.02502	0.626627		48.331	1.93758	99.9712	-2.82293e-14	-0.07972	0.00611168	1.02504	0.315403
48.605	1.9405	-0.00185036	100.007	8.17755e-14	0.0120005	1.02496	0.418896		48.599	1.95525	-0.0637154	99.9875	-1.5282e-14	0.00588574	1.02496	0.626635		48.531	1.96159	99.971	-2.82679e-14	-0.0791119	0.00639574	1.02498	0.315426
48.805	1.9643	-0.0018212	100.007	8.19424e-14	0.0105082	1.0249	0.418884		48.799	1.97903	-0.0632125	99.9873	-1.53644e-14	0.00546566	1.0249	0.626653		48.731	1.9851	99.9708	-2.83874e-14	-0.078516	0.00656336	1.02492	0.315463
49.005	1.98764	-0.001797	100.007	8.21347e-14	0.00905858	1.02484	0.418872		48.999	2.00266	-0.062713	99.9872	-1.54443e-14	0.00509322	1.02484	0.626672		48.931	2.00857	99.9706	-2.85274e-14	-0.0779206	0.00663088	1.02486	0.315493
49.205	2.01091	-0.0017674	100.007	8.23503e-14	0.00765825	1.02477	0.418861		49.199	2.02592	-0.062222	99.9872	-1.55217e-14	0.00477378	1.02478	0.626676		49.131	2.03186	99.9705	-2.86247e-14	-0.0773294	0.00658215	1.0248	0.31551
49.405	2.03392	-0.00173937	100.007	8.25872e-14	0.00634473	1.02471	0.418849		49.399	2.04918	-0.0617315	99.9873	-1.55964e-14	0.00450572	1.02471	0.626663		49.331	2.05487	99.9705	-2.86202e-14	-0.0767453	0.00639385	1.02474	0.315504
49.605	2.05671	-0.00170751	100.007	8.28434e-14	0.00513128	1.02465	0.418839		49.599	2.07232	-0.061244	99.9875	-1.56681e-14	0.00429542	1.02465	0.626633		49.531	2.0778	99.9706	-2.85268e-14	-0.0761633	0.00606169	1.02467	0.315495
49.805	2.07939	-0.00167119	100.007	8.31169e-14	0.00402072	1.02459	0.418828		49.799	2.09505	-0.0607657	99.9878	-1.57364e-14	0.00414799	1.02459	0.626597		49.731	2.10043	99.9707	-2.8417e-14	-0.0755895	0.00560983	1.02461	0.315472
50.005	2.10189	-0.00163637	100.007	8.34058e-14	0.00302262	1.02453	0.418817		49.999	2.11763	-0.0602917	99.988	-1.58009e-14	0.00406119	1.02453	0.626563		49.931	2.12274	99.9707	-2.83642e-14	-0.0750239	0.0050609	1.02455	0.315466
50.205	2.12418	-0.00160749	100.007	8.37079e-14	0.00214263	1.02447	0.418807		50.199	2.1401	-0.0598206	99.9882	-1.5861e-14	0.00403241	1.02447	0.626539		50.131	2.14512	99.9707	-2.83929e-14	-0.0744574	0.00442921	1.02449	0.315471
50.405	2.1463	-0.00157163	100.007	8.40214e-14	0.00137985	1.02441	0.418796		50.399	2.16237	-0.0593542	99.9882	-1.59164e-14	0.00405822	1.02441	0.626537		50.331	2.16696	99.9706	-2.84587e-14	-0.0739052	0.00376903	1.02443	0.315495
50.605	2.16812	-0.0015374	100.007	8.43442e-14	0.000736568	1.02434	0.418787		50.599	2.1848	-0.0588857	99.9881	-1.59666e-14	0.00413583	1.02435	0.62655		50.531	2.18914	99.9703	-2.85126e-14	-0.0733455	0.0031347	1.02437	0.315535
50.805	2.18997	-0.00151302	100.007	8.46743e-14	0.000198319	1.02428	0.418777		50.799	2.20672	-0.0584285	99.988	-1.60113e-14	0.00425743	1.02428	0.626566		50.731	2.21092	99.9701	-2.85221e-14	-0.0727972	0.00264557	1.02431	0.315565
51.005	2.21161	-0.00147416	100.007	8.50097e-14	-0.000234085	1.02422	0.418768		50.999	2.22831	-0.0579792	99.9879	-1.605e-14	0.00441508	1.02422	0.626576		50.931	2.23263	99.97	-2.85068e-14	-0.0722514	0.00235981	1.02424	0.315582
51.205	2.23314	-0.00143286	100.007	8.53485e-14	-0.000568437	1.02416	0.418758		51.199	2.24997	-0.057529	99.9878	-1.60828e-14	0.0046034	1.02416	0.626587		51.131	2.2542	99.9698	-2.84958e-14	-0.0717104	0.00230132	1.02418	0.315606
51.405	2.25451	-0.00139664	100.008	8.56886e-14	-0.000808469	1.0241	0.418749		51.399	2.27153	-0.0570819	99.9878	-1.61098e-14	0.0048117	1.0241	0.626586		51.331	2.27567	99.9698	-2.85169e-14	-0.071173	0.0024039	1.02412	0.315619
51.605	2.27563	-0.00135743	100.008	8.6028e-14	-0.000958995	1.02404	0.41874		51.599	2.29303	-0.0566369	99.988	-1.61312e-14	0.0050309	1.02404	0.626566		51.531	2.29704	99.9697	-2.8578e-14	-0.0706396	0.00252987	1.02406	0.315623
51.805	2.29661	-0.00132316	100.008	8.63647e-14	-0.00102719	1.02397	0.418731		51.799	2.31434	-0.0561967	99.9882	-1.61475e-14	0.00525068	1.02398	0.626543		51.731	2.3183	99.9697	-2.8675e-14	-0.0701108	0.0025595	1.024	0.315632
52.005	2.31745	-0.00128694	100.008	8.66967e-14	-0.00101789	1.02391	0.418722		51.999	2.33548	-0.0557608	99.9884	-1.61586e-14	0.00546325	1.02391	0.626514		51.931	2.33946	99.9697	-2.88035e-14	-0.0695859	0.00245335	1.02394	0.315625
52.205	2.33824	-0.0012536	100.008	8.7022e-14	-0.000932746	1.02385	0.418715		52.199	2.3565	-0.055328	99.9886	-1.61647e-14	0.00566238	1.02385	0.626488		52.131	2.36041	99.9698	-2.89457e-14	-0.0690682	0.0022682	1.02387	0.315614
52.405	2.35897	-0.00121755	100.008	8.73387e-14	-0.000770572	1.02379	0.418707		52.399	2.37736	-0.0548994	99.9888	-1.61656e-14	0.00584174	1.02379	0.626466		52.331	2.38135	99.9699	-2.90549e-14	-0.0685527	0.00208415	1.02381	0.315596
52.605	2.37956	-0.00117811	100.008	8.76447e-14	-0.000530832	1.02373	0.418698		52.599	2.398	-0.0544762	99.989	-1.61614e-14	0.0059961	1.02373	0.626433		52.531	2.40204	99.9701	-2.90813e-14	-0.0680453	0.00192696	1.02375	0.315562
52.805	2.40003	-0.00114413	100.008	8.79386e-14	-0.000214128	1.02366	0.41869		52.799	2.41876	-0.054051	99.9893	-1.6152e-14	0.00612373	1.02367	0.6264		52.731	2.4226	99.9703	-2.89816e-14	-0.0675434	0.00176678	1.02369	0.315529
53.005	2.42038	-0.00111108	100.008	8.82207e-14	0.000177425	1.0236	0.418683		52.999	2.43965	-0.0536241	99.9895	-1.61371e-14	0.0062209	1.0236	0.626364		52.931	2.44303	99.9705	-2.87864e-14	-0.0670472	0.00155442	1.02363	0.315498
53.205	2.4407	-0.00107288	100.008	8.84914e-14	0.000641037	1.02354	0.418675		53.199	2.46023	-0.0532042	99.9898	-1.61167e-14	0.00628513	1.02354	0.626332		53.131	2.46335	99.9707	-2.85714e-14	-0.0665559	0.00123374	1.02356	0.315469
53.405	2.46099	-0.00104106	100.008	8.87511e-14	0.00116995	1.02348	0.418669		53.399	2.48064	-0.0527887	99.9899	-1.60908e-14	0.00631971	1.02348	0.626317		53.331	2.4836	99.9708	-2.84127e-14	-0.0660687	0.000801403	1.0235	0.315458
53.605	2.48118	-0.00100338	100.008	8.90005e-14	0.00175076	1.02342	0.418662		53.599	2.50089	-0.052377	99.9899	-1.60595e-14	0.0063292	1.02342	0.626315		53.531	2.50368	99.9709	-2.83532e-14	-0.065588	0.000324579	1.02344	0.315446
53.805	2.50134	-0.000966828	100.008	8.92399e-14	0.00236794	1.02335	0.418656		53.799	2.52111	-0.0519666	99.9899	-1.60229e-14	0.0063189	1.02336	0.626322		53.731	2.52374	99.9709	-2.83343e-14	-0.0651103	-0.000112566	1.02338	0.315437
54.005	2.5214	-0.000931321	100.008	8.94698e-14	0.00299804	1.02329	0.418648		53.999	2.54129	-0.051558	99.9899	-1.59812e-14	0.00629466	1.02329	0.626325		53.931	2.54373	99.9711	-2.82781e-14	-0.0646366	-0.000430969	1.02331	0.31542
54.205	2.54132	-0.000901108	100.008	8.96907e-14	0.00361443	1.02323	0.418642		54.199	2.56135	-0.0511524	99.9899	-1.59348e-14	0.00626265	1.02323	0.626322		54.131	2.56351	99.9712	-2.81089e-14	-0.0641701	-0.000607345	1.02325	0.315402
54.405	2.56115	-0.000868684	100.008	8.99031e-14	0.00419174	1.02317	0.418636		54.399	2.5813	-0.0507498	99.99	-1.58841e-14	0.00622906	1.02317	0.626306		54.331	2.58329	99.9713	-2.78284e-14	-0.0637054	-0.000693115	1.02319	0.315379
54.605	2.58078	-0.000834422	100.008	9.01074e-14	0.00469769	1.0231	0.41863		54.599	2.6012	-0.0503491	99.9902	-1.58292e-14	0.00620025	1.02311	0.626276		54.531	2.60291	99.9716	-2.75299e-14	-0.0632465	-0.000762463	1.02313	0.315335
54.805	2.60039	-0.000797952	100.008	9.03041e-14	0.00510825	1.02304	0.418626		54.799	2.621	-0.049951	99.9906	-1.5771e-14	0.00618241	1.02304	0.626232		54.731	2.6225	99.9719	-2.73123e-14	-0.0627899	-0.000868185	1.02306	0.315286
55.005	2.6201	-0.000764323	100.008	9.04937e-14	0.00539695	1.02298	0.418619		54.999	2.64059	-0.0495581	99.9908	-1.57103e-14	0.00618043	1.02298	0.626194		54.931	2.64204	99.9723	-2.72626e-14	-0.0623361	-0.00103325	1.023	0.315232
55.205	2.63947	-0.000730408	100.008	9.06767e-14	0.00553487	1.02292	0.418615		55.199	2.66021	-0.0491652	99.9911	-1.56478e-14	0.00619768	1.02292	0.626165		55.131	2.6615	99.9725	-2.73467e-14	-0.0618859	-0.00126241	1.02294	0.315196
55.405	2.65882	-0.000696192	100.008	9.08535e-14	0.00550863	1.02285	0.418609		55.399	2.6796	-0.0487777	99.9912	-1.55842e-14	0.0062355	1.02285	0.62615		55.331	2.68076	99.9726	-2.74609e-14	-0.0614419	-0.00153335	1.02288	0.315185
55.605	2.67811	-0.000662524	100.008	9.10246e-14	0.00530599	1.02279	0.418604		55.599	2.69904	-0.0483902	99.9912	-1.55197e-14	0.00629408	1.02279	0.626143		55.531	2.70009	99.9726	-2.75009e-14	-0.0609972	-0.00180449	1.02281	0.315185
55.805	2.6973	-0.000631591	100.009	9.11906e-14	0.00492388	1.02273	0.4186		55.799	2.7184	-0.0480053	99.9912	-1.54544e-14	0.00637121	1.02273	0.626142		55.731	2.71916	99.9724	-2.73856e-14	-0.06056	-0.00202063	1.02275	0.315206
56.005	2.71622	-0.00060634	100.009	9.13517e-14	0.00437317	1.02266	0.418595		55.999	2.7376	-0.0476242	99.9912	-1.53883e-14	0.00646289	1.02267	0.626147		55.931	2.73822	99.9723	-2.71609e-14	-0.0601244	-0.00215701	1.02269	0.315237
56.205	2.73513	-0.000571523	100.009	9.15086e-14	0.00366073	1.0226	0.418591		56.199	2.75676	-0.0472448	99.9912	-1.53217e-14	0.00656385	1.0226	0.626154		56.131	2.75719	99.9721	-2.69156e-14	-0.059692	-0.00220709	1.02262	0.31526
56.405	2.75405	-0.000534667	100.009	9.16618e-14	0.00280369	1.02254	0.418588		56.399	2.77583	-0.0468683	99.9911	-1.52549e-14	0.00666651	1.02254	0.626167		56.331	2.77621	99.9719	-2.67383e-14	-0.0592598	-0.00218189	1.02256	0.315293
56.605	2.77289	-0.000501376	100.009	9.18116e-14	0.0018311	1.02248	0.418583		56.599	2.79483	-0.0464942	99.991	-1.51884e-14	0.00676318	1.02248	0.626173		56.531	2.79509	99.9717	-2.66911e-14	-0.0588322	-0.00211188	1.0225	0.315321
56.805	2.79179	-0.000466031	100.009	9.19586e-14	0.00076678	1.02241	0.41858		56.799	2.81371	-0.0461232	99.991	-1.51224e-14	0.0068454	1.02241	0.626177		56.731	2.81384	99.9715	-2.67367e-14	-0.0584086	-0.00202214	1.02244	0.315347
57.005	2.81056	-0.000442542	100.009	9.21032e-14	-0.000344448	1.02235	0.418577		56.999	2.83253	-0.0457546	99.9911	-1.50575e-14	0.00690442	1.02235	0.62616		56.931	2.83268	99.9715	-2.68147e-14	-0.0579842	-0.00191586	1.02237	0.315356
57.205	2.82916	-0.00041652	100.009	9.22457e-14	-0.0014622	1.02229	0.418574		57.199	2.85129	-0.0453881	99.9913	-1.49942e-14	0.00693128	1.02229	0.62613		57.131	2.85138	99.9716	-2.68643e-14	-0.0575641	-0.00179662	1.02231	0.315342
57.405	2.8478	-0.000389435	100.009	9.23861e-14	-0.00256277	1.02222	0.418571		57.399	2.86989	-0.0450257	99.9918	-1.49332e-14	0.00691794	1.02223	0.626075		57.331	2.86989	99.9719	-2.68391e-14	-0.0571492	-0.00168413	1.02225	0.315296
57.605	2.86638	-0.000363095	100.009	9.25245e-14	-0.00360335	1.02216	0.418568		57.599	2.88863	-0.0446618	99.9922	-1.48749e-14	0.00685728	1.02216	0.626013		57.531	2.88854	99.9722	-2.67355e-14	-0.0567322	-0.00159418	1.02218	0.315246
57.805	2.88483	-0.000329651	100.009	9.26609e-14	-0.00454999	1.0221	0.418565		57.799	2.90727	-0.0443011	99.9927	-1.48199e-14	0.00674555	1.0221	0.625958		57.731	2.907	99.9725	-2.65579e-14	-0.0563203	-0.00153045	1.02212	0.315205
58.005	2.90334	-0.00029909	100.009	9.27953e-14	-0.00538494	1.02203	0.418564		57.999	2.92572	-0.0439451	99.9929	-1.47683e-14	0.00658282	1.02204	0.625923		57.931	2.92554	99.9726	-2.63111e-14	-0.0559072	-0.00149828	1.02206	0.315187
58.205	2.92191	-0.000272892	100.009	9.29279e-14	-0.00608622	1.02197	0.418561		58.199	2.94418	-0.04359	99.993	-1.47204e-14	0.00636914	1.02197	0.625907		58.131	2.9439	99.9725	-2.60134e-14	-0.0554989	-0.00151167	1.02199	0.315199
58.405	2.9404	-0.000252554	100.009	9.30586e-14	-0.00663572	1.02191	0.418559		58.399	2.96248	-0.0432393	99.9931	-1.46764e-14	0.00611056	1.02191	0.625899		58.331	2.96224	99.9724	-2.57191e-14	-0.0550915	-0.00157812	1.02193	0.315222
58.605	2.9588	-0.000224853	100.009	9.31874e-14	-0.00702951	1.02184	0.418558		58.599	2.98079	-0.0428898	99.9932	-1.46366e-14	0.00581115	1.02185	0.625885		58.531	2.98035	99.9722	-2.54886e-14	-0.0546895	-0.00169624	1.02187	0.315246
58.805	2.97706	-0.000200543	100.009	9.33146e-14	-0.00727135	1.02178	0.418556		58.799	2.99909	-0.0425415	99.9934	-1.46014e-14	0.00547853	1.02178	0.625863		58.731	2.99857	99.9721	-2.53821e-14	-0.0542855	-0.00186047	1.0218	0.315255
59.005	2.99531	-0.00017744	100.009	9.344e-14	-0.00737149	1.02172	0.418555		58.999	3.01741	-0.0421944	99.9936	-1.4571e-14	0.00512179	1.02172	0.62584		58.931	3.01676	99.9721	-2.54294e-14	-0.0538826	-0.00204866	1.02174	0.315264
59.205	3.01332	-0.000154038	100.009	9.35637e-14	-0.0073419	1.02165	0.418553		59.199	3.03555	-0.0418518	99.9938	-1.45459e-14	0.00475603	1.02165	0.625814		59.131	3.03484	99.972	-2.55726e-14	-0.0534821	-0.00222638	1.02168	0.315272
59.405	3.03132	-0.000131585	100.009	9.36857e-14	-0.00719796	1.02159	0.418553		59.399	3.05376	-0.0415094	99.994	-1.45262e-14	0.00438933	1.02159	0.625787		59.331	3.05284	99.972	-2.57385e-14	-0.0530838	-0.00236165	1.02161	0.315278
59.605	3.04935	-0.000107196	100.009	9.38062e-14	-0.00695425	1.02153	0.418551		59.599	3.07185	-0.0411706	99.994	-1.45126e-14	0.00403801	1.02153	0.625782		59.531	3.07084	99.9718	-2.58541e-14	-0.0526853	-0.00244062	1.02155	0.315304
59.805	3.06733	-8.05242e-05	100.009	9.39251e-14	-0.00662878	1.02146	0.418551		59.799	3.08991	-0.0408339	99.994	-1.45052e-14	0.00371331	1.02146	0.62578		59.731	3.08888	99.9716	-2.58696e-14	-0.0522864	-0.00247859	1.02148	0.315341
60.005	3.08519	-5.86598e-05	100.009	9.40425e-14	-0.00624117	1.0214	0.418551		59.999	3.10787	-0.0405003	99.9939	-1.45045e-14	0.00342839	1.0214	0.625792		59.931	3.10679	99.9713	-2.58178e-14	-0.0518908	-0.00251406	1.02142	0.315382
60.205	3.10306	-3.00683e-05	100.009	9.41584e-14	-0.00580609	1.02133	0.418551		60.199	3.12584	-0.0401681	99.9938	-1.45106e-14	0.00319312	1.02134	0.625805		60.131	3.12459	99.971	-2.57492e-14	-0.0514977	-0.00258168	1.02136	0.315429
60.405	3.12084	-1.37176e-05	100.009	9.42729e-14	-0.00534101	1.02127	0.418551		60.399	3.14374	-0.0398389	99.9937	-1.45236e-14	0.00301794	1.02127	0.625825		60.331	3.14234	99.9707	-2.57146e-14	-0.0511062	-0.00269869	1.02129	0.315481
60.605	3.13859	7.55849e-06	100.009	9.43861e-14	-0.00485757	1.02121	0.418551		60.599	3.16166	-0.0395107	99.9935	-1.45436e-14	0.00290872	1.02121	0.625843		60.531	3.16012	99.9703	-2.57517e-14	-0.0507146	-0.00286728	1.02123	0.315527
60.805	3.15641	2.21647e-05	100.009	9.44979e-14	-0.00436405	1.02114	0.418551		60.799	3.17941	-0.0391871	99.9935	-1.45706e-14	0.00287002	1.02114	0.625852		60.731	3.17772	99.9701	-2.58343e-14	-0.0503274	-0.00308558	1.02117	0.315561
61.005	3.17408	3.54417e-05	100.009	9.46084e-14	-0.00387602	1.02108	0.418553		60.999	3.19722	-0.038864	99.9934	-1.46048e-14	0.00290232	1.02108	0.625859		60.931	3.19554	99.9699	-2.59165e-14	-0.049936	-0.00336502	1.0211	0.315593
61.205	3.19171	5.75058e-05	100.009	9.47176e-14	-0.00339941	1.02101	0.418555		61.199	3.21489	-0.0385448	99.9934	-1.46464e-14	0.00300407	1.02102	0.625864		61.131	3.21311	99.9697	-2.59526e-14	-0.0495508	-0.00368521	1.02104	0.315628
61.405	3.20946	7.69309e-05	100.009	9.48257e-14	-0.00293757	1.02095	0.418555		61.399	3.23252	-0.0382281	99.9934	-1.46959e-14	0.00317184	1.02095	0.62586		61.331	3.23066	99.9695	-2.59039e-14	-0.0491665	-0.00401524	1.02097	0.315663
61.605	3.22719	9.36059e-05	100.009	9.49326e-14	-0.00250123	1.02089	0.418556		61.599	3.25021	-0.0379119	99.9935	-1.47534e-14	0.00340233	1.02089	0.625851		61.531	3.24814	99.9693	-2.57868e-14	-0.0487845	-0.00431796	1.02091	0.315693
61.805	3.24497	0.000114381	100.009	9.50382e-14	-0.00209283	1.02082	0.418558		61.799	3.26777	-0.0375994	99.9935	-1.48192e-14	0.00368692	1.02082	0.625852		61.731	3.26568	99.969	-2.56426e-14	-0.0484019	-0.00456432	1.02084	0.315732
62.005	3.26257	0.000139371	100.009	9.51427e-14	-0.00172	1.02076	0.418559		61.999	3.28532	-0.037289	99.9935	-1.48929e-14	0.00401908	1.02076	0.625848		61.931	3.28312	99.9688	-2.55129e-14	-0.0480221	-0.00473713	1.02078	0.315771
62.205	3.28013	0.000156378	100.009	9.52458e-14	-0.00137983	1.02069	0.418562		62.199	3.30286	-0.0369802	99.9936	-1.49744e-14	0.00439075	1.02069	0.62584		62.131	3.3006	99.9685	-2.54366e-14	-0.047642	-0.0048455	1.02072	0.315813
62.405	3.29774	0.000175973	100.009	9.53476e-14	-0.00107094	1.02063	0.418564		62.399	3.32041	-0.036673	99.9936	-1.50634e-14	0.00479299	1.02063	0.62583		62.331	3.31785	99.9683	-2.54158e-14	-0.0472675	-0.00490272	1.02065	0.315838
62.605	3.31528	0.000190535	100.009	9.54481e-14	-0.000797497	1.02056	0.418567		62.599	3.33778	-0.0363703	99.9937	-1.51598e-14	0.00521305	1.02057	0.62582		62.531	3.33511	99.9682	-2.54254e-14	-0.0468933	-0.00491973	1.02059	0.315861
62.805	3.33274	0.000200749	100.009	9.55471e-14	-0.000563706	1.0205	0.41857		62.799	3.35524	-0.0360679	99.9938	-1.52636e-14	0.00564867	1.0205	0.625808		62.731	3.35243	99.968	-2.544e-14	-0.0465185	-0.00490869	1.02052	0.315884
63.005	3.3502	0.0002145	100.009	9.56447e-14	-0.000374278	1.02043	0.418571		62.999	3.3727	-0.035767	99.9939	-1.5375e-14	0.00609087	1.02044	0.625793		62.931	3.36975	99.9679	-2.54344e-14	-0.0461442	-0.00488866	1.02046	0.3159
63.205	3.3676	0.000228501	100.009	9.57408e-14	-0.000234975	1.02037	0.418574		63.199	3.39006	-0.0354695	99.994	-1.54942e-14	0.00653048	1.02037	0.625786		63.131	3.38709	99.9678	-2.53983e-14	-0.0457702	-0.00488045	1.02039	0.315916
63.405	3.38498	0.00024227	100.009	9.58353e-14	-0.00014948	1.02031	0.418579		63.399	3.40742	-0.0351737	99.9941	-1.56211e-14	0.00696307	1.02031	0.625766		63.331	3.40425	99.9677	-2.53379e-14	-0.0454004	-0.00490336	1.02033	0.315929
63.605	3.40231	0.000263998	100.009	9.59283e-14	-0.000121068	1.02024	0.418582		63.599	3.42479	-0.0348792	99.9943	-1.57554e-14	0.00738233	1.02024	0.625743		63.531	3.42152	99.9677	-2.52603e-14	-0.0450291	-0.00498408	1.02026	0.315938
63.805	3.41963	0.000282441	100.009	9.60197e-14	-0.00015191	1.02018	0.418585		63.799	3.44215	-0.0345867	99.9945	-1.58964e-14	0.00778049	1.02018	0.625713		63.731	3.43875	99.9677	-2.51726e-14	-0.0446595	-0.00515922	1.0202	0.315935
64.005	3.43692	0.000291526	100.009	9.61094e-14	-0.00024374	1.02011	0.418589		63.999	3.45937	-0.0342981	99.9947	-1.60435e-14	0.00814905	1.02011	0.625686		63.931	3.45594	99.9677	-2.50767e-14	-0.0442915	-0.00546109	1.02014	0.31593
64.205	3.45414	0.000306358	100.009	9.61974e-14	-0.000396875	1.02005	0.418594		64.199	3.47661	-0.0340108	99.995	-1.6196e-14	0.0084867	1.02005	0.625654		64.131	3.47313	99.9678	-2.49644e-14	-0.0439244	-0.00589345	1.02007	0.315919
64.405	3.47131	0.000321672	100.009	9.62836e-14	-0.000610567	1.01998	0.418597		64.399	3.49375	-0.0337268	99.9952	-1.63537e-14	0.00878772	1.01998	0.625622		64.331	3.49029	99.9678	-2.48266e-14	-0.043559	-0.00641516	1.02001	0.315915
64.605	3.48853	0.000338719	100.008	9.63681e-14	-0.000883756	1.01992	0.418601		64.599	3.51089	-0.0334444	99.9954	-1.65164e-14	0.0090516	1.01992	0.625599		64.531	3.50729	99.9679	-2.46541e-14	-0.043198	-0.00694883	1.01994	0.315906
64.805	3.50576	0.000351479	100.008	9.64508e-14	-0.00121236	1.01985	0.418606		64.799	3.52804	-0.0331635	99.9956	-1.66839e-14	0.00927667	1.01985	0.625579		64.731	3.52443	99.9679	-2.44429e-14	-0.0428355	-0.00742928	1.01988	0.315904
65.005	3.52285	0.000361803	100.008	9.65316e-14	-0.00158797	1.01979	0.418612		64.999	3.54522	-0.0328836	99.9958	-1.68562e-14	0.00946186	1.01979	0.625553		64.931	3.5415	99.9679	-2.42114e-14	-0.0424758	-0.00780388	1.01981	0.3159
65.205	3.53992	0.000377828	100.008	9.66104e-14	-0.0020074	1.01972	0.418616		65.199	3.5623	-0.032607	99.9959	-1.70328e-14	0.00960464	1.01972	0.625532		65.131	3.55853	99.9679	-2.39834e-14	-0.0421186	-0.00807019	1.01975	0.3159
65.405	3.55698	0.000393563	100.008	9.66873e-14	-0.00246483	1.01966	0.418623		65.399	3.57936	-0.0323325	99.9961	-1.72133e-14	0.00970468	1.01966	0.625514		65.331	3.57551	99.9679	-2.37828e-14	-0.0417643	-0.00826832	1.01968	0.315906
65.605	3.57403	0.000407176	100.008	9.67623e-14	-0.00295314	1.01959	0.418627		65.599	3.59636	-0.0320606	99.9962	-1.73971e-14	0.00976035	1.01959	0.625497		65.531	3.59245	99.9678	-2.36309e-14	-0.0414127	-0.00845788	1.01962	0.315913
65.805	3.59107	0.000423311	100.008	9.68351e-14	-0.00346518	1.01953	0.418633		65.799	3.6134	-0.0317894	99.9963	-1.75838e-14	0.00977068	1.01953	0.62548		65.731	3.60946	99.9678	-2.35268e-14	-0.0410617	-0.00867923	1.01955	0.315921
66.005	3.60809	0.000439767	100.008	9.6906e-14	-0.00399264	1.01946	0.418639		65.999	3.63039	-0.0315208	99.9965	-1.77728e-14	0.00973512	1.01946	0.625461		65.931	3.62638	99.9677	-2.34575e-14	-0.0407146	-0.00892927	1.01948	0.315929
66.205	3.62506	0.000454376	100.008	9.69747e-14	-0.00452679	1.0194	0.418645		66.199	3.64732	-0.0312547	99.9967	-1.79635e-14	0.00965424	1.0194	0.625432		66.131	3.64329	99.9677	-2.34098e-14	-0.0403699	-0.00917503	1.01942	0.315933
66.405	3.64206	0.000463103	100.008	9.70413e-14	-0.00506273	1.01933	0.418651		66.399	3.66426	-0.03099	99.9969	-1.81554e-14	0.00952842	1.01933	0.625401		66.331	3.66008	99.9677	-2.33707e-14	-0.0400299	-0.00936581	1.01935	0.315935
66.605	3.65903	0.000477433	100.008	9.71058e-14	-0.00559185	1.01926	0.418659		66.599	3.68124	-0.0307264	99.9972	-1.8348e-14	0.00935804	1.01927	0.625367		66.531	3.67687	99.9678	-2.33266e-14	-0.0396922	-0.00947016	1.01929	0.315922
66.805	3.67603	0.000490031	100.008	9.71684e-14	-0.00611068	1.0192	0.418665		66.799	3.69817	-0.0304651	99.9975	-1.85408e-14	0.00914469	1.0192	0.625329		66.731	3.69368	99.9678	-2.32631e-14	-0.0393566	-0.00949704	1.01922	0.315916
67.005	3.69302	0.000499915	100.008	9.7229e-14	-0.00661309	1.01913	0.418672		66.999	3.7151	-0.0302054	99.9977	-1.87337e-14	0.0088886	1.01914	0.625295		66.931	3.71056	99.9679	-2.31658e-14	-0.039022	-0.00948352	1.01916	0.315906
67.205	3.70992	0.000510295	100.008	9.72878e-14	-0.0070925	1.01907	0.418678		67.199	3.73192	-0.0299488	99.998	-1.89267e-14	0.00859254	1.01907	0.625266		67.131	3.72732	99.9678	-2.30205e-14	-0.0386922	-0.00946867	1.01909	0.315912
67.405	3.72677	0.000524327	100.008	9.73447e-14	-0.00754677	1.019	0.418686		67.399	3.74876	-0.0296938	99.9982	-1.912e-14	0.00825624	1.019	0.62524		67.331	3.74411	99.9678	-2.28215e-14	-0.0383645	-0.00948175	1.01903	0.315913
67.605	3.74376	0.000539861	100.008	9.73999e-14	-0.00797776	1.01894	0.418694		67.599	3.76554	-0.0294409	99.9983	-1.93134e-14	0.00788265	1.01894	0.625219		67.531	3.76103	99.9677	-2.25916e-14	-0.0380365	-0.00953833	1.01896	0.315933
67.805	3.76068	0.000547943	100.008	9.74533e-14	-0.00837729	1.01887	0.418701		67.799	3.7824	-0.0291886	99.9985	-1.95069e-14	0.00747143	1.01887	0.625198		67.731	3.77769	99.9676	-2.23594e-14	-0.037716	-0.00963358	1.0189	0.315948
68.005	3.77763	0.000557573	100.008	9.75051e-14	-0.00874571	1.01881	0.41871		67.999	3.79923	-0.0289381	99.9986	-1.97e-14	0.00702663	1.01881	0.625185		67.931	3.79437	99.9675	-2.21538e-14	-0.0373976	-0.00975147	1.01883	0.315967
68.205	3.7946	0.000565436	100.008	9.75553e-14	-0.00907974	1.01874	0.418718		68.199	3.81602	-0.0286898	99.9986	-1.98921e-14	0.0065519	1.01874	0.625183		68.131	3.81104	99.9673	-2.20007e-14	-0.0370813	-0.00987559	1.01876	0.315996
68.405	3.8115	0.000573801	100.008	9.76039e-14	-0.0093754	1.01867	0.418727		68.399	3.83276	-0.0284437	99.9987	-2.0083e-14	0.00605024	1.01868	0.625174		68.331	3.82767	99.9672	-2.19003e-14	-0.0367678	-0.0100018	1.0187	0.316011
68.605	3.8284	0.000587103	100.008	9.7651e-14	-0.00963168	1.01861	0.418734		68.599	3.84954	-0.0281985	99.9987	-2.02719e-14	0.00552218	1.01861	0.62517		68.531	3.8443	99.9671	-2.18382e-14	-0.0364565	-0.0101321	1.01863	0.316029
68.805	3.84529	0.000598031	100.008	9.76966e-14	-0.00984633	1.01854	0.418743		68.799	3.86625	-0.027956	99.9988	-2.04584e-14	0.00497507	1.01854	0.625158		68.731	3.86094	99.967	-2.17998e-14	-0.036147	-0.01026	1.01857	0.316042
69.005	3.86204	0.000610523	100.007	9.77409e-14	-0.0100161	1.01848	0.418752		68.999	3.88292	-0.0277152	99.9989	-2.06418e-14	0.00441178	1.01848	0.62514		68.931	3.87773	99.9668	-2.17707e-14	-0.0358365	-0.0103839	1.0185	0.316061
69.205	3.87885	0.000613853	100.007	9.77838e-14	-0.0101418	1.01841	0.418761		69.199	3.89959	-0.027476	99.9991	-2.08216e-14	0.00383659	1.01841	0.625119		69.131	3.89428	99.9668	-2.17366e-14	-0.0355319	-0.0105209	1.01843	0.316072
69.405	3.89566	0.000624742	100.007	9.78254e-14	-0.010221	1.01834	0.418771		69.399	3.91622	-0.0272388	99.9992	-2.09972e-14	0.00325598	1.01835	0.625102		69.331	3.91083	99.9667	-2.1683e-14	-0.0352287	-0.0107029	1.01837	0.316092
69.605	3.91247	0.000635209	100.007	9.78658e-14	-0.0102529	1.01828	0.418781		69.599	3.93284	-0.027003	99.9993	-2.11679e-14	0.00267518	1.01828	0.62509		69.531	3.92744	99.9665	-2.15959e-14	-0.0349256	-0.010944	1.0183	0.316116
69.805	3.92932	0.000645924	100.007	9.7905e-14	-0.0102367	1.01821	0.41879		69.799	3.94948	-0.0267684	99.9994	-2.13332e-14	0.00210008	1.01821	0.625081		69.731	3.94402	99.9663	-2.14611e-14	-0.0346244	-0.011236	1.01824	0.316141
70.005	3.94611	0.000653509	100.007	9.79431e-14	-0.0101732	1.01815	0.418801		69.999	3.96611	-0.0265353	99.9995	-2.14927e-14	0.00153899	1.01815	0.62507		69.931	3.96049	99.9662	-2.12699e-14	-0.0343262	-0.0115623	1.01817	0.316159
70.205	3.96283	0.000655118	100.007	9.79801e-14	-0.0100658	1.01808	0.418811		70.199	3.98265	-0.0263047	99.9995	-2.16458e-14	0.00100153	1.01808	0.625064		70.131	3.97699	99.9661	-2.10394e-14	-0.0340285	-0.0118999	1.0181	0.316177
70.405	3.97949	0.000661596	100.007	9.8016e-14	-0.00991987	1.01801	0.418822		70.399	3.99931	-0.0260738	99.9995	-2.17921e-14	0.000488208	1.01802	0.625063		70.331	3.99352	99.9659	-2.0794e-14	-0.0337311	-0.0122121	1.01804	0.316202
70.605	3.99618	0.000668403	100.007	9.8051e-14	-0.00974067	1.01795	0.418833		70.599	4.0159	-0.0258452	99.9995	-2.19315e-14	1.05933e-05	1.01795	0.625061		70.531	4.01003	99.9657	-2.05578e-14	-0.0334348	-0.0124678	1.01797	0.316231
70.805	4.01274	0.000677733	100.007	9.80851e-14	-0.00953732	1.01788	0.418843		70.799	4.0324	-0.0256191	99.9995	-2.2064e-14	-0.000425937	1.01788	0.62506		70.731	4.02659	99.9656	-2.03542e-14	-0.0331384	-0.0126555	1.01791	0.316257
71.005	4.02937	0.000688825	100.007	9.81183e-14	-0.00931553	1.01781	0.418854		70.999	4.04904	-0.0253923	99.9995	-2.21895e-14	-0.000822363	1.01782	0.625065		70.931	4.04303	99.9653	-2.01838e-14	-0.032845	-0.0127728	1.01784	0.316292
71.205	4.04596	0.000696773	100.007	9.81507e-14	-0.00908535	1.01775	0.418866		71.199	4.0655	-0.0251692	99.9994	-2.23079e-14	-0.00116716	1.01775	0.625073		71.131	4.05957	99.9651	-2.00265e-14	-0.0325506	-0.0128316	1.01777	0.316329
71.405	4.06256	0.000700847	100.007	9.81821e-14	-0.00885528	1.01768	0.418876		71.399	4.08208	-0.0249457	99.9994	-2.24191e-14	-0.00146355	1.01768	0.625084		71.331	4.07609	99.9648	-1.98614e-14	-0.0322574	-0.0128547	1.01771	0.316371
71.605	4.07914	0.000707176	100.007	9.82128e-14	-0.00863483	1.01761	0.418888		71.599	4.09872	-0.0247227	99.9992	-2.25226e-14	-0.00170761	1.01762	0.625111		71.531	4.09247	99.9645	-1.96673e-14	-0.0319674	-0.0128757	1.01764	0.316425
71.805	4.09576	0.000712424	100.007	9.82425e-14	-0.00843228	1.01755	0.4189		71.799	4.1153	-0.0245018	99.9989	-2.26184e-14	-0.00189722	1.01755	0.625147		71.731	4.10895	99.964	-1.94343e-14	-0.0316765	-0.0129247	1.01757	0.316493
72.005	4.11225	0.000716628	100.006	9.82714e-14	-0.00825721	1.01748	0.418913		71.999	4.132	-0.0242803	99.9986	-2.2706e-14	-0.00203531	1.01748	0.625185		71.931	4.12533	99.9636	-1.919e-14	-0.0313884	-0.0130147	1.01751	0.316558
72.205	4.12881	0.000725457	100.006	9.82994e-14	-0.00811362	1.01741	0.418925		72.199	4.14848	-0.024063	99.9983	-2.27854e-14	-0.00212228	1.01742	0.625219		72.131	4.14174	99.9631	-1.89703e-14	-0.0311008	-0.0131395	1.01744	0.316631
72.405	4.14534	0.00073178	100.006	9.83266e-14	-0.00800679	1.01735	0.418938		72.399	4.16504	-0.0238459	99.9981	-2.28565e-14	-0.00216485	1.01735	0.625241		72.331	4.15817	99.9627	-1.88111e-14	-0.0308143	-0.013274	1.01737	0.316694
72.605	4.16189	0.000734547	100.006	9.83529e-14	-0.00793863	1.01728	0.41895		72.599	4.18158	-0.0236302	99.9981	-2.29192e-14	-0.00216835	1.01728	0.625254		72.531	4.17458	99.9624	-1.87454e-14	-0.0305294	-0.0133925	1.01731	0.316747
72.805	4.17848	0.000740155	100.006	9.83784e-14	-0.00790974	1.01721	0.418964		72.799	4.19805	-0.0234165	99.998	-2.29735e-14	-0.00213996	1.01722	0.625257		72.731	4.19096	99.9621	-1.87669e-14	-0.0302463	-0.0134924	1.01724	0.316788
73.005	4.19502	0.000743682	100.006	9.8403e-14	-0.00791958	1.01715	0.418976		72.999	4.21443	-0.0232052	99.998	-2.30193e-14	-0.00208761	1.01715	0.625256		72.931	4.20742	99.9618	-1.88399e-14	-0.0299634	-0.0135895	1.01717	0.316835
73.205	4.21162	0.000745125	100.006	9.84268e-14	-0.00796652	1.01708	0.41899		73.199	4.23087	-0.0229944	99.998	-2.30567e-14	-0.00201856	1.01708	0.625258		73.131	4.22375	99.9614	-1.89278e-14	-0.0296844	-0.013696	1.0171	0.316889
73.405	4.22828	0.000746679	100.006	9.84497e-14	-0.00804816	1.01701	0.419003		73.399	4.24734	-0.0227842	99.998	-2.30855e-14	-0.00194006	1.01702	0.625261		73.331	4.24003	99.9611	-1.89942e-14	-0.0294077	-0.0138222	1.01704	0.316945
73.605	4.24488	0.000749754	100.006	9.84718e-14	-0.00816071	1.01695	0.419017		73.599	4.26368	-0.0225769	99.998	-2.31057e-14	-0.00185889	1.01695	0.62526		73.531	4.25641	99.9607	-1.9012e-14	-0.029131	-0.0139821	1.01697	0.317002
73.805	4.26142	0.00074908	100.006	9.84931e-14	-0.00830031	1.01688	0.41903		73.799	4.2802	-0.0223685	99.9981	-2.31174e-14	-0.00177794	1.01688	0.625248		73.731	4.27271	99.9604	-1.89831e-14	-0.0288573	-0.0141822	1.0169	0.317048
74.005	4.278	0.000748466	100.006	9.85135e-14	-0.00846438	1.01681	0.419046		73.999	4.2965	-0.0221639	99.9982	-2.31203e-14	-0.00170212	1.01681	0.625235		73.931	4.28888	99.9602	-1.89142e-14	-0.0285875	-0.0144145	1.01684	0.31708
74.205	4.2946	0.000754664	100.005	9.85331e-14	-0.00864826	1.01674	0.419059		74.199	4.3128	-0.0219604	99.9984	-2.31142e-14	-0.00163225	1.01675	0.625211		74.131	4.30516	99.96	-1.8812e-14	-0.0283176	-0.0146647	1.01677	0.317112
74.405	4.31118	0.000754401	100.005	9.85518e-14	-0.00884638	1.01668	0.419074		74.399	4.32915	-0.0217575	99.9985	-2.30989e-14	-0.00156851	1.01668	0.625193		74.331	4.32145	99.9598	-1.86838e-14	-0.0280492	-0.0149181	1.0167	0.317144
74.605	4.32774	0.00075526	100.005	9.85697e-14	-0.00905382	1.01661	0.419089		74.599	4.34547	-0.0215561	99.9986	-2.30741e-14	-0.0015098	1.01661	0.625184		74.531	4.33779	99.9595	-1.8542e-14	-0.0277818	-0.0151737	1.01664	0.317182
74.805	4.34422	0.000758281	100.005	9.85868e-14	-0.00926501	1.01654	0.419104		74.799	4.36184	-0.0213552	99.9986	-2.30397e-14	-0.00145241	1.01654	0.625176		74.731	4.35404	99.9592	-1.84024e-14	-0.0275175	-0.0154304	1.01657	0.317234
75.005	4.36073	0.000756633	100.005	9.86031e-14	-0.00947763	1.01648	0.41912		74.999	4.3781	-0.0211567	99.9987	-2.29959e-14	-0.00139195	1.01648	0.625175		74.931	4.37033	99.9588	-1.82812e-14	-0.0272541	-0.0156903	1.0165	0.317287
75.205	4.37722	0.000758016	100.005	9.86185e-14	-0.00968863	1.01641	0.419135		75.199	4.39446	-0.0209582	99.9987	-2.29429e-14	-0.0013213	1.01641	0.625175		75.131	4.38665	99.9585	-1.81943e-14	-0.0269919	-0.0159565	1.01643	0.317341
75.405	4.39369	0.000760235	100.005	9.86332e-14	-0.00989583	1.01634	0.41915		75.399	4.41084	-0.0207605	99.9986	-2.2881e-14	-0.00123339	1.01634	0.625181		75.331	4.403	99.9581	-1.81488e-14	-0.0267308	-0.016243	1.01637	0.317397
75.605	4.41015	0.0007555	100.005	9.8647e-14	-0.0100987	1.01627	0.419166		75.599	4.42716	-0.0205647	99.9985	-2.28105e-14	-0.00112145	1.01628	0.625192		75.531	4.41929	99.9578	-1.81295e-14	-0.0264723	-0.0165677	1.0163	0.317449
75.805	4.42658	0.000750465	100.005	9.86599e-14	-0.0102958	1.01621	0.419182		75.799	4.44352	-0.0203696	99.9984	-2.27316e-14	-0.000977828	1.01621	0.625205		75.731	4.43566	99.9574	-1.81178e-14	-0.026214	-0.0169334	1.01623	0.317503
76.005	4.44301	0.000750201	100.005	9.86721e-14	-0.0104873	1.01614	0.419198		75.999	4.45989	-0.0201754	99.9983	-2.26447e-14	-0.000796154	1.01614	0.625219		75.931	4.45196	99.957	-1.80952e-14	-0.0259585	-0.017308	1.01616	0.317558
76.205	4.45937	0.000743513	100.004	9.86834e-14	-0.0106719	1.01607	0.419215		76.199	4.47619	-0.0199832	99.9983	-2.255e-14	-0.000572449	1.01607	0.625226		76.131	4.46825	99.9566	-1.80451e-14	-0.0257048	-0.0176604	1.0161	0.317619
76.405	4.47578	0.000737021	100.004	9.86938e-14	-0.0108512	1.016	0.419231		76.399	4.49244	-0.0197927	99.9982	-2.24478e-14	-0.000303186	1.016	0.625234		76.331	4.4845	99.9563	-1.79731e-14	-0.0254532	-0.0179704	1.01603	0.317669
76.605	4.49207	0.0007335	100.004	9.87033e-14	-0.011023	1.01593	0.419248		76.599	4.50875	-0.0196025	99.9981	-2.23384e-14	1.52067e-05	1.01594	0.625247		76.531	4.5008	99.9559	-1.78994e-14	-0.0252026	-0.0182269	1.01596	0.317729
76.805	4.50847	0.000728173	100.004	9.87119e-14	-0.0111877	1.01587	0.419266		76.799	4.525	-0.0194142	99.998	-2.22219e-14	0.000379566	1.01587	0.625264		76.731	4.51714	99.9555	-1.78438e-14	-0.024953	-0.0184254	1.01589	0.317793
77.005	4.52489	0.000727126	100.004	9.87197e-14	-0.0113409	1.0158	0.419283		76.999	4.54128	-0.0192264	99.9978	-2.20984e-14	0.000790082	1.0158	0.625292		76.931	4.53336	99.955	-1.78264e-14	-0.0247069	-0.0185745	1.01582	0.317865
77.205	4.5412	0.000733119	100.004	9.87265e-14	-0.0114762	1.01573	0.419301		77.199	4.55744	-0.0190412	99.9975	-2.19681e-14	0.00123817	1.01573	0.625326		77.131	4.54965	99.9545	-1.78523e-14	-0.0244614	-0.0186935	1.01576	0.317941
77.405	4.55755	0.00073079	100.004	9.87324e-14	-0.0115891	1.01566	0.419317		77.399	4.57361	-0.0188569	99.9973	-2.18311e-14	0.00172069	1.01567	0.625356		77.331	4.56587	99.954	-1.78913e-14	-0.0242189	-0.0187875	1.01569	0.318022
77.605	4.57382	0.000726482	100.004	9.87373e-14	-0.0116734	1.0156	0.419336		77.599	4.58981	-0.0186733	99.997	-2.16875e-14	0.00223101	1.0156	0.625388		77.531	4.5821	99.9534	-1.79083e-14	-0.0239779	-0.0188463	1.01562	0.318109
77.805	4.59018	0.000724531	100.004	9.87413e-14	-0.0117241	1.01553	0.419354		77.799	4.60596	-0.0184912	99.9969	-2.15379e-14	0.0027563	1.01553	0.625398		77.731	4.5983	99.953	-1.78682e-14	-0.0237394	-0.0188577	1.01555	0.318181
78.005	4.60651	0.000721738	100.003	9.87443e-14	-0.0117352	1.01546	0.419372		77.999	4.62215	-0.0183096	99.997	-2.13824e-14	0.00328767	1.01546	0.625395		77.931	4.61446	99.9526	-1.77403e-14	-0.0235031	-0.0188237	1.01548	0.31824
78.205	4.62289	0.000717387	100.003	9.87463e-14	-0.0117006	1.01539	0.419392		78.199	4.6384	-0.0181284	99.9971	-2.12214e-14	0.00381284	1.01539	0.625377		78.131	4.63067	99.9523	-1.7543e-14	-0.0232678	-0.0187566	1.01542	0.318284
78.405	4.63922	0.000710251	100.003	9.87473e-14	-0.0116148	1.01532	0.41941		78.399	4.65453	-0.0179495	99.9974	-2.10551e-14	0.00431378	1.01532	0.625342		78.331	4.64688	99.9522	-1.73258e-14	-0.0230342	-0.0186739	1.01535	0.318303
78.605	4.65551	0.000700456	100.003	9.87473e-14	-0.0114732	1.01525	0.419428		78.599	4.67064	-0.0177716	99.9977	-2.08834e-14	0.00478182	1.01526	0.6253		78.531	4.6631	99.9521	-1.71381e-14	-0.0228022	-0.0185972	1.01528	0.318307
78.805	4.67188	0.000690647	100.003	9.87463e-14	-0.0112713	1.01519	0.419447		78.799	4.68693	-0.0175929	99.9981	-2.07058e-14	0.00521066	1.01519	0.625254		78.731	4.67928	99.9522	-1.70294e-14	-0.0225723	-0.0185498	1.01521	0.318298
79.005	4.68832	0.000684359	100.003	9.87443e-14	-0.0110069	1.01512	0.419467		78.999	4.70312	-0.0174162	99.9984	-2.05221e-14	0.00558327	1.01512	0.625211		78.931	4.69553	99.9523	-1.70213e-14	-0.022343	-0.0185581	1.01514	0.318287
79.205	4.70472	0.000675513	100.003	9.87412e-14	-0.0106818	1.01505	0.419487		79.199	4.71936	-0.0172397	99.9987	-2.03318e-14	0.00589571	1.01505	0.625172		79.131	4.7118	99.9523	-1.70786e-14	-0.0221148	-0.0186591	1.01507	0.318291
79.405	4.72097	0.000669502	100.003	9.8737e-14	-0.0103011	1.01498	0.419506		79.399	4.73559	-0.0170643	99.9989	-2.01354e-14	0.00613973	1.01498	0.625144		79.331	4.72803	99.9522	-1.71596e-14	-0.0218885	-0.0188844	1.01501	0.318298
79.605	4.73726	0.000662657	100.002	9.87318e-14	-0.00986456	1.01491	0.419526		79.599	4.75179	-0.0168902	99.999	-1.99337e-14	0.00631059	1.01491	0.625132		79.531	4.74435	99.952	-1.72226e-14	-0.0216619	-0.0192438	1.01494	0.318321
79.805	4.75361	0.000649494	100.002	9.87254e-14	-0.00937623	1.01484	0.419546		79.799	4.76809	-0.0167158	99.9991	-1.97281e-14	0.00640643	1.01485	0.625115		79.731	4.76049	99.9518	-1.72295e-14	-0.0214391	-0.0197096	1.01487	0.318352
80.005	4.76998	0.000642387	100.002	9.87181e-14	-0.00884482	1.01478	0.419567		79.999	4.78434	-0.0165429	99.9993	-1.95197e-14	0.00642592	1.01478	0.625093		79.931	4.77677	99.9517	-1.71783e-14	-0.0212154	-0.0202459	1.0148	0.318379
80.205	4.78643	0.000633889	100.002	9.87097e-14	-0.00827743	1.01471	0.419588		80.199	4.80062	-0.0163705	99.9995	-1.93095e-14	0.00637195	1.01471	0.625065		80.131	4.79296	99.9515	-1.70871e-14	-0.0209936	-0.0207767	1.01473	0.318397
80.405	4.80269	0.000621151	100.002	9.87002e-14	-0.00769406	1.01464	0.419608		80.399	4.81692	-0.0161987	99.9997	-1.90972e-14	0.00624884	1.01464	0.625038		80.331	4.80915	99.9514	-1.69741e-14	-0.0207726	-0.0212309	1.01466	0.318422
80.605	4.81896	0.000611735	100.002	9.86898e-14	-0.00709869	1.01457	0.419629		80.599	4.83312	-0.0160289	99.9999	-1.88823e-14	0.00606475	1.01457	0.625013		80.531	4.82532	99.9512	-1.68574e-14	-0.0205524	-0.0215612	1.0146	0.318448
80.805	4.8352	0.000600611	100.002	9.86785e-14	-0.00650438	1.0145	0.41965		80.799	4.84928	-0.0158604	100	-1.86643e-14	0.0058281	1.0145	0.624986		80.731	4.8415	99.951	-1.67518e-14	-0.0203327	-0.0217658	1.01453	0.318475
81.005	4.85152	0.000591125	100.001	9.86663e-14	-0.00591955	1.01443	0.419671		80.999	4.8655	-0.0156921	100	-1.84424e-14	0.00554762	1.01443	0.62496		80.931	4.85765	99.9509	-1.66643e-14	-0.0201136	-0.0218806	1.01446	0.318503
81.205	4.8678	0.000575124	100.001	9.86532e-14	-0.00536069	1.01436	0.419694		81.199	4.88166	-0.0155253	100	-1.82169e-14	0.00523716	1.01437	0.624939		81.131	4.87389	99.9506	-1.66009e-14	-0.019894	-0.0219585	1.01439	0.318536
81.405	4.88407	0.000562115	100.001	9.86392e-14	-0.00483878	1.01429	0.419715		81.399	4.89772	-0.0153603	100.001	-1.79887e-14	0.00491043	1.0143	0.624922		81.331	4.89011	99.9504	-1.65678e-14	-0.0196749	-0.0220365	1.01432	0.318573
81.605	4.90031	0.000550205	100.001	9.86244e-14	-0.00436486	1.01423	0.419737		81.599	4.9139	-0.015195	100.001	-1.77586e-14	0.00457575	1.01423	0.624907		81.531	4.90621	99.9501	-1.657e-14	-0.0194578	-0.0221224	1.01425	0.318613
81.805	4.91659	0.000536322	100.001	9.86088e-14	-0.00394736	1.01416	0.419759		81.799	4.92993	-0.015032	100.001	-1.75277e-14	0.0042504	1.01416	0.624894		81.731	4.92234	99.9499	-1.66e-14	-0.0192407	-0.0222051	1.01418	0.318652
82.005	4.93294	0.000524075	100.001	9.85925e-14	-0.00359423	1.01409	0.419781		81.999	4.94597	-0.0148698	100.001	-1.72968e-14	0.00394109	1.01409	0.624893		81.931	4.93848	99.9496	-1.6641e-14	-0.0190237	-0.0222655	1.01411	0.3187
82.205	4.94927	0.000505362	100.001	9.85754e-14	-0.00331321	1.01402	0.419804		82.199	4.96201	-0.0147085	100.001	-1.70655e-14	0.00365626	1.01402	0.624893		82.131	4.95456	99.9492	-1.66764e-14	-0.0188079	-0.0222993	1.01404	0.318752
82.405	4.96552	0.00049718	100	9.85576e-14	-0.00310818	1.01395	0.419827		82.399	4.97802	-0.0145483	100.001	-1.68335e-14	0.00340158	1.01395	0.624892		82.331	4.97074	99.9488	-1.66892e-14	-0.0185912	-0.0223317	1.01397	0.318817
82.605	4.98181	0.000488171	100	9.85391e-14	-0.00297967	1.01388	0.419851		82.599	4.99423	-0.014387	100.001	-1.66002e-14	0.00317769	1.01388	0.624903		82.531	4.98691	99.9484	-1.66687e-14	-0.0183752	-0.0223969	1.01391	0.31888
82.805	4.998	0.00047461	100	9.852e-14	-0.00292914	1.01381	0.419873		82.799	5.01036	-0.0142275	100.001	-1.63651e-14	0.0029898	1.01381	0.624923		82.731	5.0031	99.948	-1.6625e-14	-0.0181595	-0.0225121	1.01384	0.318947
83.005	5.01433	0.000458347	99.9999	9.85003e-14	-0.00295538	1.01374	0.419898		82.999	5.02647	-0.014069	100	-1.61279e-14	0.00283519	1.01374	0.624948		82.931	5.01929	99.9475	-1.65731e-14	-0.0179443	-0.0226731	1.01377	0.31902
83.205	5.03064	0.000443673	99.9998	9.84799e-14	-0.00305607	1.01367	0.41992		83.199	5.04257	-0.0139115	100	-1.58894e-14	0.00270924	1.01367	0.62498		83.131	5.03547	99.9469	-1.65279e-14	-0.0177299	-0.0228642	1.0137	0.319114
83.405	5.04696	0.000427237	99.9996	9.84591e-14	-0.00322725	1.0136	0.419944		83.399	5.05868	-0.0137547	99.9999	-1.56502e-14	0.00260462	1.0136	0.625009		83.331	5.05155	99.9463	-1.6504e-14	-0.0175176	-0.0230683	1.01363	0.319204
83.605	5.06324	0.000408455	99.9994	9.84377e-14	-0.00346252	1.01353	0.419969		83.599	5.07484	-0.0135985	99.9997	-1.54109e-14	0.00251179	1.01354	0.625037		83.531	5.06767	99.9457	-1.65033e-14	-0.0173056	-0.023276	1.01356	0.319286
83.805	5.07947	0.000390533	99.9993	9.84157e-14	-0.00375437	1.01346	0.419993		83.799	5.09098	-0.0134435	99.9996	-1.51721e-14	0.00242013	1.01347	0.625047		83.731	5.08376	99.9452	-1.65146e-14	-0.0170946	-0.0234778	1.01349	0.319364
84.005	5.09574	0.000373039	99.9991	9.83934e-14	-0.00409664	1.01339	0.420017		83.999	5.10716	-0.013289	99.9997	-1.4934e-14	0.00231796	1.0134	0.625046		83.931	5.0999	99.9448	-1.65258e-14	-0.0168839	-0.0236604	1.01342	0.31943
84.205	5.11202	0.000360242	99.999	9.83705e-14	-0.00447883	1.01333	0.420043		84.199	5.12326	-0.0131361	99.9997	-1.46966e-14	0.00219532	1.01333	0.625042		84.131	5.1161	99.9444	-1.65245e-14	-0.0166732	-0.0238062	1.01335	0.319486
84.405	5.12823	0.000344186	99.9988	9.83473e-14	-0.0048886	1.01326	0.420067		84.399	5.13943	-0.0129836	99.9998	-1.44599e-14	0.0020418	1.01326	0.625026		84.331	5.13229	99.9441	-1.65013e-14	-0.0164634	-0.0239039	1.01328	0.319535
84.605	5.14442	0.000332918	99.9986	9.83236e-14	-0.00531556	1.01319	0.420093		84.599	5.15563	-0.0128319	100	-1.42238e-14	0.00184958	1.01319	0.624999		84.531	5.14838	99.9438	-1.64581e-14	-0.0162557	-0.023952	1.01321	0.319581
84.805	5.16065	0.000315032	99.9985	9.82995e-14	-0.00574901	1.01312	0.420118		84.799	5.17188	-0.0126805	100	-1.39884e-14	0.00161187	1.01312	0.624965		84.731	5.16454	99.9435	-1.64011e-14	-0.0160478	-0.0239591	1.01314	0.31962
85.005	5.17695	0.000299547	99.9983	9.8275e-14	-0.0061773	1.01305	0.420144		84.999	5.18805	-0.012531	100	-1.37533e-14	0.00132709	1.01305	0.624936		84.931	5.18067	99.9433	-1.63359e-14	-0.0158413	-0.0239517	1.01307	0.319656
85.205	5.19318	0.000275877	99.9981	9.82502e-14	-0.00658566	1.01298	0.42017		85.199	5.20411	-0.0123834	100.001	-1.35183e-14	0.000995076	1.01298	0.624896		85.131	5.19675	99.9431	-1.62685e-14	-0.0156364	-0.023977	1.013	0.319683
85.405	5.20955	0.000253657	99.998	9.8225e-14	-0.00696924	1.01291	0.420195		85.399	5.22022	-0.0122364	100.001	-1.32831e-14	0.000613986	1.01291	0.624846		85.331	5.21283	99.943	-1.62043e-14	-0.0154322	-0.0240829	1.01293	0.319704
85.605	5.22582	0.000235666	99.9978	9.81995e-14	-0.00731511	1.01284	0.420221		85.599	5.23627	-0.0120909	100.002	-1.30475e-14	0.000190426	1.01284	0.624793		85.531	5.229	99.9429	-1.61488e-14	-0.0152278	-0.0243026	1.01286	0.31972
85.805	5.2421	0.000211374	99.9976	9.81736e-14	-0.00762144	1.01277	0.420247		85.799	5.25247	-0.0119451	100.002	-1.28115e-14	-0.00027471	1.01277	0.624743		85.731	5.24515	99.9428	-1.61069e-14	-0.0150242	-0.0246515	1.01279	0.319732
86.005	5.25835	0.000192983	99.9974	9.81474e-14	-0.00788469	1.0127	0.420274		85.999	5.26857	-0.0118011	100.002	-1.25753e-14	-0.000765938	1.0127	0.6247		85.931	5.26133	99.9427	-1.60841e-14	-0.0148211	-0.025128	1.01272	0.319747
86.205	5.27459	0.000179784	99.9972	9.8121e-14	-0.00810604	1.01263	0.420301		86.199	5.28465	-0.0116584	100.003	-1.23392e-14	-0.00127385	1.01263	0.624669		86.131	5.27756	99.9425	-1.60836e-14	-0.0146183	-0.0256956	1.01265	0.319773
86.405	5.29088	0.000165071	99.9971	9.80942e-14	-0.00828863	1.01256	0.420328		86.399	5.30082	-0.0115159	100.003	-1.21032e-14	-0.00179004	1.01256	0.624652		86.331	5.29377	99.9423	-1.60961e-14	-0.0144166	-0.0262737	1.01258	0.319811
86.605	5.30714	0.000148706	99.9969	9.80672e-14	-0.00843695	1.01249	0.420355		86.599	5.31702	-0.0113741	100.003	-1.18677e-14	-0.00229933	1.01249	0.624657		86.531	5.30988	99.9419	-1.61065e-14	-0.0142169	-0.0267769	1.01251	0.319874
86.805	5.32342	0.000130008	99.9967	9.804e-14	-0.00855972	1.01242	0.420383		86.799	5.33323	-0.0112333	100.002	-1.16327e-14	-0.00278855	1.01242	0.624692		86.731	5.32598	99.9413	-1.61e-14	-0.0140183	-0.0271676	1.01244	0.319965
87.005	5.33971	0.000110493	99.9965	9.80124e-14	-0.00866724	1.01235	0.42041		86.999	5.34942	-0.0110937	100.002	-1.13981e-14	-0.00324528	1.01235	0.624761		86.931	5.34213	99.9404	-1.60619e-14	-0.0138199	-0.0274555	1.01237	0.320094
87.205	5.35597	9.33128e-05	99.9964	9.79847e-14	-0.00877076	1.01228	0.420437		87.199	5.36565	-0.0109548	100.001	-1.11641e-14	-0.00366167	1.01228	0.624845		87.131	5.35838	99.9395	-1.59868e-14	-0.0136212	-0.0276748	1.0123	0.320243
87.405	5.37218	7.79486e-05	99.9962	9.79568e-14	-0.00888136	1.01221	0.420466		87.399	5.38179	-0.0108177	100.001	-1.09307e-14	-0.00402628	1.01221	0.624932		87.331	5.37454	99.9384	-1.58865e-14	-0.0134245	-0.0278587	1.01223	0.320404
87.605	5.38835	5.50727e-05	99.996	9.79287e-14	-0.00900945	1.01214	0.420494		87.599	5.39792	-0.0106818	99.9999	-1.06979e-14	-0.00433597	1.01214	0.625012		87.531	5.39069	99.9373	-1.57742e-14	-0.013229	-0.0280299	1.01216	0.320566
87.805	5.40461	3.39994e-05	99.9958	9.79004e-14	-0.00916508	1.01207	0.420522		87.799	5.414	-0.0105472	99.9994	-1.04661e-14	-0.00458698	1.01207	0.62508		87.731	5.40688	99.9364	-1.5663e-14	-0.013034	-0.028192	1.01209	0.320709
88.005	5.42087	1.88747e-05	99.9956	9.78719e-14	-0.00935532	1.012	0.42055		87.999	5.43014	-0.0104133	99.9991	-1.02356e-14	-0.00478025	1.012	0.625119		87.931	5.42313	99.9356	-1.55651e-14	-0.0128391	-0.0283399	1.01202	0.320836
88.205	5.43715	5.97527e-06	99.9954	9.78433e-14	-0.00958642	1.01192	0.420581		88.199	5.44633	-0.0102801	99.999	-1.00065e-14	-0.00491753	1.01193	0.625133		88.131	5.43923	99.935	-1.548e-14	-0.012647	-0.0284694	1.01195	0.32093
88.405	5.45342	-1.09262e-05	99.9952	9.78145e-14	-0.00986106	1.01185	0.420609		88.399	5.46233	-0.0101494	99.999	-9.77921e-15	-0.00500245	1.01186	0.625128		88.331	5.45534	99.9344	-1.54006e-14	-0.0124557	-0.0285851	1.01188	0.321008
88.605	5.46975	-2.86485e-05	99.995	9.77857e-14	-0.0101812	1.01178	0.420638		88.599	5.47848	-0.0100186	99.9991	-9.5533e-15	-0.00504326	1.01179	0.625115		88.531	5.47142	99.9341	-1.53197e-14	-0.0122659	-0.0286897	1.01181	0.321065
88.805	5.48606	-4.99097e-05	99.9948	9.77567e-14	-0.0105432	1.01171	0.420668		88.799	5.49467	-0.0098886	99.9992	-9.32846e-15	-0.00504649	1.01172	0.6251		88.731	5.48754	99.9337	-1.52299e-14	-0.0120765	-0.0287873	1.01174	0.32112
89.005	5.50243	-7.05909e-05	99.9946	9.77276e-14	-0.0109448	1.01164	0.420697		88.999	5.51077	-0.00976042	99.9994	-9.10431e-15	-0.00502044	1.01164	0.625081		88.931	5.50362	99.9334	-1.51295e-14	-0.0118885	-0.0288821	1.01167	0.321169
89.205	5.51877	-8.77415e-05	99.9944	9.76984e-14	-0.0113763	1.01157	0.420727		89.199	5.52678	-0.00963404	99.9995	-8.8805e-15	-0.00497394	1.01157	0.625061		89.131	5.51988	99.9331	-1.50303e-14	-0.0116994	-0.0289741	1.0116	0.321214
89.405	5.53498	-0.000104125	99.9942	9.76691e-14	-0.0118256	1.0115	0.420757		89.399	5.54278	-0.00950885	99.9997	-8.65705e-15	-0.00491468	1.0115	0.62504		89.331	5.53609	99.9327	-1.49464e-14	-0.0115117	-0.0290504	1.01153	0.321269
89.605	5.55129	-0.000120688	99.994	9.76397e-14	-0.0122871	1.01143	0.420788		89.599	5.55884	-0.00938436	99.9998	-8.43439e-15	-0.00484909	1.01143	0.62502		89.531	5.55225	99.9324	-1.48915e-14	-0.0113255	-0.0290965	1.01146	0.321318
89.805	5.56765	-0.00013801	99.9938	9.76101e-14	-0.012747	1.01136	0.420818		89.799	5.57485	-0.00926134	100	-8.21299e-15	-0.00478286	1.01136	0.625005		89.731	5.56833	99.9321	-1.48777e-14	-0.0111411	-0.0291047	1.01139	0.321366
90.005	5.58399	-0.000153092	99.9936	9.75805e-14	-0.0131903	1.01129	0.420848		89.999	5.59093	-0.0091389	99.9999	-7.99331e-15	-0.00471892	1.01129	0.625007		89.931	5.5845	99.9317	-1.48938e-14	-0.0109566	-0.0290682	1.01131	0.321424
90.205	5.60035	-0.000171906	99.9934	9.75508e-14	-0.0136051	1.01122	0.420883		90.199	5.60711	-0.00901693	99.9998	-7.77569e-15	-0.00465862	1.01122	0.625021		90.131	5.60072	99.9313	-1.4913e-14	-0.0107724	-0.0289671	1.01124	0.321495
90.405	5.61668	-0.000184772	99.9932	9.7521e-14	-0.0139793	1.01115	0.420916		90.399	5.62334	-0.00889581	99.9997	-7.5598e-15	-0.00460189	1.01115	0.625046		90.331	5.61687	99.9307	-1.49082e-14	-0.0105897	-0.0287737	1.01117	0.321578
90.605	5.63295	-0.000200724	99.9929	9.7491e-14	-0.0143027	1.01108	0.420955		90.599	5.63948	-0.00877652	99.9995	-7.3451e-15	-0.00454762	1.01108	0.62507		90.531	5.63301	99.9301	-1.48523e-14	-0.0104082	-0.0284764	1.0111	0.321666
90.805	5.64916	-0.000214918	99.9926	9.7461e-14	-0.0145673	1.011	0.420998		90.799	5.65559	-0.00865868	99.9993	-7.13108e-15	-0.00449287	1.01101	0.625094		90.731	5.6492	99.9296	-1.47326e-14	-0.0102268	-0.0281061	1.01103	0.321756
91.005	5.66546	-0.0002296	99.9923	9.74309e-14	-0.0147699	1.01093	0.421044		90.999	5.67187	-0.00854085	99.9991	-6.91718e-15	-0.00443303	1.01094	0.625117		90.931	5.6654	99.9289	-1.45687e-14	-0.0100462	-0.0277375	1.01096	0.321856
91.205	5.6817	-0.000243107	99.992	9.74007e-14	-0.0149057	1.01086	0.421094		91.199	5.68806	-0.0084249	99.999	-6.7033e-15	-0.0043641	1.01086	0.625133		91.131	5.68173	99.9283	-1.43846e-14	-0.00986506	-0.0274473	1.01089	0.32195
91.405	5.69796	-0.000253068	99.9917	9.73704e-14	-0.0149772	1.01079	0.421141		91.399	5.70419	-0.00831063	99.9989	-6.48991e-15	-0.00428052	1.01079	0.62515		91.331	5.69797	99.9277	-1.42045e-14	-0.009686	-0.0272949	1.01082	0.322045
91.605	5.71426	-0.000267223	99.9914	9.734e-14	-0.01499	1.01072	0.421182		91.599	5.72039	-0.0081971	99.9987	-6.27753e-15	-0.0041754	1.01072	0.625166		91.531	5.71418	99.9271	-1.40511e-14	-0.00950805	-0.0273059	1.01075	0.322135
91.805	5.73052	-0.000280058	99.9911	9.73095e-14	-0.0149531	1.01065	0.421224		91.799	5.73667	-0.00808432	99.9986	-6.0667e-15	-0.00404201	1.01065	0.625183		91.731	5.7303	99.9265	-1.39317e-14	-0.00933215	-0.0274834	1.01067	0.322222
92.005	5.74684	-0.000300439	99.9908	9.7279e-14	-0.0148777	1.01058	0.421269		91.999	5.75293	-0.00797299	99.9985	-5.85792e-15	-0.00387516	1.01058	0.625196		91.931	5.74656	99.9259	-1.38428e-14	-0.00915579	-0.027816	1.0106	0.322309
92.205	5.76314	-0.000320648	99.9905	9.72484e-14	-0.0147769	1.01051	0.421318		92.199	5.76921	-0.00786281	99.9985	-5.65165e-15	-0.00366987	1.01051	0.6252		92.131	5.76278	99.9254	-1.37804e-14	-0.00898076	-0.0282743	1.01053	0.322387
92.405	5.77944	-0.000343685	99.9902	9.72176e-14	-0.0146644	1.01043	0.421368		92.399	5.78548	-0.00775402	99.9984	-5.44828e-15	-0.00342346	1.01044	0.625204		92.331	5.77903	99.9249	-1.37407e-14	-0.00880654	-0.0288273	1.01046	0.322465
92.605	5.79582	-0.000363055	99.9899	9.71868e-14	-0.0145545	1.01036	0.421418		92.599	5.80172	-0.00764673	99.9985	-5.24825e-15	-0.00313443	1.01037	0.625201		92.531	5.79527	99.9244	-1.372e-14	-0.00863349	-0.0294394	1.01039	0.32254
92.805	5.81218	-0.000382937	99.9895	9.7156e-14	-0.0144626	1.01029	0.421466		92.799	5.81793	-0.00754095	99.9984	-5.05197e-15	-0.00280236	1.01029	0.625207		92.731	5.81157	99.9239	-1.37142e-14	-0.00846079	-0.0300744	1.01032	0.322616
93.005	5.82849	-0.000400555	99.9892	9.7125e-14	-0.0144027	1.01022	0.421514		92.999	5.83414	-0.00743647	99.9984	-4.85973e-15	-0.00242755	1.01022	0.625214		92.931	5.82786	99.9233	-1.37195e-14	-0.00828932	-0.0306935	1.01025	0.322706
93.205	5.84478	-0.000419934	99.9889	9.7094e-14	-0.0143865	1.01015	0.421561		93.199	5.85041	-0.00733296	99.9983	-4.67165e-15	-0.00201098	1.01015	0.625227		93.131	5.84414	99.9227	-1.37322e-14	-0.0081189	-0.0312742	1.01017	0.322798
93.405	5.86112	-0.000435837	99.9886	9.70629e-14	-0.0144237	1.01008	0.421612		93.399	5.86676	-0.00723034	99.9981	-4.48787e-15	-0.00155539	1.01008	0.625252		93.331	5.8604	99.9221	-1.37482e-14	-0.00794976	-0.0318056	1.0101	0.322894
93.605	5.87745	-0.000452716	99.9882	9.70318e-14	-0.0145217	1.01	0.421667		93.599	5.88306	-0.00712928	99.9978	-4.30848e-15	-0.00106784	1.01001	0.625283		93.531	5.87665	99.9214	-1.37636e-14	-0.00778199	-0.0322779	1.01003	0.323002
93.805	5.89385	-0.000469412	99.9878	9.70006e-14	-0.0146864	1.00993	0.421721		93.799	5.89941	-0.00702934	99.9976	-4.13358e-15	-0.00055068	1.00994	0.625312		93.731	5.8929	99.9206	-1.37743e-14	-0.00761523	-0.0326672	1.00996	0.323121
94.005	5.91027	-0.000486869	99.9875	9.69694e-14	-0.0149201	1.00986	0.421773		93.999	5.91577	-0.00693066	99.9975	-3.96316e-15	-9.08545e-06	1.00986	0.625326		93.931	5.90911	99.9199	-1.37764e-14	-0.00744983	-0.0329323	1.00989	0.323224
94.205	5.92668	-0.000506749	99.9872	9.69382e-14	-0.0152225	1.00979	0.421821		94.199	5.93208	-0.00683362	99.9975	-3.79711e-15	0.000549801	1.00979	0.625326		94.131	5.92541	99.9194	-1.37657e-14	-0.00728461	-0.0330367	1.00982	0.323306
94.405	5.94311	-0.000532949	99.9869	9.6907e-14	-0.0155915	1.00972	0.421868		94.399	5.94843	-0.00673766	99.9976	-3.63536e-15	0.00112375	1.00972	0.625317		94.331	5.94182	99.919	-1.37403e-14	-0.00711914	-0.0329703	1.00974	0.32337
94.605	5.95955	-0.000554784	99.9866	9.68757e-14	-0.0160217	1.00965	0.421915		94.599	5.96488	-0.00664247	99.9976	-3.47783e-15	0.00170822	1.00965	0.625307		94.531	5.9581	99.9186	-1.37071e-14	-0.00695598	-0.0327665	1.00967	0.323434
94.805	5.97599	-0.000576529	99.9863	9.68445e-14	-0.0165038	1.00957	0.42196		94.799	5.98135	-0.00654853	99.9977	-3.3246e-15	0.00229231	1.00958	0.625295		94.731	5.97452	99.9181	-1.36757e-14	-0.00679248	-0.0324783	1.0096	0.323497
95.005	5.99237	-0.000600623	99.986	9.68133e-14	-0.0170243	1.0095	0.422007		94.999	5.99785	-0.00645579	99.9979	-3.17613e-15	0.00286688	1.0095	0.625277		94.931	5.99094	99.9178	-1.36554e-14	-0.00662999	-0.0321711	1.00953	0.323552
95.205	6.0088	-0.000622654	99.9857	9.67821e-14	-0.0175741	1.00943	0.422051		95.199	6.0143	-0.00636465	99.998	-3.03287e-15	0.00341922	1.00943	0.62526		95.131	6.00729	99.9174	-1.36554e-14	-0.00646924	-0.0319089	1.00946	0.323607
95.405	6.02531	-0.000643888	99.9854	9.67509e-14	-0.0181396	1.00936	0.422093		95.399	6.03079	-0.00627464	99.9981	-2.89533e-15	0.0039416	1.00936	0.625249		95.331	6.02362	99.9171	-1.36745e-14	-0.00630965	-0.0317405	1.00938	0.32366
95.605	6.04175	-0.000657432	99.9851	9.67198e-14	-0.0187018	1.00929	0.422132		95.599	6.04724	-0.00618614	99.9982	-2.76396e-15	0.00442068	1.00929	0.625236		95.531	6.04013	99.9167	-1.37009e-14	-0.00614947	-0.0316884	1.00931	0.323714
95.805	6.05829	-0.00067944	99.9849	9.66888e-14	-0.0192497	1.00921	0.422168		95.799	6.06371	-0.00609881	99.9983	-2.63904e-15	0.00484711	1.00922	0.625222		95.731	6.05653	99.9164	-1.37218e-14	-0.00599147	-0.0317466	1.00924	0.32376
96.005	6.07484	-0.000692083	99.9847	9.66578e-14	-0.0197637	1.00914	0.422202		95.999	6.08009	-0.00601326	99.9984	-2.52075e-15	0.00520724	1.00914	0.62521		95.931	6.07301	99.9161	-1.37246e-14	-0.00583386	-0.0318854	1.00917	0.323812
96.205	6.09147	-0.000703199	99.9845	9.66269e-14	-0.0202294	1.00907	0.422233		96.199	6.09648	-0.00592896	99.9985	-2.40927e-15	0.00549306	1.00907	0.6252		96.131	6.08949	99.9158	-1.36993e-14	-0.00567737	-0.0320635	1.0091	0.323863
96.405	6.10798	-0.000713609	99.9843	9.65961e-14	-0.0206276	1.009	0.422265		96.399	6.11292	-0.00584559	99.9986	-2.30478e-15	0.00569456	1.009	0.625184		96.331	6.10593	99.9154	-1.36488e-14	-0.00552248	-0.0322405	1.00902	0.323918
96.605	6.12444	-0.000722679	99.984	9.65654e-14	-0.020948	1.00892	0.4223		96.599	6.12936	-0.00576351	99.9988	-2.20752e-15	0.00580081	1.00893	0.625163		96.531	6.12243	99.915	-1.35811e-14	-0.00536839	-0.032392	1.00895	0.323979
96.805	6.14094	-0.000737071	99.9838	9.65348e-14	-0.0211813	1.00885	0.422339		96.799	6.14579	-0.00568271	99.9989	-2.11789e-15	0.0058038	1.00885	0.625144		96.731	6.13895	99.9146	-1.35039e-14	-0.00521547	-0.032516	1.00888	0.324041
97.005	6.15747	-0.000748973	99.9835	9.65043e-14	-0.0213183	1.00878	0.422383		96.999	6.16222	-0.00560308	99.999	-2.03625e-15	0.0056974	1.00878	0.625125		96.931	6.1554	99.9142	-1.34249e-14	-0.0050645	-0.0326293	1.00881	0.324102
97.205	6.17402	-0.000763625	99.9832	9.6474e-14	-0.0213519	1.00871	0.42243		97.199	6.17868	-0.00552447	99.9991	-1.96302e-15	0.00547715	1.00871	0.625114		97.131	6.17179	99.9138	-1.33499e-14	-0.00491563	-0.0327461	1.00873	0.324163
97.405	6.1906	-0.000782132	99.9828	9.64438e-14	-0.0212776	1.00863	0.422477		97.399	6.19506	-0.00544744	99.9993	-1.89854e-15	0.00514451	1.00864	0.625097		97.331	6.1882	99.9134	-1.32815e-14	-0.00476797	-0.0328675	1.00866	0.324224
97.605	6.20717	-0.000798458	99.9825	9.64137e-14	-0.0210945	1.00856	0.422523		97.599	6.21145	-0.00537147	99.9995	-1.84297e-15	0.00469995	1.00856	0.625069		97.531	6.20466	99.913	-1.3222e-14	-0.00462155	-0.0329931	1.00859	0.324279
97.805	6.22372	-0.000815221	99.9823	9.63838e-14	-0.0208053	1.00849	0.422566		97.799	6.22787	-0.00529647	99.9998	-1.79636e-15	0.0041469	1.00849	0.625031		97.731	6.22108	99.9128	-1.31739e-14	-0.00447715	-0.0331295	1.00852	0.324318
98.005	6.24034	-0.000831607	99.982	9.63541e-14	-0.0204147	1.00842	0.422605		97.999	6.24431	-0.00522248	100	-1.75879e-15	0.00349262	1.00842	0.624979		97.931	6.2375	99.9126	-1.31393e-14	-0.00433421	-0.0332859	1.00844	0.324346
98.205	6.25704	-0.000850561	99.9818	9.63245e-14	-0.0199309	1.00834	0.422641		98.199	6.26073	-0.00514966	100.001	-1.7303e-15	0.00274825	1.00835	0.624914		98.131	6.25397	99.9125	-1.31175e-14	-0.00419246	-0.0334642	1.00837	0.324355
98.405	6.27354	-0.000866429	99.9815	9.62951e-14	-0.0193767	1.00827	0.422678		98.399	6.27725	-0.00507742	100.001	-1.71089e-15	0.00191968	1.00827	0.624851		98.331	6.2705	99.9125	-1.31068e-14	-0.00405162	-0.0336612	1.0083	0.32436
98.605	6.29019	-0.000878496	99.9813	9.62659e-14	-0.0187577	1.0082	0.422712		98.599	6.29377	-0.00500623	100.002	-1.70051e-15	0.00102649	1.0082	0.624799		98.531	6.28704	99.9124	-1.31051e-14	-0.00391229	-0.0338763	1.00822	0.324381
98.805	6.30678	-0.000894837	99.981	9.62368e-14	-0.0181011	1.00812	0.422752		98.799	6.31037	-0.00493571	100.002	-1.69907e-15	8.05393e-05	1.00813	0.624765		98.731	6.30365	99.9121	-1.31105e-14	-0.00377378	-0.0341187	1.00815	0.324424
99.005	6.3235	-0.000913109	99.9807	9.62079e-14	-0.0174207	1.00805	0.422795		98.999	6.32688	-0.00486658	100.002	-1.70651e-15	-0.00088984	1.00805	0.624752		98.931	6.32027	99.9117	-1.31206e-14	-0.00363669	-0.0343955	1.00808	0.324488
99.205	6.34028	-0.000939722	99.9804	9.61792e-14	-0.0167453	1.00798	0.422842		99.199	6.34346	-0.00479808	100.002	-1.72275e-15	-0.00187574	1.00798	0.624761		99.131	6.33683	99.9111	-1.3132e-14	-0.00350132	-0.0347007	1.00801	0.324578
99.405	6.357	-0.000957962	99.9801	9.61506e-14	-0.0161048	1.00791	0.422894		99.399	6.36003	-0.0047306	100.002	-1.74781e-15	-0.0028523	1.00791	0.624795		99.331	6.35345	99.9103	-1.3141e-14	-0.00336673	-0.0350212	1.00793	0.324697
99.605	6.37375	-0.000975301	99.9797	9.61223e-14	-0.0155216	1.00783	0.422945		99.599	6.37662	-0.00466397	100.001	-1.78172e-15	-0.00380342	1.00783	0.624843		99.531	6.37006	99.9094	-1.31442e-14	-0.00323341	-0.0353362	1.00786	0.324833
99.805	6.39052	-0.000990199	99.9794	9.60941e-14	-0.0150207	1.00776	0.422996		99.799	6.3932	-0.00459829	100.001	-1.82452e-15	-0.0047103	1.00776	0.624907		99.731	6.38675	99.9084	-1.3138e-14	-0.00310037	-0.0356179	1.00779	0.324983
100.005	6.40723	-0.00100442	99.9791	9.60662e-14	-0.0146238	1.00769	0.423046		99.999	6.40976	-0.00453358	100	-1.87623e-15	-0.00555719	1.00769	0.624971		99.931	6.40332	99.9074	-1.31223e-14	-0.00296914	-0.0358155	1.00771	0.325138
100.205	6.42407	-0.0010176	99.9788	9.60384e-14	-0.0143423	1.00761	0.423095		100.199	6.4263	-0.0044698	99.9998	-1.93693e-15	-0.00633154	1.00762	0.625025		100.131	6.41984	99.9065	-1.30988e-14	-0.00283913	-0.0358789	1.00764	0.325283
100.405	6.44074	-0.00103574	99.9784	9.60108e-14	-0.0141907	1.00754	0.423144		100.399	6.44299	-0.00440634	99.9995	-2.00677e-15	-0.00702911	1.00754	0.625068		100.331	6.4366	99.9056	-1.30691e-14	-0.00270799	-0.0357767	1.00757	0.325419
100.605	6.45752	-0.00104926	99.9781	9.59834e-14	-0.0141698	1.00747	0.423194		100.599	6.45968	-0.00434375	99.9992	-2.08587e-15	-0.00763478	1.00747	0.625099		100.531	6.45333	99.9048	-1.3035e-14	-0.00257767	-0.0355168	1.00749	0.325541
100.805	6.47443	-0.00107126	99.9778	9.59562e-14	-0.0142809	1.00739	0.423246		100.799	6.47638	-0.00428194	99.999	-2.17437e-15	-0.0081447	1.0074	0.625128		100.731	6.46992	99.904	-1.29984e-14	-0.00244891	-0.0351383	1.00742	0.325654
101.005	6.49128	-0.00109194	99.9774	9.59291e-14	-0.0145167	1.00732	0.423294		100.999	6.49309	-0.00422098	99.9988	-2.27235e-15	-0.00855695	1.00732	0.625159		100.931	6.48661	99.9033	-1.29616e-14	-0.00231981	-0.0346906	1.00735	0.325769
101.205	6.50811	-0.00110836	99.9771	9.59023e-14	-0.0148636	1.00725	0.423341		101.199	6.50969	-0.00416123	99.9986	-2.37959e-15	-0.00887187	1.00725	0.625188		101.131	6.50329	99.9025	-1.29268e-14	-0.00219135	-0.0342589	1.00727	0.325885
101.405	6.52501	-0.00112707	99.9768	9.58757e-14	-0.0153057	1.00717	0.423386		101.399	6.52649	-0.00410163	99.9984	-2.49581e-15	-0.00909898	1.00718	0.625213		101.331	6.51991	99.9018	-1.28965e-14	-0.00206404	-0.0339307	1.0072	0.325996
101.605	6.5418	-0.00114573	99.9765	9.58493e-14	-0.015814	1.0071	0.42343		101.599	6.5432	-0.00404315	99.9982	-2.62073e-15	-0.00924113	1.0071	0.625232		101.531	6.53663	99.9011	-1.28724e-14	-0.00193666	-0.0337504	1.00713	0.326099
101.805	6.55866	-0.00116465	99.9762	9.58231e-14	-0.0163679	1.00703	0.423474		101.799	6.55993	-0.00398547	99.998	-2.75406e-15	-0.00930975	1.00703	0.625258		101.731	6.55338	99.9005	-1.28544e-14	-0.00180982	-0.0337182	1.00705	0.326199
102.005	6.57558	-0.00118029	99.976	9.57971e-14	-0.0169404	1.00695	0.423518		101.999	6.57672	-0.00392838	99.9978	-2.89552e-15	-0.00931656	1.00695	0.625284		101.931	6.57007	99.8998	-1.28413e-14	-0.00168461	-0.0338068	1.00698	0.3263
102.205	6.59241	-0.00119454	99.9757	9.57714e-14	-0.0175	1.00688	0.423564		102.199	6.5934	-0.00387252	99.9976	-3.04488e-15	-0.00927493	1.00688	0.625311		102.131	6.58673	99.8991	-1.28321e-14	-0.00156091	-0.0339845	1.00691	0.326401
102.405	6.6093	-0.00119921	99.9753	9.57458e-14	-0.018027	1.00681	0.423611		102.399	6.6102	-0.00381709	99.9974	-3.20186e-15	-0.00919781	1.00681	0.625334		102.331	6.60347	99.8985	-1.28255e-14	-0.0014381	-0.0342292	1.00683	0.3265
102.605	6.62629	-0.00121925	99.975	9.57204e-14	-0.0185008	1.00673	0.42366		102.599	6.62712	-0.00376213	99.9973	-3.36623e-15	-0.0090978	1.00673	0.625356		102.531	6.62039	99.8979	-1.28201e-14	-0.00131554	-0.0345324	1.00676	0.326596
102.805	6.64325	-0.00124277	99.9747	9.56953e-14	-0.0188998	1.00666	0.423708		102.799	6.64396	-0.00370823	99.9971	-3.53763e-15	-0.00898806	1.00666	0.625376		102.731	6.63728	99.8972	-1.28141e-14	-0.00119514	-0.034891	1.00668	0.326702
103.005	6.66021	-0.00125585	99.9744	9.56704e-14	-0.0192124	1.00658	0.423755		102.999	6.66073	-0.00365542	99.997	-3.71555e-15	-0.00887919	1.00659	0.625397		102.931	6.65409	99.8965	-1.28053e-14	-0.00107748	-0.0352984	1.00661	0.3268
103.205	6.67707	-0.00127052	99.9741	9.56457e-14	-0.0194295	1.00651	0.423802		103.199	6.67751	-0.0036034	99.9968	-3.89944e-15	-0.00877852	1.00651	0.625418		103.131	6.67096	99.8959	-1.2792e-14	-0.000961624	-0.0357211	1.00654	0.3269
103.405	6.69395	-0.00128748	99.9738	9.56212e-14	-0.0195504	1.00644	0.42385		103.399	6.69438	-0.00355196	99.9967	-4.08878e-15	-0.00869088	1.00644	0.625435		103.331	6.68782	99.8952	-1.27721e-14	-0.000848322	-0.0360968	1.00646	0.326996
103.605	6.71095	-0.00130307	99.9734	9.55969e-14	-0.0195779	1.00636	0.423898		103.599	6.71126	-0.00350129	99.9966	-4.28302e-15	-0.00861886	1.00636	0.625444		103.531	6.70469	99.8946	-1.27446e-14	-0.000737416	-0.0363815	1.00639	0.32709
103.805	6.72785	-0.00131903	99.9731	9.55729e-14	-0.0195205	1.00629	0.423948		103.799	6.7281	-0.00345157	99.9966	-4.48162e-15	-0.00856179	1.00629	0.62544		103.731	6.72157	99.8941	-1.27084e-14	-0.000629146	-0.0365728	1.00632	0.327172
104.005	6.74485	-0.00133718	99.9728	9.55491e-14	-0.019392	1.00621	0.423999		103.999	6.74499	-0.00340251	99.9967	-4.68402e-15	-0.00851551	1.00622	0.625431		103.931	6.73845	99.8936	-1.26624e-14	-0.000523687	-0.0367023	1.00624	0.327247
104.205	6.76176	-0.00135654	99.9724	9.55255e-14	-0.0192127	1.00614	0.424051		104.199	6.76191	-0.00335418	99.9968	-4.88969e-15	-0.00847331	1.00614	0.625415		104.131	6.75532	99.8931	-1.26057e-14	-0.000421042	-0.0368067	1.00617	0.327317
104.405	6.77886	-0.00137354	99.9721	9.55021e-14	-0.0190004	1.00607	0.424104		104.399	6.77892	-0.00330641	99.9969	-5.09805e-15	-0.0084255	1.00607	0.625399		104.331	6.77222	99.8927	-1.25403e-14	-0.000320926	-0.0369163	1.00609	0.327389
104.605	6.79601	-0.00139138	99.9717	9.54789e-14	-0.0187785	1.00599	0.424157		104.599	6.79591	-0.00325945	99.997	-5.30841e-15	-0.00836106	1.00599	0.625395		104.531	6.78919	99.8921	-1.24716e-14	-0.000223014	-0.037059	1.00602	0.327471
104.805	6.81309	-0.00141096	99.9714	9.54559e-14	-0.0185696	1.00592	0.424208		104.799	6.81291	-0.00321323	99.9969	-5.51999e-15	-0.00826827	1.00592	0.625405		104.731	6.80614	99.8915	-1.24051e-14	-0.000127836	-0.0372581	1.00594	0.327561
105.005	6.83018	-0.00143163	99.971	9.54332e-14	-0.0183913	1.00584	0.424261		104.999	6.82985	-0.0031679	99.9968	-5.732e-15	-0.00813702	1.00585	0.625424		104.931	6.82307	99.8908	-1.23463e-14	-3.50311e-05	-0.0375319	1.00587	0.327671
105.205	6.84732	-0.00144761	99.9707	9.54107e-14	-0.0182577	1.00577	0.424311		105.199	6.84688	-0.00312304	99.9965	-5.94367e-15	-0.0079572	1.00577	0.625453		105.131	6.84002	99.89	-1.22993e-14	5.57234e-05	-0.0378932	1.0058	0.327789
105.405	6.86436	-0.00146488	99.9704	9.53884e-14	-0.0181804	1.00569	0.424362		105.399	6.86396	-0.00307874	99.9962	-6.1543e-15	-0.00772213	1.0057	0.625497		105.331	6.85695	99.8892	-1.22622e-14	0.000144403	-0.0383289	1.00572	0.32792
105.605	6.88157	-0.001489	99.9701	9.53663e-14	-0.0181639	1.00562	0.42441		105.599	6.88106	-0.00303505	99.9958	-6.36334e-15	-0.00742792	1.00562	0.625549		105.531	6.87386	99.8883	-1.22319e-14	0.000231218	-0.038785	1.00565	0.328059
105.805	6.89878	-0.00150623	99.9697	9.53444e-14	-0.018209	1.00555	0.424459		105.799	6.89803	-0.00299228	99.9954	-6.57023e-15	-0.00707664	1.00555	0.625598		105.731	6.89078	99.8874	-1.22054e-14	0.000316439	-0.0391821	1.00557	0.328198
106.005	6.9159	-0.00153198	99.9694	9.53228e-14	-0.0183095	1.00547	0.424504		105.999	6.91506	-0.00294997	99.995	-6.77441e-15	-0.00666705	1.00547	0.625651		105.931	6.90771	99.8864	-1.21795e-14	0.000400232	-0.039451	1.0055	0.328339
106.205	6.93308	-0.00155588	99.9691	9.53013e-14	-0.0184565	1.0054	0.424551		106.199	6.93213	-0.00290811	99.9945	-6.9753e-15	-0.00620398	1.0054	0.625713		106.131	6.92467	99.8855	-1.21543e-14	0.000482742	-0.0395577	1.00542	0.328484
106.405	6.95032	-0.00157378	99.9688	9.52801e-14	-0.0186375	1.00532	0.424596		106.399	6.94919	-0.00286678	99.9941	-7.17216e-15	-0.00569663	1.00532	0.625775		106.331	6.94175	99.8845	-1.21317e-14	0.000564724	-0.0394974	1.00535	0.328641
106.605	6.96767	-0.00158379	99.9685	9.52592e-14	-0.0188374	1.00525	0.424642		106.599	6.96632	-0.00282578	99.9936	-7.36424e-15	-0.00515379	1.00525	0.625831		106.531	6.95879	99.8835	-1.21135e-14	0.000645527	-0.0392819	1.00527	0.328789
106.805	6.98484	-0.00159439	99.9682	9.52384e-14	-0.0190353	1.00517	0.42469		106.799	6.98336	-0.00278542	99.9932	-7.5508e-15	-0.00459445	1.00517	0.625882		106.731	6.97584	99.8825	-1.21017e-14	0.000725427	-0.0389387	1.0052	0.328937
107.005	7.00199	-0.00160741	99.9679	9.52178e-14	-0.0192152	1.0051	0.42474		106.999	7.00049	-0.00274526	99.993	-7.73115e-15	-0.00402891	1.0051	0.625919		106.931	6.99294	99.8816	-1.20981e-14	0.000804691	-0.038521	1.00513	0.329078
107.205	7.01927	-0.0016234	99.9675	9.51975e-14	-0.0193612	1.00502	0.424794		107.199	7.01761	-0.00270549	99.9928	-7.90496e-15	-0.00347738	1.00503	0.625937		107.131	7.01009	99.8808	-1.21043e-14	0.000883226	-0.0381076	1.00505	0.329201
107.405	7.0365	-0.0016441	99.9671	9.51774e-14	-0.0194572	1.00495	0.424852		107.399	7.03479	-0.00266593	99.9929	-8.07203e-15	-0.00295459	1.00495	0.625927		107.331	7.02726	99.8801	-1.2122e-14	0.000961027	-0.0377675	1.00498	0.3293
107.605	7.05374	-0.00166162	99.9667	9.51575e-14	-0.0194931	1.00487	0.424912		107.599	7.05195	-0.00262674	99.9933	-8.23214e-15	-0.00247882	1.00488	0.625881		107.531	7.04435	99.8797	-1.21529e-14	0.00103762	-0.0375246	1.0049	0.329366
107.805	7.07105	-0.00167595	99.9663	9.51378e-14	-0.0194629	1.0048	0.424975		107.799	7.06915	-0.00258774	99.9937	-8.38506e-15	-0.00206236	1.0048	0.625822		107.731	7.06155	99.8795	-1.21971e-14	0.00111388	-0.0373581	1.00483	0.329404
108.005	7.08837	-0.00168889	99.9659	9.51184e-14	-0.0193652	1.00472	0.425039		107.999	7.08635	-0.00254899	99.9942	-8.53034e-15	-0.00171735	1.00473	0.625756		107.931	7.07877	99.8793	-1.22467e-14	0.0011894	-0.0372414	1.00475	0.329432
108.205	7.10572	-0.00170655	99.9655	9.50991e-14	-0.0192027	1.00465	0.425104		108.199	7.10364	-0.00251029	99.9948	-8.66741e-15	-0.00145052	1.00465	0.625684		108.131	7.09603	99.8791	-1.2291e-14	0.00126417	-0.0371567	1.00468	0.329453
108.405	7.12305	-0.00172701	99.965	9.50801e-14	-0.018983	1.00457	0.425167		108.399	7.12096	-0.00247174	99.9952	-8.79566e-15	-0.00126689	1.00458	0.625622		108.331	7.11325	99.879	-1.23191e-14	0.00133793	-0.0371003	1.0046	0.329478
108.605	7.14034	-0.0017397	99.9646	9.50612e-14	-0.0187166	1.0045	0.425229		108.599	7.13826	-0.00243344	99.9956	-8.91452e-15	-0.001166	1.0045	0.625574		108.531	7.13059	99.8787	-1.23204e-14	0.00141121	-0.0370729	1.00453	0.329513
108.805	7.15769	-0.00175282	99.9642	9.50426e-14	-0.0184153	1.00442	0.42529		108.799	7.15552	-0.00239545	99.9958	-9.02353e-15	-0.00114199	1.00443	0.625553		108.731	7.14782	99.8784	-1.22968e-14	0.00148294	-0.037071	1.00445	0.329568
109.005	7.17502	-0.00176276	99.9638	9.50242e-14	-0.0180957	1.00435	0.425349		108.999	7.17281	-0.00235755	99.9957	-9.12236e-15	-0.00118534	1.00435	0.625557		108.931	7.1651	99.8779	-1.22641e-14	0.00155375	-0.0370841	1.00438	0.329641
109.205	7.19239	-0.00177218	99.9635	9.50059e-14	-0.0177742	1.00427	0.425406		109.199	7.19005	-0.00232	99.9956	-9.21072e-15	-0.00128371	1.00427	0.625574		109.131	7.18247	99.8773	-1.22387e-14	0.00162386	-0.0371062	1.0043	0.329739
109.405	7.20987	-0.00178277	99.9631	9.49879e-14	-0.0174684	1.0042	0.425462		109.399	7.20726	-0.00228269	99.9954	-9.28829e-15	-0.00142277	1.0042	0.625595		109.331	7.19979	99.8766	-1.22373e-14	0.00169263	-0.0371423	1.00423	0.329841
109.605	7.22738	-0.00179569	99.9627	9.497e-14	-0.0171985	1.00412	0.425519		109.599	7.22456	-0.00224538	99.9952	-9.35477e-15	-0.00158789	1.00412	0.625622		109.531	7.21724	99.8759	-1.22702e-14	0.00176055	-0.0372	1.00415	0.329952
109.805	7.2449	-0.00182256	99.9623	9.49524e-14	-0.0169825	1.00405	0.425575		109.799	7.24191	-0.00220823	99.995	-9.40985e-15	-0.00176208	1.00405	0.625658		109.731	7.23462	99.8751	-1.23298e-14	0.001827	-0.0372741	1.00407	0.33007
110.005	7.26244	-0.00184263	99.962	9.49349e-14	-0.0168362	1.00397	0.425631		109.999	7.25928	-0.00217125	99.9946	-9.45323e-15	-0.00192906	1.00397	0.625701		109.931	7.25209	99.8743	-1.24052e-14	0.00189252	-0.0373571	1.004	0.330197
110.205	7.27996	-0.0018648	99.9616	9.49176e-14	-0.0167729	1.0039	0.425689		110.199	7.27658	-0.00213469	99.9943	-9.48458e-15	-0.00207323	1.0039	0.625748		110.131	7.26957	99.8733	-1.24852e-14	0.00195667	-0.0374504	1.00392	0.330345
110.405	7.29745	-0.00189075	99.9612	9.49005e-14	-0.0168022	1.00382	0.425746		110.399	7.29388	-0.00209842	99.994	-9.50368e-15	-0.00218328	1.00382	0.625786		110.331	7.28703	99.8724	-1.25588e-14	0.00201941	-0.0375651	1.00385	0.330482
110.605	7.31501	-0.00191458	99.9608	9.48836e-14	-0.0169303	1.00374	0.425802		110.599	7.31119	-0.00206243	99.9938	-9.51052e-15	-0.00225084	1.00375	0.625805		110.531	7.30452	99.8716	-1.26131e-14	0.00208101	-0.0377201	1.00377	0.330604
110.805	7.33266	-0.00194403	99.9605	9.48669e-14	-0.0171607	1.00367	0.425858		110.799	7.32852	-0.00202676	99.9938	-9.50513e-15	-0.00227076	1.00367	0.625806		110.731	7.32203	99.871	-1.2635e-14	0.00214132	-0.0379342	1.0037	0.330699
111.005	7.35024	-0.00196587	99.9601	9.48503e-14	-0.0174903	1.00359	0.425915		110.999	7.34582	-0.00199153	99.9938	-9.48752e-15	-0.00224096	1.0036	0.625805		110.931	7.33957	99.8704	-1.26109e-14	0.00220052	-0.0382099	1.00362	0.330784
111.205	7.3678	-0.00198669	99.9597	9.48339e-14	-0.0179151	1.00352	0.425971		111.199	7.36328	-0.00195639	99.9938	-9.45777e-15	-0.00216128	1.00352	0.625803		111.131	7.35708	99.8699	-1.25289e-14	0.00225852	-0.0385184	1.00355	0.330868
111.405	7.38538	-0.00200908	99.9594	9.48177e-14	-0.0184296	1.00344	0.426027		111.399	7.38066	-0.00192188	99.9939	-9.41608e-15	-0.0020362	1.00344	0.625801		111.331	7.37461	99.8693	-1.23996e-14	0.00231552	-0.0388	1.00347	0.330948
111.605	7.40298	-0.0020234	99.959	9.48017e-14	-0.0190242	1.00337	0.426083		111.599	7.39808	-0.00188775	99.9938	-9.3627e-15	-0.00187149	1.00337	0.625809		111.531	7.39207	99.8688	-1.22542e-14	0.0023713	-0.0389861	1.00339	0.331036
111.805	7.42047	-0.00204044	99.9586	9.47858e-14	-0.0196826	1.00329	0.426136		111.799	7.41551	-0.00185417	99.9937	-9.29788e-15	-0.00167625	1.00329	0.625817		111.731	7.40956	99.8681	-1.21243e-14	0.00242626	-0.0390346	1.00332	0.331133
112.005	7.43797	-0.00206327	99.9583	9.47701e-14	-0.0203936	1.00321	0.42619		111.999	7.43297	-0.00182107	99.9937	-9.22189e-15	-0.00146063	1.00322	0.625825		111.931	7.42699	99.8675	-1.20414e-14	0.00248019	-0.0389362	1.00324	0.331229
112.205	7.45553	-0.00208729	99.9579	9.47545e-14	-0.0211437	1.00314	0.426243		112.199	7.45039	-0.00178865	99.9936	-9.13512e-15	-0.00123775	1.00314	0.625831		112.131	7.44447	99.8669	-1.20162e-14	0.00253341	-0.0387069	1.00317	0.331325
112.405	7.47311	-0.0021028	99.9576	9.47391e-14	-0.0219117	1.00306	0.426296		112.399	7.46775	-0.00175697	99.9936	-9.03799e-15	-0.00102068	1.00307	0.625839		112.331	7.46202	99.8662	-1.20264e-14	0.00258602	-0.0383777	1.00309	0.331432
112.605	7.49072	-0.00212096	99.9572	9.47239e-14	-0.022678	1.00299	0.426349		112.599	7.48531	-0.00172557	99.9935	-8.93096e-15	-0.000819122	1.00299	0.625851		112.531	7.47956	99.8655	-1.20468e-14	0.00263785	-0.037988	1.00302	0.331537
112.805	7.50829	-0.00213475	99.9569	9.47088e-14	-0.02342	1.00291	0.426403		112.799	7.50291	-0.0016948	99.9934	-8.81445e-15	-0.000648001	1.00291	0.625863		112.731	7.49709	99.8648	-1.20521e-14	0.00268898	-0.0375694	1.00294	0.331644
113.005	7.5259	-0.00215477	99.9565	9.46938e-14	-0.0241202	1.00284	0.426459		112.999	7.52046	-0.00166481	99.9934	-8.68883e-15	-0.000519743	1.00284	0.625861		112.931	7.51464	99.8641	-1.20241e-14	0.00273944	-0.0371402	1.00286	0.331743
113.205	7.54351	-0.00216934	99.9561	9.4679e-14	-0.024758	1.00276	0.426515		113.199	7.53807	-0.00163546	99.9935	-8.55442e-15	-0.000443669	1.00276	0.625851		113.131	7.53225	99.8636	-1.19687e-14	0.00278924	-0.0367084	1.00279	0.331827
113.405	7.56118	-0.00219275	99.9557	9.46644e-14	-0.025317	1.00268	0.426571		113.399	7.55569	-0.00160683	99.9936	-8.41154e-15	-0.000428143	1.00269	0.625834		113.331	7.54982	99.8631	-1.18976e-14	0.00283809	-0.0362923	1.00271	0.33191
113.605	7.57888	-0.00221108	99.9554	9.46498e-14	-0.0257795	1.00261	0.426627		113.599	7.57331	-0.00157894	99.9938	-8.26052e-15	-0.000479465	1.00261	0.625812		113.531	7.56749	99.8625	-1.1822e-14	0.00288628	-0.0359159	1.00263	0.331991
113.805	7.59656	-0.00223012	99.955	9.46354e-14	-0.0261305	1.00253	0.426684		113.799	7.59094	-0.00155179	99.994	-8.10196e-15	-0.000602247	1.00253	0.625784		113.731	7.58524	99.862	-1.17529e-14	0.0029335	-0.0356116	1.00256	0.332064
114.005	7.61431	-0.00224854	99.9546	9.46211e-14	-0.0263614	1.00245	0.426742		113.999	7.60861	-0.00152532	99.9942	-7.93664e-15	-0.000799798	1.00246	0.625761		113.931	7.60297	99.8616	-1.16951e-14	0.0029793	-0.0354197	1.00248	0.332128
114.205	7.63208	-0.00226346	99.9542	9.4607e-14	-0.026465	1.00238	0.426799		114.199	7.62636	-0.00149948	99.9943	-7.76536e-15	-0.00107421	1.00238	0.625748		114.131	7.6207	99.8611	-1.16504e-14	0.00302367	-0.0353827	1.00241	0.332207
114.405	7.64989	-0.00227958	99.9539	9.45929e-14	-0.0264387	1.0023	0.426856		114.399	7.64408	-0.00147441	99.9943	-7.58892e-15	-0.00142311	1.0023	0.625743		114.331	7.63848	99.8605	-1.16203e-14	0.00306653	-0.0355343	1.00233	0.332302
114.605	7.66762	-0.00229372	99.9535	9.4579e-14	-0.0262853	1.00223	0.426914		114.599	7.66186	-0.00144996	99.9943	-7.40817e-15	-0.00184529	1.00223	0.625739		114.531	7.65621	99.8598	-1.16063e-14	0.00310747	-0.0358721	1.00225	0.332401
114.805	7.68539	-0.00230754	99.9531	9.45652e-14	-0.0260102	1.00215	0.42697		114.799	7.67958	-0.00142628	99.9944	-7.22395e-15	-0.00233299	1.00215	0.625735		114.731	7.67394	99.8592	-1.1605e-14	0.00314648	-0.0363475	1.00218	0.332502
115.005	7.70314	-0.00231566	99.9527	9.45515e-14	-0.0256231	1.00207	0.427026		114.999	7.69724	-0.00140334	99.9944	-7.03714e-15	-0.00287775	1.00207	0.625736		114.931	7.69176	99.8585	-1.16089e-14	0.00318372	-0.0368875	1.0021	0.332604
115.205	7.72102	-0.00233415	99.9524	9.45379e-14	-0.0251324	1.002	0.427082		115.199	7.71496	-0.00138095	99.9943	-6.8486e-15	-0.00347363	1.002	0.625741		115.131	7.70956	99.8578	-1.161e-14	0.00321904	-0.0374058	1.00202	0.332714
115.405	7.73876	-0.00234747	99.952	9.45243e-14	-0.0245607	1.00192	0.427136		115.399	7.73266	-0.00135917	99.9943	-6.65901e-15	-0.00410561	1.00192	0.625746		115.331	7.72739	99.8571	-1.16005e-14	0.00325254	-0.0378243	1.00195	0.332826
115.605	7.75654	-0.00236328	99.9517	9.45109e-14	-0.0239213	1.00184	0.427189		115.599	7.75033	-0.00133799	99.9942	-6.46875e-15	-0.00475988	1.00184	0.625752		115.531	7.74518	99.8563	-1.15788e-14	0.00328397	-0.0380866	1.00187	0.332936
115.805	7.77436	-0.00237793	99.9513	9.44976e-14	-0.023232	1.00177	0.427242		115.799	7.76806	-0.00131726	99.9942	-6.27823e-15	-0.00542527	1.00177	0.625757		115.731	7.76292	99.8556	-1.1554e-14	0.00331333	-0.0381758	1.00179	0.333046
116.005	7.79223	-0.00239403	99.951	9.44843e-14	-0.0225124	1.00169	0.427293		115.999	7.78578	-0.00129704	99.9942	-6.08781e-15	-0.00608444	1.00169	0.625762		115.931	7.78087	99.8549	-1.15361e-14	0.00334132	-0.0381087	1.00172	0.333157
116.205	7.8101	-0.00241722	99.9506	9.44711e-14	-0.0217844	1.00161	0.427346		116.199	7.8036	-0.00127714	99.9941	-5.89804e-15	-0.00672618	1.00161	0.625767		116.131	7.79869	99.8542	-1.15349e-14	0.00336735	-0.03793	1.00164	0.333269
116.405	7.82794	-0.00243906	99.9503	9.44581e-14	-0.0210697	1.00154	0.427399		116.399	7.82144	-0.00125765	99.994	-5.70974e-15	-0.00733126	1.00154	0.625786		116.331	7.8166	99.8534	-1.1554e-14	0.00339198	-0.0376823	1.00156	0.333382
116.605	7.84576	-0.00245136	99.9499	9.4445e-14	-0.0203865	1.00146	0.42745		116.599	7.83922	-0.00123862	99.9937	-5.52379e-15	-0.00788128	1.00146	0.625818		116.531	7.83457	99.8526	-1.15801e-14	0.00341525	-0.0373815	1.00149	0.333505
116.805	7.86361	-0.00247406	99.9496	9.44321e-14	-0.0197487	1.00138	0.427503		116.799	7.85693	-0.00122001	99.9935	-5.34103e-15	-0.00836424	1.00138	0.625852		116.731	7.85255	99.8518	-1.15975e-14	0.00343727	-0.0370274	1.00141	0.333629
117.005	7.88155	-0.00249246	99.9492	9.44192e-14	-0.0191684	1.0013	0.427557		116.999	7.87465	-0.00120174	99.9932	-5.16211e-15	-0.00877165	1.00131	0.625885		116.931	7.87053	99.851	-1.15904e-14	0.00345818	-0.0366361	1.00133	0.333751
117.205	7.89941	-0.00251106	99.9489	9.44064e-14	-0.018661	1.00123	0.42761		117.199	7.89257	-0.00118355	99.993	-4.98716e-15	-0.00909999	1.00123	0.625919		117.131	7.88852	99.8502	-1.15481e-14	0.00347821	-0.0362628	1.00126	0.333875
117.405	7.91739	-0.00252539	99.9485	9.43936e-14	-0.0182269	1.00115	0.427666		117.399	7.91043	-0.00116573	99.9926	-4.81623e-15	-0.00933916	1.00115	0.62596		117.331	7.90648	99.8494	-1.14778e-14	0.0034975	-0.0359698	1.00118	0.333998
117.605	7.93531	-0.00254382	99.9481	9.43809e-14	-0.0178743	1.00107	0.427721		117.599	7.92822	-0.00114827	99.9923	-4.64936e-15	-0.00948946	1.00108	0.626007		117.531	7.9245	99.8485	-1.1391e-14	0.00351616	-0.0357745	1.0011	0.334133
117.805	7.9533	-0.00256578	99.9478	9.43682e-14	-0.0175992	1.001	0.427777		117.799	7.94621	-0.00113088	99.9919	-4.48678e-15	-0.00955434	1.001	0.626056		117.731	7.94254	99.8476	-1.12993e-14	0.00353423	-0.0356572	1.00102	0.334267
118.005	7.97126	-0.00258398	99.9474	9.43556e-14	-0.0173998	1.00092	0.427834		117.999	7.96416	-0.00111381	99.9915	-4.32911e-15	-0.00953689	1.00092	0.626112		117.931	7.96065	99.8467	-1.12137e-14	0.00355194	-0.0355891	1.00095	0.334411
118.205	7.98929	-0.0026067	99.947	9.4343e-14	-0.0172686	1.00084	0.427891		118.199	7.98203	-0.00109709	99.9911	-4.17707e-15	-0.00944603	1.00084	0.626167		118.131	7.97867	99.8457	-1.11436e-14	0.00356917	-0.0355436	1.00087	0.334554
118.405	8.00715	-0.00262479	99.9466	9.43304e-14	-0.0171988	1.00076	0.42795		118.399	7.99999	-0.00108057	99.9907	-4.03139e-15	-0.00929104	1.00077	0.626216		118.331	7.99661	99.8449	-1.10976e-14	0.00358598	-0.0354946	1.00079	0.334678
118.605	8.02519	-0.00264413	99.9462	9.43179e-14	-0.0171805	1.00069	0.428009		118.599	8.01786	-0.00106442	99.9904	-3.89282e-15	-0.00908486	1.00069	0.626255		118.531	8.01461	99.8442	-1.10842e-14	0.00360245	-0.0354247	1.00072	0.334783
118.805	8.04312	-0.00266722	99.9458	9.43054e-14	-0.0172052	1.00061	0.428068		118.799	8.03582	-0.00104852	99.9902	-3.76225e-15	-0.00883717	1.00061	0.626282		118.731	8.03264	99.8436	-1.11103e-14	0.00361862	-0.0353324	1.00064	0.334876
119.005	8.0611	-0.00268685	99.9454	9.42929e-14	-0.0172644	1.00053	0.428127		118.999	8.05392	-0.00103283	99.9901	-3.64061e-15	-0.00855779	1.00054	0.626292		118.931	8.05059	99.8431	-1.11615e-14	0.00363426	-0.035226	1.00056	0.334954
119.205	8.07906	-0.00270807	99.9451	9.42805e-14	-0.0173501	1.00046	0.428186		119.199	8.07205	-0.00101749	99.9901	-3.5288e-15	-0.00825895	1.00046	0.626293		119.131	8.06862	99.8427	-1.121e-14	0.0036495	-0.0351119	1.00048	0.335023
119.405	8.09712	-0.00272696	99.9447	9.4268e-14	-0.017457	1.00038	0.428245		119.399	8.09013	-0.00100259	99.9902	-3.42742e-15	-0.00795127	1.00038	0.626284		119.331	8.08664	99.8422	-1.12276e-14	0.00366441	-0.0349982	1.00041	0.335093
119.605	8.1152	-0.00275374	99.9443	9.42556e-14	-0.0175808	1.0003	0.428302		119.599	8.10821	-0.000988115	99.9903	-3.33624e-15	-0.00764156	1.0003	0.626266		119.531	8.10461	99.8418	-1.11874e-14	0.00367869	-0.0349046	1.00033	0.335157
119.805	8.13324	-0.00277322	99.9439	9.42432e-14	-0.0177196	1.00022	0.42836		119.799	8.12631	-0.000974086	99.9904	-3.25493e-15	-0.00733497	1.00023	0.626255		119.731	8.12267	99.8413	-1.10935e-14	0.00369248	-0.0348546	1.00025	0.335229
120.005	8.15133	-0.00279788	99.9435	9.42307e-14	-0.0178745	1.00015	0.428417		119.999	8.14445	-0.000960515	99.9904	-3.18315e-15	-0.00703439	1.00015	0.626248		119.931	8.14076	99.8408	-1.09811e-14	0.0037058	-0.0348505	1.00017	0.335305
120.205	8.16947	-0.00282486	99.9432	9.42183e-14	-0.0180495	1.00007	0.428473		120.199	8.16252	-0.000947532	99.9905	-3.12068e-15	-0.00674329	1.00007	0.626245		120.131	8.15887	99.8403	-1.08868e-14	0.00371835	-0.0348727	1.0001	0.335385
120.405	8.1876	-0.0028497	99.9428	9.42059e-14	-0.0182498	0.99999	0.428527		120.399	8.18071	-0.000935017	99.9904	-3.06768e-15	-0.00645721	0.99999	0.626248		120.331	8.17706	99.8397	-1.08469e-14	0.00373005	-0.0349121	1.00002	0.335473
120.605	8.20577	-0.00287247	99.9424	9.41934e-14	-0.0184836	0.99991	0.42858		120.599	8.19897	-0.00092306	99.9904	-3.02438e-15	-0.00617431	0.99991	0.626257		120.531	8.19522	99.8391	-1.087e-14	0.00374076	-0.0349685	0.99994	0.335566
120.805	8.22389	-0.00290128	99.9421	9.4181e-14	-0.018758	0.99983	0.428632		120.799	8.2171	-0.000911796	99.9902	-2.99102e-15	-0.0058931	0.99984	0.626279		120.731	8.21347	99.8384	-1.09251e-14	0.00375044	-0.035021	0.99986	0.335675
121.005	8.24207	-0.00292596	99.9418	9.41685e-14	-0.0190831	0.99976	0.428682		120.999	8.23528	-0.00090115	99.99	-2.96774e-15	-0.00560703	0.99976	0.626304		120.931	8.2317	99.8376	-1.0978e-14	0.00375881	-0.0350337	0.99979	0.335788
121.205	8.26031	-0.00294537	99.9415	9.4156e-14	-0.0194663	0.99968	0.428731		121.199	8.25343	-0.000891182	99.9897	-2.95443e-15	-0.00531345	0.99968	0.626339		121.131	8.24982	99.8368	-1.09946e-14	0.00376577	-0.0349877	0.99971	0.335912
121.405	8.27855	-0.0029718	99.9411	9.41435e-14	-0.0199112	0.9996	0.42878		121.399	8.27162	-0.000881871	99.9894	-2.9509e-15	-0.00500798	0.9996	0.626381		121.331	8.26808	99.836	-1.09548e-14	0.00377123	-0.0348773	0.99963	0.336044
121.605	8.2968	-0.00299666	99.9408	9.41309e-14	-0.0204181	0.99952	0.428828		121.599	8.2898	-0.00087325	99.9891	-2.95697e-15	-0.00468908	0.99953	0.626425		121.531	8.28622	99.8351	-1.08719e-14	0.00377493	-0.0346979	0.99955	0.33618
121.805	8.31499	-0.00301655	99.9405	9.41183e-14	-0.020983	0.99944	0.428878		121.799	8.30792	-0.000865346	99.9888	-2.9725e-15	-0.0043574	0.99945	0.626466		121.731	8.30454	99.8342	-1.07639e-14	0.00377695	-0.0344476	0.99947	0.336316
122.005	8.33318	-0.00303668	99.9402	9.41057e-14	-0.0216014	0.99937	0.428928		121.999	8.32606	-0.000858127	99.9885	-2.99737e-15	-0.00401391	0.99937	0.626496		121.931	8.3228	99.8334	-1.06486e-14	0.003777	-0.0341544	0.9994	0.336441
122.205	8.3515	-0.00306394	99.9398	9.4093e-14	-0.02227	0.99929	0.428979		122.199	8.34424	-0.00085157	99.9884	-3.03149e-15	-0.00366222	0.99929	0.626514		122.131	8.34104	99.8326	-1.05419e-14	0.00377493	-0.0338507	0.99932	0.336553
122.405	8.36969	-0.0030806	99.9395	9.40803e-14	-0.0229668	0.99921	0.429031		122.399	8.36245	-0.000845682	99.9883	-3.07478e-15	-0.00330916	0.99921	0.626523		122.331	8.35916	99.8321	-1.04532e-14	0.00377077	-0.0335529	0.99924	0.33664
122.605	8.38786	-0.00310648	99.9391	9.40675e-14	-0.0236816	0.99913	0.429082		122.599	8.3807	-0.000840438	99.9883	-3.12707e-15	-0.0029606	0.99913	0.626523		122.531	8.37731	99.8315	-1.03911e-14	0.00376442	-0.0332612	0.99916	0.336721
122.805	8.40611	-0.0031361	99.9388	9.40548e-14	-0.0244014	0.99905	0.429133		122.799	8.39883	-0.00083586	99.9884	-3.18791e-15	-0.00262696	0.99906	0.626513		122.731	8.39554	99.8311	-1.03642e-14	0.0037559	-0.0329818	0.99908	0.336788
123.005	8.42443	-0.00316755	99.9385	9.40419e-14	-0.0251071	0.99898	0.429185		122.999	8.41705	-0.000831868	99.9885	-3.25678e-15	-0.00231232	0.99898	0.626502		122.931	8.41375	99.8307	-1.03734e-14	0.00374534	-0.0327186	0.999	0.336854
123.205	8.44273	-0.00319731	99.9381	9.4029e-14	-0.0257768	0.9989	0.429236		123.199	8.43541	-0.000828427	99.9886	-3.33317e-15	-0.0020242	0.9989	0.626485		123.131	8.43188	99.8302	-1.03986e-14	0.00373279	-0.0324639	0.99893	0.336919
123.405	8.46093	-0.00321324	99.9378	9.40161e-14	-0.0263901	0.99882	0.429287		123.399	8.45359	-0.000825559	99.9888	-3.41664e-15	-0.00177498	0.99882	0.626467		123.331	8.4502	99.8298	-1.04155e-14	0.00371804	-0.0322047	0.99885	0.336985
123.605	8.47924	-0.00323362	99.9374	9.40031e-14	-0.0269384	0.99874	0.429339		123.599	8.47191	-0.000823173	99.9889	-3.50717e-15	-0.00156647	0.99874	0.626454		123.531	8.46852	99.8294	-1.03997e-14	0.00370145	-0.0319381	0.99877	0.337052
123.805	8.49755	-0.00325507	99.9371	9.39901e-14	-0.0274046	0.99866	0.42939		123.799	8.49011	-0.000821259	99.9889	-3.6048e-15	-0.00140607	0.99866	0.626443		123.731	8.48687	99.8289	-1.03346e-14	0.00368317	-0.0316536	0.99869	0.337118
124.005	8.51583	-0.00327927	99.9367	9.3977e-14	-0.0277778	0.99858	0.429443		123.999	8.50848	-0.000819744	99.989	-3.70958e-15	-0.00129392	0.99859	0.626439		123.931	8.5052	99.8285	-1.02335e-14	0.00366326	-0.0313424	0.99861	0.337189
124.205	8.53412	-0.00330612	99.9364	9.39638e-14	-0.0280517	0.99851	0.429496		124.199	8.52685	-0.000818601	99.989	-3.82136e-15	-0.00123179	0.99851	0.626438		124.131	8.52354	99.828	-1.01178e-14	0.0036418	-0.031006	0.99853	0.337264
124.405	8.55237	-0.00332996	99.936	9.39505e-14	-0.0282219	0.99843	0.429549		124.399	8.54516	-0.000817781	99.989	-3.93912e-15	-0.00121688	0.99843	0.626438		124.331	8.5419	99.8275	-1.00087e-14	0.00361901	-0.0306505	0.99846	0.337333
124.605	8.57054	-0.003358	99.9357	9.39373e-14	-0.0282894	0.99835	0.429603		124.599	8.56354	-0.00081723	99.989	-4.06162e-15	-0.0012438	0.99835	0.626437		124.531	8.56023	99.827	-9.92461e-15	0.00359524	-0.0302758	0.99838	0.337411
124.805	8.58888	-0.00337956	99.9353	9.39239e-14	-0.0282584	0.99827	0.429657		124.799	8.58189	-0.000816902	99.989	-4.18763e-15	-0.00130516	0.99827	0.626437		124.731	8.5788	99.8265	-9.86691e-15	0.00357039	-0.029899	0.9983	0.33749
125.005	8.60729	-0.0034079	99.935	9.39104e-14	-0.0281347	0.99819	0.429712		124.999	8.60034	-0.000816747	99.989	-4.31617e-15	-0.0013926	0.99819	0.626438		124.931	8.59729	99.826	-9.83112e-15	0.00354482	-0.0295858	0.99822	0.337573
125.205	8.62558	-0.00343704	99.9346	9.3897e-14	-0.0279303	0.99811	0.429765		125.199	8.61872	-0.00081672	99.9889	-4.44713e-15	-0.00149546	0.99811	0.626446		125.131	8.61569	99.8254	-9.81275e-15	0.00351889	-0.0293833	0.99814	0.337663
125.405	8.64383	-0.00345795	99.9343	9.38834e-14	-0.0276579	0.99803	0.429818		125.399	8.63709	-0.000816772	99.9889	-4.58061e-15	-0.00160371	0.99804	0.626446		125.331	8.63412	99.8248	-9.80733e-15	0.00349257	-0.029287	0.99806	0.337745
125.605	8.66221	-0.00347222	99.9339	9.38697e-14	-0.0273285	0.99795	0.429869		125.599	8.65546	-0.000816861	99.9889	-4.71668e-15	-0.00170729	0.99796	0.626446		125.531	8.65253	99.8243	-9.81057e-15	0.00346603	-0.0292644	0.99798	0.337826
125.805	8.68067	-0.00350374	99.9336	9.3856e-14	-0.0269568	0.99788	0.429919		125.799	8.6739	-0.000816943	99.9888	-4.8553e-15	-0.00179633	0.99788	0.626455		125.731	8.671	99.8237	-9.81827e-15	0.00343933	-0.0292859	0.99791	0.337916
126.005	8.69904	-0.00353369	99.9333	9.38421e-14	-0.0265619	0.9978	0.42997		125.999	8.6924	-0.000816979	99.9888	-4.99579e-15	-0.00186126	0.9978	0.626464		125.931	8.6895	99.8231	-9.82621e-15	0.00341259	-0.0293319	0.99783	0.338005
126.205	8.71745	-0.0035639	99.9329	9.38282e-14	-0.0261548	0.99772	0.43002		126.199	8.71082	-0.000816932	99.9887	-5.13734e-15	-0.0018938	0.99772	0.626472		126.131	8.70792	99.8226	-9.82994e-15	0.00338609	-0.0293901	0.99775	0.338093
126.405	8.7359	-0.0035902	99.9326	9.38142e-14	-0.0257479	0.99764	0.430073		126.399	8.72923	-0.000816767	99.9887	-5.27914e-15	-0.00188854	0.99764	0.626476		126.331	8.72635	99.822	-9.82333e-15	0.0033599	-0.0294503	0.99767	0.338182
126.605	8.75443	-0.00362091	99.9322	9.38002e-14	-0.0253522	0.99756	0.430126		126.599	8.74767	-0.000816454	99.9886	-5.42051e-15	-0.00184139	0.99756	0.626489		126.531	8.74488	99.8213	-9.79947e-15	0.00333418	-0.029493	0.99759	0.338277
126.805	8.77291	-0.00364017	99.9319	9.3786e-14	-0.02498	0.99748	0.43018		126.799	8.7662	-0.000815959	99.9884	-5.5611e-15	-0.00174956	0.99748	0.626511		126.731	8.76343	99.8207	-9.7515e-15	0.00330897	-0.0294879	0.99751	0.33837
127.005	8.79144	-0.00366693	99.9315	9.37718e-14	-0.0246356	0.9974	0.430235		126.999	8.78466	-0.000815262	99.9883	-5.70069e-15	-0.00161393	0.9974	0.626526		126.931	8.78186	99.8202	-9.6743e-15	0.00328457	-0.0294121	0.99743	0.338455
127.205	8.80983	-0.00369673	99.9311	9.37575e-14	-0.0243267	0.99732	0.430291		127.199	8.80313	-0.000814337	99.9882	-5.83904e-15	-0.0014367	0.99733	0.626543		127.131	8.80037	99.8196	-9.57771e-15	0.00326079	-0.029259	0.99735	0.338541
127.405	8.82825	-0.00372414	99.9308	9.37431e-14	-0.0240519	0.99724	0.430345		127.399	8.82165	-0.00081316	99.988	-5.97593e-15	-0.00122214	0.99725	0.626561		127.331	8.81886	99.819	-9.47914e-15	0.00323786	-0.0290369	0.99727	0.338631
127.605	8.84675	-0.00375331	99.9304	9.37287e-14	-0.0238115	0.99716	0.430399		127.599	8.84016	-0.000811714	99.9879	-6.11122e-15	-0.00097761	0.99717	0.626582		127.531	8.83738	99.8184	-9.39605e-15	0.00321572	-0.0287569	0.99719	0.338721
127.805	8.86526	-0.00378737	99.93	9.37141e-14	-0.0236052	0.99709	0.430454		127.799	8.85871	-0.00080998	99.9877	-6.24477e-15	-0.000710816	0.99709	0.626601		127.731	8.85591	99.8178	-9.34362e-15	0.00319431	-0.0284229	0.99711	0.338813
128.005	8.88383	-0.00381931	99.9297	9.36995e-14	-0.02343	0.99701	0.430508		127.999	8.87716	-0.000807956	99.9876	-6.37641e-15	-0.000432826	0.99701	0.626616		127.931	8.87451	99.8173	-9.3166e-15	0.00317347	-0.0280339	0.99704	0.338898
128.205	8.90229	-0.00384622	99.9293	9.36849e-14	-0.0232836	0.99693	0.430562		128.199	8.89565	-0.000805616	99.9876	-6.5059e-15	-0.000152094	0.99693	0.626614		128.131	8.89298	99.8168	-9.29897e-15	0.00315347	-0.027609	0.99696	0.338968
128.405	8.92091	-0.00387967	99.929	9.36701e-14	-0.023159	0.99685	0.430615		128.399	8.91427	-0.000802933	99.9877	-6.6326e-15	0.000121388	0.99685	0.626608		128.331	8.91155	99.8164	-9.27461e-15	0.00313407	-0.0271751	0.99688	0.339029
128.605	8.93935	-0.00390478	99.9286	9.36553e-14	-0.0230527	0.99677	0.43067		128.599	8.93288	-0.000799914	99.9878	-6.75582e-15	0.000373292	0.99677	0.626591		128.531	8.93012	99.8161	-9.22895e-15	0.00311517	-0.026771	0.9968	0.339081
128.805	8.95788	-0.00393446	99.9283	9.36404e-14	-0.0229574	0.99669	0.430723		128.799	8.95151	-0.000796543	99.9879	-6.87485e-15	0.000592695	0.99669	0.626574		128.731	8.94857	99.8157	-9.16407e-15	0.00309665	-0.026432	0.99672	0.339141
129.005	8.9765	-0.00396796	99.9279	9.36254e-14	-0.0228678	0.99661	0.430775		128.999	8.97016	-0.000792813	99.9881	-6.98921e-15	0.000769199	0.99661	0.626553		128.931	8.96715	99.8153	-9.09222e-15	0.00307801	-0.0261672	0.99664	0.3392
129.205	8.99512	-0.00399748	99.9276	9.36103e-14	-0.0227791	0.99653	0.430827		129.199	8.9887	-0.000788745	99.9882	-7.09886e-15	0.000893181	0.99653	0.626533		129.131	8.9858	99.8149	-9.0258e-15	0.00305929	-0.0259692	0.99656	0.339258
129.405	9.01383	-0.00402257	99.9272	9.35952e-14	-0.0226855	0.99645	0.430878		129.399	9.00739	-0.000784273	99.9884	-7.20379e-15	0.000959521	0.99645	0.626514		129.331	9.00443	99.8145	-8.97607e-15	0.00304041	-0.0258164	0.99648	0.339322
129.605	9.03258	-0.00405021	99.9269	9.358e-14	-0.0225824	0.99637	0.43093		129.599	9.02601	-0.000779443	99.9885	-7.30403e-15	0.000962691	0.99637	0.626501		129.531	9.02307	99.814	-8.93999e-15	0.00302105	-0.0256857	0.9964	0.339393
129.805	9.05136	-0.00407755	99.9266	9.35647e-14	-0.0224661	0.99629	0.430979		129.799	9.04474	-0.000774205	99.9886	-7.39959e-15	0.000900935	0.99629	0.626493		129.731	9.04175	99.8135	-8.9047e-15	0.00300124	-0.025569	0.99632	0.339472
130.005	9.07004	-0.00410859	99.9262	9.35494e-14	-0.022335	0.99621	0.431028		129.999	9.06338	-0.000768604	99.9886	-7.49055e-15	0.000775422	0.99621	0.626485		129.931	9.06042	99.813	-8.85716e-15	0.0029809	-0.025473	0.99624	0.33955
130.205	9.08872	-0.00413911	99.9259	9.3534e-14	-0.0221881	0.99613	0.431075		130.199	9.08204	-0.000762613	99.9887	-7.57695e-15	0.000588978	0.99613	0.626477		130.131	9.07911	99.8125	-8.78602e-15	0.00295971	-0.0254016	0.99616	0.339628
130.405	9.10749	-0.00416603	99.9256	9.35185e-14	-0.0220251	0.99605	0.431121		130.399	9.10076	-0.000756215	99.9887	-7.65886e-15	0.000346483	0.99605	0.626469		130.331	9.09786	99.812	-8.69829e-15	0.00293787	-0.0253557	0.99608	0.339704
130.605	9.12625	-0.00419942	99.9253	9.3503e-14	-0.0218485	0.99597	0.431168		130.599	9.11943	-0.000749441	99.9888	-7.73626e-15	5.7158e-05	0.99597	0.626462		130.531	9.11667	99.8115	-8.61225e-15	0.00291539	-0.0253489	0.996	0.339773
130.805	9.14502	-0.00423006	99.925	9.34873e-14	-0.0216607	0.99589	0.431217		130.799	9.13813	-0.000742266	99.9888	-7.80903e-15	-0.000269639	0.99589	0.626456		130.731	9.13538	99.8111	-8.54635e-15	0.00289237	-0.0254038	0.99592	0.339842
131.005	9.16382	-0.00425513	99.9247	9.34717e-14	-0.0214646	0.99581	0.431263		130.999	9.15684	-0.0007347	99.9889	-7.87701e-15	-0.000621106	0.99581	0.626454		130.931	9.15415	99.8106	-8.51644e-15	0.00286875	-0.0255157	0.99584	0.339921
131.205	9.18268	-0.00428347	99.9244	9.34559e-14	-0.0212645	0.99573	0.431313		131.199	9.17555	-0.000726746	99.9889	-7.94007e-15	-0.000983769	0.99573	0.626447		131.131	9.17288	99.8101	-8.51469e-15	0.00284484	-0.0256433	0.99576	0.339991
131.405	9.2015	-0.00430408	99.924	9.34402e-14	-0.0210659	0.99565	0.431365		131.399	9.19433	-0.000718379	99.989	-7.99813e-15	-0.00134499	0.99565	0.626441		131.331	9.19156	99.8097	-8.52058e-15	0.00282069	-0.0257479	0.99568	0.340061
131.605	9.22031	-0.00432974	99.9237	9.34243e-14	-0.0208729	0.99557	0.431416		131.599	9.21308	-0.000709645	99.989	-8.05125e-15	-0.00168883	0.99557	0.626436		131.531	9.2102	99.8092	-8.5135e-15	0.00279641	-0.0258143	0.9956	0.34013
131.805	9.23914	-0.00435422	99.9233	9.34085e-14	-0.0206878	0.99549	0.431469		131.799	9.23184	-0.00070053	99.9889	-8.09951e-15	-0.00200258	0.99549	0.626446		131.731	9.22891	99.8086	-8.47568e-15	0.00277194	-0.0258451	0.99552	0.340217
132.005	9.25795	-0.00438158	99.923	9.33926e-14	-0.0205127	0.99541	0.43152		131.999	9.25055	-0.000691073	99.9888	-8.14297e-15	-0.00227313	0.99541	0.626462		131.931	9.24771	99.8081	-8.40945e-15	0.00274744	-0.0258347	0.99544	0.340301
132.205	9.27681	-0.00441386	99.9226	9.33766e-14	-0.0203483	0.99533	0.431573		132.199	9.26939	-0.000681194	99.9886	-8.18171e-15	-0.00249208	0.99533	0.626484		132.131	9.26647	99.8076	-8.32566e-15	0.00272312	-0.0257648	0.99536	0.340382
132.405	9.2957	-0.00444126	99.9223	9.33606e-14	-0.0201948	0.99525	0.431625		132.399	9.28834	-0.000670899	99.9885	-8.21581e-15	-0.00264899	0.99525	0.626507		132.331	9.28521	99.807	-8.23519e-15	0.00269896	-0.0256343	0.99528	0.340461
132.605	9.31452	-0.00446616	99.922	9.33446e-14	-0.0200496	0.99517	0.431674		132.599	9.30714	-0.000660349	99.9883	-8.24534e-15	-0.00273468	0.99517	0.626529		132.531	9.30402	99.8065	-8.14788e-15	0.0026749	-0.0254612	0.9952	0.340544
132.805	9.3333	-0.00449112	99.9216	9.33286e-14	-0.0199063	0.99509	0.431723		132.799	9.32604	-0.000649402	99.9881	-8.27037e-15	-0.0027469	0.99509	0.626553		132.731	9.32284	99.806	-8.06823e-15	0.00265103	-0.0252624	0.99512	0.340625
133.005	9.3522	-0.0045156	99.9213	9.33125e-14	-0.0197551	0.99501	0.43177		132.999	9.34484	-0.000638197	99.9879	-8.291e-15	-0.00268548	0.99501	0.626584		132.931	9.34167	99.8054	-7.99901e-15	0.00262713	-0.0250454	0.99504	0.340715
133.205	9.37105	-0.00453695	99.921	9.32965e-14	-0.0195868	0.99493	0.431816		133.199	9.3636	-0.000626711	99.9876	-8.3073e-15	-0.0025548	0.99493	0.626614		133.131	9.3605	99.8048	-7.94298e-15	0.0026031	-0.0248139	0.99496	0.340805
133.405	9.38986	-0.00456322	99.9207	9.32804e-14	-0.0193894	0.99485	0.431862		133.399	9.38244	-0.000614878	99.9875	-8.31936e-15	-0.00236069	0.99485	0.626634		133.331	9.37945	99.8043	-7.90188e-15	0.00257892	-0.0245728	0.99488	0.340886
133.605	9.40886	-0.00459095	99.9204	9.32643e-14	-0.0191473	0.99477	0.431907		133.599	9.40141	-0.000602675	99.9874	-8.32727e-15	-0.00211155	0.99477	0.626646		133.531	9.39824	99.8038	-7.87281e-15	0.00255473	-0.0243367	0.9948	0.340956
133.805	9.42784	-0.00461869	99.9201	9.32482e-14	-0.0188498	0.99469	0.431954		133.799	9.42035	-0.000590212	99.9873	-8.33114e-15	-0.00182164	0.99469	0.626656		133.731	9.41712	99.8034	-7.85155e-15	0.00253014	-0.0241154	0.99472	0.341022
134.005	9.44677	-0.00463641	99.9198	9.32321e-14	-0.0184872	0.99461	0.431999		133.999	9.43925	-0.000577508	99.9872	-8.33109e-15	-0.00150612	0.99461	0.626665		133.931	9.43607	99.8029	-7.83388e-15	0.00250509	-0.023922	0.99464	0.341089
134.205	9.46567	-0.00466274	99.9195	9.3216e-14	-0.0180506	0.99453	0.432048		134.199	9.45816	-0.000564538	99.9872	-8.32725e-15	-0.00118048	0.99453	0.626674		134.131	9.45502	99.8025	-7.81614e-15	0.00247955	-0.0237769	0.99456	0.341156
134.405	9.48456	-0.00468698	99.9192	9.32e-14	-0.0175354	0.99444	0.432094		134.399	9.47713	-0.000551281	99.9871	-8.31974e-15	-0.000860612	0.99445	0.626683		134.331	9.47398	99.8021	-7.79716e-15	0.00245352	-0.0237128	0.99447	0.341222
134.605	9.50357	-0.004715	99.9189	9.31839e-14	-0.0169376	0.99436	0.432143		134.599	9.49603	-0.000537837	99.9871	-8.30879e-15	-0.00056499	0.99437	0.626683		134.531	9.49291	99.8017	-7.77646e-15	0.00242719	-0.0237522	0.99439	0.341278
134.805	9.5226	-0.00474366	99.9185	9.31679e-14	-0.0162643	0.99428	0.432193		134.799	9.51493	-0.000524157	99.9871	-8.2947e-15	-0.000307423	0.99429	0.626683		134.731	9.51175	99.8013	-7.75356e-15	0.00240069	-0.0238807	0.99431	0.341335
135.005	9.54161	-0.00477119	99.9182	9.31518e-14	-0.0155264	0.9942	0.432241		134.999	9.53379	-0.000510297	99.9872	-8.27776e-15	-0.000101992	0.9942	0.626669		134.931	9.5305	99.801	-7.72773e-15	0.00237395	-0.0240544	0.99423	0.341385
135.205	9.56066	-0.00479725	99.9179	9.31358e-14	-0.0147357	0.99412	0.432288		135.199	9.55273	-0.000496159	99.9874	-8.25828e-15	4.20654e-05	0.99412	0.626639		135.131	9.54949	99.8007	-7.69693e-15	0.0023466	-0.0242274	0.99415	0.341429
135.405	9.57975	-0.00482091	99.9176	9.31199e-14	-0.0139097	0.99404	0.432335		135.399	9.57172	-0.00048178	99.9877	-8.23653e-15	0.000116698	0.99404	0.62661		135.331	9.56848	99.8004	-7.65872e-15	0.00231886	-0.0243687	0.99407	0.341474
135.605	9.59874	-0.00484673	99.9173	9.31039e-14	-0.0130773	0.99396	0.43238		135.599	9.59064	-0.000467254	99.9879	-8.21282e-15	0.00011888	0.99396	0.626582		135.531	9.58738	99.8001	-7.61068e-15	0.00229115	-0.0244723	0.99399	0.341518
135.805	9.61776	-0.00486816	99.917	9.3088e-14	-0.0122578	0.99388	0.432424		135.799	9.60953	-0.000452562	99.9881	-8.18743e-15	5.08328e-05	0.99388	0.626558		135.731	9.60641	99.7998	-7.55324e-15	0.00226337	-0.024529	0.99391	0.341562
136.005	9.6367	-0.00488133	99.9167	9.30722e-14	-0.0114818	0.9938	0.432468		135.999	9.62841	-0.000437697	99.9882	-8.16067e-15	-8.17608e-05	0.9938	0.626539		135.931	9.62545	99.7995	-7.49883e-15	0.00223566	-0.0245245	0.99383	0.341608
136.205	9.6558	-0.00490207	99.9164	9.30564e-14	-0.0107668	0.99372	0.432511		136.199	9.64731	-0.000422648	99.9884	-8.13273e-15	-0.000270148	0.99372	0.626519		136.131	9.64449	99.7992	-7.46299e-15	0.00220801	-0.0244597	0.99375	0.341652
136.405	9.67487	-0.00493223	99.9161	9.30406e-14	-0.0101462	0.99364	0.432557		136.399	9.66628	-0.000407377	99.9885	-8.10379e-15	-0.000503131	0.99364	0.626506		136.331	9.66346	99.7989	-7.4613e-15	0.00218063	-0.0243406	0.99367	0.341701
136.605	9.69393	-0.00495072	99.9158	9.30249e-14	-0.00964226	0.99355	0.432601		136.599	9.68523	-0.000391964	99.9885	-8.07401e-15	-0.000765086	0.99356	0.626496		136.531	9.68244	99.7986	-7.50161e-15	0.00215343	-0.0241784	0.99358	0.341758
136.805	9.71295	-0.0049733	99.9155	9.30093e-14	-0.00927428	0.99347	0.432647		136.799	9.70417	-0.000376424	99.9886	-8.04355e-15	-0.00103962	0.99348	0.626492		136.731	9.70146	99.7982	-7.56441e-15	0.00212647	-0.024002	0.9935	0.341817
137.005	9.73202	-0.00499718	99.9152	9.29938e-14	-0.00905458	0.99339	0.432694		136.999	9.72317	-0.000360695	99.9886	-8.01258e-15	-0.0013119	0.99339	0.626494		136.931	9.72055	99.7977	-7.62414e-15	0.00209966	-0.0238354	0.99342	0.341886
137.205	9.7511	-0.00501444	99.9149	9.29783e-14	-0.00899384	0.99331	0.432743		137.199	9.74214	-0.00034488	99.9884	-7.98124e-15	-0.0015657	0.99331	0.626511		137.131	9.73971	99.7972	-7.65524e-15	0.00207301	-0.0236721	0.99334	0.341971
137.405	9.77005	-0.00503661	99.9146	9.29629e-14	-0.00909454	0.99323	0.432794		137.399	9.76116	-0.000328912	99.9881	-7.9497e-15	-0.00178992	0.99323	0.626549		137.331	9.7587	99.7965	-7.64256e-15	0.00204684	-0.0235003	0.99326	0.342074
137.605	9.78901	-0.00506296	99.9142	9.29476e-14	-0.00935312	0.99315	0.432845		137.599	9.78016	-0.000312874	99.9878	-7.91812e-15	-0.00197368	0.99315	0.626593		137.531	9.77773	99.7958	-7.59966e-15	0.00202084	-0.0233295	0.99318	0.342184
137.805	9.80814	-0.00508507	99.9139	9.29324e-14	-0.00976569	0.99307	0.432898		137.799	9.79915	-0.000296763	99.9875	-7.88672e-15	-0.00211059	0.99307	0.626631		137.731	9.79674	99.7951	-7.54495e-15	0.00199513	-0.0231738	0.9931	0.342288
138.005	9.8272	-0.00510279	99.9135	9.29173e-14	-0.0103134	0.99298	0.432953		137.999	9.81822	-0.000280532	99.9872	-7.85576e-15	-0.00219793	0.99299	0.626665		137.931	9.81581	99.7944	-7.49685e-15	0.00196949	-0.0230151	0.99301	0.342388
138.205	9.84636	-0.00512892	99.9132	9.29023e-14	-0.0109831	0.9929	0.433004		138.199	9.83738	-0.000264168	99.987	-7.82548e-15	-0.00223611	0.99291	0.626691		138.131	9.83483	99.7938	-7.46708e-15	0.00194406	-0.0228242	0.99293	0.342481
138.405	9.86548	-0.00515241	99.9128	9.28874e-14	-0.0117475	0.99282	0.433055		138.399	9.85652	-0.000247799	99.9869	-7.79615e-15	-0.00222906	0.99282	0.626713		138.331	9.85381	99.7932	-7.45331e-15	0.00191894	-0.0226004	0.99285	0.342568
138.605	9.88472	-0.00517121	99.9125	9.28726e-14	-0.012589	0.99274	0.433104		138.599	9.8756	-0.00023147	99.9868	-7.76812e-15	-0.00218423	0.99274	0.626721		138.531	9.87283	99.7928	-7.45149e-15	0.00189391	-0.0223609	0.99277	0.34264
138.805	9.90394	-0.00518161	99.9122	9.28579e-14	-0.0134753	0.99266	0.433147		138.799	9.89466	-0.000215166	99.9868	-7.74178e-15	-0.00211086	0.99266	0.626724		138.731	9.89192	99.7923	-7.45752e-15	0.00186883	-0.0221204	0.99269	0.342706
139.005	9.92307	-0.00519588	99.912	9.28434e-14	-0.0143771	0.99258	0.433188		138.999	9.9137	-0.000198892	99.9868	-7.71751e-15	-0.0020195	0.99258	0.626717		138.931	9.91105	99.792	-7.46634e-15	0.00184386	-0.0218978	0.99261	0.342762
139.205	9.94224	-0.00521154	99.9117	9.2829e-14	-0.015274	0.99249	0.433226		139.199	9.9328	-0.000182593	99.9869	-7.69561e-15	-0.00192064	0.9925	0.626711		139.131	9.93017	99.7916	-7.47108e-15	0.00181907	-0.021718	0.99253	0.342816
139.405	9.96157	-0.00522689	99.9115	9.28147e-14	-0.0161461	0.99241	0.433259		139.399	9.95195	-0.000166306	99.9869	-7.67611e-15	-0.00182455	0.99242	0.626704		139.331	9.94923	99.7913	-7.46466e-15	0.00179467	-0.0216026	0.99244	0.342871
139.605	9.98086	-0.00524865	99.9113	9.28006e-14	-0.016963	0.99233	0.433293		139.599	9.97113	-0.000150036	99.987	-7.65892e-15	-0.00174007	0.99233	0.626697		139.531	9.96831	99.7909	-7.44005e-15	0.00177042	-0.02157	0.99236	0.342924
139.805	10.0001	-0.00526236	99.9111	9.27866e-14	-0.0177082	0.99225	0.433324		139.799	9.99026	-0.000133877	99.9871	-7.64397e-15	-0.00167481	0.99225	0.626681		139.731	9.98739	99.7906	-7.39272e-15	0.00174622	-0.0216339	0.99228	0.342967
140.005	10.0194	-0.00527317	99.9108	9.27727e-14	-0.0183659	0.99217	0.433356		139.999	10.0094	-0.000117772	99.9872	-7.63117e-15	-0.00163369	0.99217	0.626665		139.931	10.0065	99.7904	-7.32245e-15	0.00172211	-0.0217802	0.9922	0.34301
140.205	10.0387	-0.00528962	99.9106	9.2759e-14	-0.0189303	0.99209	0.433389		140.199	10.0285	-0.000101737	99.9874	-7.62045e-15	-0.00161955	0.99209	0.626651		140.131	10.0255	99.79	-7.22939e-15	0.0016982	-0.0219607	0.99212	0.343059
140.405	10.058	-0.00530482	99.9104	9.27455e-14	-0.0193916	0.992	0.433421		140.399	10.0476	-8.58647e-05	99.9874	-7.61173e-15	-0.00163184	0.99201	0.626639		140.331	10.0445	99.7897	-7.11388e-15	0.00167417	-0.0221287	0.99203	0.343115
140.605	10.0771	-0.0053156	99.9102	9.27321e-14	-0.0197465	0.99192	0.433454		140.599	10.0667	-7.00081e-05	99.9874	-7.60494e-15	-0.00166721	0.99192	0.626638		140.531	10.0636	99.7892	-6.98341e-15	0.00165009	-0.0222698	0.99195	0.343182
140.805	10.0963	-0.0053238	99.91	9.27189e-14	-0.0199979	0.99184	0.433487		140.799	10.0859	-5.41312e-05	99.9874	-7.59999e-15	-0.00172087	0.99184	0.626638		140.731	10.0826	99.7887	-6.85503e-15	0.00162578	-0.0223972	0.99187	0.343257
141.005	10.1156	-0.00533682	99.9098	9.27058e-14	-0.0201511	0.99176	0.433519		140.999	10.1052	-3.8258e-05	99.9874	-7.59674e-15	-0.00178675	0.99176	0.626647		140.931	10.1017	99.7881	-6.74647e-15	0.00160122	-0.0225262	0.99179	0.343347
141.205	10.1349	-0.005352	99.9096	9.26929e-14	-0.0202103	0.99168	0.433549		141.199	10.1244	-2.24467e-05	99.9873	-7.59504e-15	-0.0018577	0.99168	0.626657		141.131	10.1207	99.7875	-6.67425e-15	0.00157658	-0.0226611	0.99171	0.343439
141.405	10.1543	-0.00536234	99.9094	9.26802e-14	-0.0201839	0.99159	0.433578		141.399	10.1437	-6.70701e-06	99.9872	-7.59475e-15	-0.00192625	0.9916	0.626676		141.331	10.1398	99.7869	-6.6316e-15	0.00155159	-0.0227998	0.99162	0.343535
141.605	10.1735	-0.00536583	99.9092	9.26677e-14	-0.0200816	0.99151	0.433605		141.599	10.1629	8.99305e-06	99.987	-7.59574e-15	-0.00198559	0.99151	0.626698		141.531	10.1588	99.7863	-6.59042e-15	0.00152621	-0.0229374	0.99154	0.34363
141.805	10.1929	-0.00537189	99.909	9.26554e-14	-0.0199101	0.99143	0.433631		141.799	10.1819	2.44965e-05	99.9868	-7.598e-15	-0.00202988	0.99143	0.626717		141.731	10.1779	99.7857	-6.52185e-15	0.00150049	-0.0230692	0.99146	0.343712
142.005	10.2123	-0.00538201	99.9089	9.26432e-14	-0.0196791	0.99135	0.433657		141.999	10.2011	4.019e-05	99.9867	-7.60152e-15	-0.00205675	0.99135	0.626737		141.931	10.1971	99.7852	-6.40019e-15	0.00147438	-0.0231858	0.99138	0.343793
142.205	10.2318	-0.00538868	99.9087	9.26312e-14	-0.019394	0.99126	0.433681		142.199	10.2204	5.59404e-05	99.9866	-7.60629e-15	-0.00206426	0.99127	0.62675		142.131	10.2162	99.7847	-6.2368e-15	0.00144783	-0.0232758	0.99129	0.343869
142.405	10.2512	-0.00539627	99.9085	9.26195e-14	-0.0190624	0.99118	0.433705		142.399	10.2396	7.17231e-05	99.9865	-7.61223e-15	-0.00205341	0.99118	0.62676		142.331	10.2354	99.7843	-6.06718e-15	0.00142079	-0.023326	0.99121	0.343937
142.605	10.2705	-0.00540324	99.9084	9.26079e-14	-0.018687	0.9911	0.433731		142.599	10.2589	8.75439e-05	99.9864	-7.61912e-15	-0.00202799	0.9911	0.62677		142.531	10.2546	99.7838	-5.92724e-15	0.00139336	-0.0233171	0.99113	0.344004
142.805	10.29	-0.00541034	99.9082	9.25965e-14	-0.0182669	0.99102	0.433758		142.799	10.2781	0.000103413	99.9864	-7.6267e-15	-0.00199417	0.99102	0.626775		142.731	10.274	99.7835	-5.84865e-15	0.00136538	-0.023238	0.99105	0.344059
143.005	10.3094	-0.00540878	99.908	9.25854e-14	-0.0178036	0.99093	0.433787		142.999	10.2973	0.000119366	99.9864	-7.63476e-15	-0.00195933	0.99094	0.626775		142.931	10.2932	99.7832	-5.82573e-15	0.00133721	-0.0230905	0.99096	0.344103
143.205	10.3288	-0.005407	99.9078	9.25745e-14	-0.0172984	0.99085	0.433818		143.199	10.3164	0.000135345	99.9864	-7.64299e-15	-0.00193135	0.99085	0.626775		143.131	10.3126	99.7829	-5.83344e-15	0.00130867	-0.0228665	0.99088	0.344143
143.405	10.3482	-0.00540559	99.9076	9.25637e-14	-0.0167448	0.99077	0.433852		143.399	10.3356	0.000151502	99.9864	-7.65111e-15	-0.00191779	0.99077	0.626779		143.331	10.3319	99.7827	-5.84655e-15	0.00128023	-0.0225666	0.9908	0.344184
143.605	10.3676	-0.00540721	99.9073	9.25532e-14	-0.0161435	0.99069	0.433889		143.599	10.3548	0.000167788	99.9863	-7.65877e-15	-0.00192631	0.99069	0.626785		143.531	10.3512	99.7823	-5.84289e-15	0.00125155	-0.0222052	0.99072	0.344234
143.805	10.387	-0.00540985	99.9071	9.2543e-14	-0.0154926	0.9906	0.433927		143.799	10.3741	0.000184303	99.9863	-7.66566e-15	-0.00196386	0.99061	0.626785		143.731	10.3704	99.7821	-5.82023e-15	0.00122284	-0.0218113	0.99063	0.344272
144.005	10.4064	-0.00541421	99.9068	9.25329e-14	-0.0147885	0.99052	0.433965		143.999	10.3935	0.000201091	99.9864	-7.67154e-15	-0.00203637	0.99052	0.626779		143.931	10.3898	99.7818	-5.7844e-15	0.00119394	-0.0214137	0.99055	0.344312
144.205	10.4257	-0.00542051	99.9065	9.25231e-14	-0.0140349	0.99044	0.434004		144.199	10.4129	0.000217998	99.9864	-7.67623e-15	-0.00214686	0.99044	0.626779		144.131	10.4091	99.7815	-5.74128e-15	0.00116494	-0.0210464	0.99047	0.344361
144.405	10.4451	-0.00541775	99.9063	9.25135e-14	-0.013232	0.99036	0.43404		144.399	10.4322	0.000235038	99.9863	-7.67959e-15	-0.00229656	0.99036	0.626784		144.331	10.4285	99.7812	-5.69652e-15	0.00113589	-0.0207251	0.99039	0.344413
144.605	10.4645	-0.00540634	99.9061	9.25042e-14	-0.0123872	0.99027	0.434077		144.599	10.4515	0.000252194	99.9863	-7.68144e-15	-0.00248434	0.99028	0.626784		144.531	10.4479	99.7809	-5.65457e-15	0.00110702	-0.0204565	0.9903	0.344459
144.805	10.4839	-0.00540571	99.9059	9.24951e-14	-0.0115131	0.99019	0.43411		144.799	10.4709	0.000269677	99.9864	-7.68158e-15	-0.00270971	0.99019	0.626774		144.731	10.4672	99.7806	-5.6195e-15	0.00107797	-0.0202534	0.99022	0.344498
145.005	10.5033	-0.00540065	99.9056	9.24863e-14	-0.0106225	0.99011	0.43414		144.999	10.4903	0.000287267	99.9865	-7.6798e-15	-0.00296411	0.99011	0.626759		144.931	10.4865	99.7804	-5.59537e-15	0.00104887	-0.0201326	0.99014	0.344535
145.205	10.5228	-0.00539979	99.9055	9.24777e-14	-0.00973427	0.99002	0.434169		145.199	10.5096	0.000305022	99.9866	-7.67588e-15	-0.00323963	0.99003	0.626743		145.131	10.5058	99.7801	-5.58578e-15	0.0010197	-0.0200889	0.99005	0.344572
145.405	10.5421	-0.00539147	99.9053	9.24694e-14	-0.0088734	0.98994	0.434194		145.399	10.529	0.000323003	99.9867	-7.66959e-15	-0.0035268	0.98994	0.626736		145.331	10.525	99.7798	-5.59257e-15	0.000990641	-0.0200955	0.98997	0.344613
145.605	10.5615	-0.00538167	99.9051	9.24614e-14	-0.00805981	0.98986	0.434219		145.599	10.5484	0.000341137	99.9867	-7.66072e-15	-0.00381251	0.98986	0.62674		145.531	10.5443	99.7795	-5.61721e-15	0.000961309	-0.0201245	0.98989	0.344672
145.805	10.5809	-0.00537663	99.905	9.24536e-14	-0.00731634	0.98977	0.43424		145.799	10.5678	0.000359516	99.9866	-7.64907e-15	-0.00408549	0.98978	0.626751		145.731	10.5636	99.779	-5.66116e-15	0.000932153	-0.0201669	0.98981	0.344749
146.005	10.6004	-0.00536771	99.9048	9.24461e-14	-0.00666339	0.98969	0.434261		145.999	10.5872	0.000377994	99.9864	-7.63441e-15	-0.00433066	0.98969	0.626771		145.931	10.583	99.7784	-5.72066e-15	0.000902594	-0.0202287	0.98972	0.344836
146.205	10.6199	-0.00536019	99.9047	9.24389e-14	-0.00612741	0.98961	0.434279		146.199	10.6067	0.000396676	99.9862	-7.61653e-15	-0.00453683	0.98961	0.626806		146.131	10.6023	99.7777	-5.77912e-15	0.00087269	-0.0203011	0.98964	0.344937
146.405	10.6394	-0.00534855	99.9046	9.24319e-14	-0.00572381	0.98953	0.434297		146.399	10.6261	0.000415466	99.9859	-7.59524e-15	-0.0046912	0.98953	0.626844		146.331	10.6217	99.777	-5.81802e-15	0.000842826	-0.0203511	0.98956	0.345045
146.605	10.6588	-0.00534555	99.9045	9.24253e-14	-0.00546966	0.98944	0.434315		146.599	10.6455	0.000434372	99.9856	-7.57034e-15	-0.00478412	0.98944	0.626882		146.531	10.641	99.7763	-5.81911e-15	0.000812808	-0.0203471	0.98947	0.345152
146.805	10.6784	-0.00533758	99.9044	9.24189e-14	-0.00537255	0.98936	0.434335		146.799	10.6649	0.000453353	99.9854	-7.54162e-15	-0.00480844	0.98936	0.626911		146.731	10.6605	99.7757	-5.77878e-15	0.000782535	-0.0202788	0.98939	0.345245
147.005	10.698	-0.00532601	99.9042	9.24128e-14	-0.00543829	0.98928	0.434358		146.999	10.6842	0.000472436	99.9852	-7.50886e-15	-0.00476028	0.98928	0.626934		146.931	10.6799	99.7751	-5.71653e-15	0.000752371	-0.020149	0.98931	0.345337
147.205	10.7175	-0.00531789	99.904	9.2407e-14	-0.00566395	0.98919	0.434385		147.199	10.7037	0.000491762	99.9851	-7.47172e-15	-0.00463737	0.98919	0.626951		147.131	10.6992	99.7746	-5.65388e-15	0.000722209	-0.0199624	0.98922	0.345419
147.405	10.7372	-0.00531622	99.9038	9.24016e-14	-0.00604201	0.98911	0.434415		147.399	10.7233	0.000511229	99.9849	-7.4298e-15	-0.00444129	0.98911	0.626968		147.331	10.7188	99.774	-5.61176e-15	0.000691886	-0.0197333	0.98914	0.345503
147.605	10.7569	-0.00530287	99.9036	9.23964e-14	-0.00655658	0.98903	0.43445		147.599	10.7427	0.000530716	99.9848	-7.38271e-15	-0.00417879	0.98903	0.626985		147.531	10.7382	99.7735	-5.59398e-15	0.000662024	-0.019484	0.98906	0.345582
147.805	10.7767	-0.00529421	99.9034	9.23916e-14	-0.00718316	0.98894	0.434488		147.799	10.7623	0.000550396	99.9847	-7.3301e-15	-0.00385634	0.98894	0.627003		147.731	10.7577	99.773	-5.58482e-15	0.000632366	-0.0192262	0.98897	0.345654
148.005	10.7963	-0.00528778	99.9031	9.2387e-14	-0.00788985	0.98886	0.434527		147.999	10.7818	0.000570027	99.9845	-7.27183e-15	-0.00348977	0.98886	0.62702		147.931	10.7772	99.7726	-5.56751e-15	0.000603081	-0.0189697	0.98889	0.345726
148.205	10.8159	-0.00527734	99.9028	9.23828e-14	-0.00864717	0.98877	0.434566		148.199	10.8012	0.00058964	99.9844	-7.20782e-15	-0.00309297	0.98878	0.627037		148.131	10.7966	99.7721	-5.52626e-15	0.000574425	-0.0187121	0.98881	0.345798
148.405	10.8356	-0.00526846	99.9026	9.2379e-14	-0.00942246	0.98869	0.434604		148.399	10.8207	0.000609393	99.9843	-7.13798e-15	-0.00267818	0.98869	0.627055		148.331	10.8161	99.7717	-5.46353e-15	0.00054649	-0.0184469	0.98872	0.34586
148.605	10.8552	-0.0052495	99.9023	9.23754e-14	-0.0101734	0.98861	0.434639		148.599	10.84	0.000629091	99.9841	-7.06217e-15	-0.00226627	0.98861	0.627072		148.531	10.8356	99.7713	-5.39769e-15	0.000519029	-0.018172	0.98864	0.345921
148.805	10.8748	-0.00523068	99.9022	9.23722e-14	-0.0108604	0.98852	0.434669		148.799	10.8596	0.000649018	99.9841	-6.98018e-15	-0.00186888	0.98853	0.62708		148.731	10.8551	99.7709	-5.34768e-15	0.000492567	-0.0178985	0.98855	0.345972
149.005	10.8945	-0.00521507	99.902	9.23693e-14	-0.0114486	0.98844	0.434695		148.999	10.8791	0.000668974	99.984	-6.89179e-15	-0.0015066	0.98844	0.627083		148.931	10.8745	99.7707	-5.33044e-15	0.000467015	-0.0176409	0.98847	0.346008
149.205	10.914	-0.0052029	99.9018	9.23668e-14	-0.011903	0.98836	0.434716		149.199	10.8985	0.000688901	99.9841	-6.79676e-15	-0.00119431	0.98836	0.627078		149.131	10.894	99.7705	-5.34096e-15	0.00044216	-0.0174156	0.98839	0.346042
149.405	10.9337	-0.00518405	99.9017	9.23646e-14	-0.0122008	0.98827	0.434735		149.399	10.918	0.000708886	99.9842	-6.6951e-15	-0.000942296	0.98827	0.627063		149.331	10.9135	99.7703	-5.36058e-15	0.000418203	-0.0172154	0.9883	0.346068
149.605	10.9532	-0.00516905	99.9016	9.23627e-14	-0.0123145	0.98819	0.43475		149.599	10.9374	0.000728854	99.9844	-6.58709e-15	-0.00076077	0.98819	0.627041		149.531	10.9329	99.7702	-5.37046e-15	0.000395213	-0.0170229	0.98822	0.346085
149.805	10.9728	-0.00515209	99.9015	9.23612e-14	-0.0122316	0.9881	0.434766		149.799	10.9569	0.000748994	99.9845	-6.47306e-15	-0.000654489	0.98811	0.627018		149.731	10.9525	99.7701	-5.35376e-15	0.000372848	-0.016847	0.98814	0.346105
150.005	10.9923	-0.00513673	99.9014	9.23601e-14	-0.0119458	0.98802	0.434779		149.999	10.9764	0.000769081	99.9847	-6.35335e-15	-0.000626252	0.98802	0.626993		149.931	10.972	99.7699	-5.30782e-15	0.000351263	-0.0167191	0.98805	0.346137
150.205	11.0121	-0.00511755	99.9013	9.23593e-14	-0.0114526	0.98794	0.434793		150.199	10.9959	0.000789313	99.9849	-6.2282e-15	-0.000672493	0.98794	0.626969		150.131	10.9915	99.7697	-5.23599e-15	0.000330263	-0.0166288	0.98797	0.346169
150.405	11.0318	-0.00510175	99.9012	9.23589e-14	-0.0107651	0.98785	0.434808		150.399	11.0155	0.000809778	99.9851	-6.09779e-15	-0.000787445	0.98785	0.626947		150.331	11.0111	99.7694	-5.14162e-15	0.000309469	-0.0165372	0.98788	0.346202
150.605	11.0514	-0.0050855	99.9011	9.23589e-14	-0.00990142	0.98777	0.434824		150.599	11.0352	0.000830245	99.9852	-5.96229e-15	-0.000959089	0.98777	0.626934		150.531	11.0306	99.7691	-5.03088e-15	0.000289065	-0.01644	0.9878	0.346247
150.805	11.0711	-0.00506145	99.901	9.23592e-14	-0.00888197	0.98768	0.434843		150.799	11.0549	0.000850905	99.9852	-5.82186e-15	-0.00117496	0.98769	0.626925		150.731	11.0502	99.7689	-4.92058e-15	0.000268856	-0.016369	0.98772	0.346285
151.005	11.0908	-0.00504195	99.9009	9.23598e-14	-0.00773896	0.9876	0.434861		150.999	11.0745	0.000871506	99.9852	-5.67665e-15	-0.00141595	0.9876	0.626926		150.931	11.0698	99.7686	-4.8301e-15	0.000248526	-0.0163443	0.98763	0.346329
151.205	11.1106	-0.00502693	99.9007	9.23609e-14	-0.00649621	0.98752	0.434882		151.199	11.0941	0.000892233	99.9852	-5.5268e-15	-0.00166563	0.98752	0.626937		151.131	11.0894	99.7683	-4.77864e-15	0.000227912	-0.0163508	0.98755	0.346376
151.405	11.1304	-0.00501143	99.9006	9.23624e-14	-0.00520213	0.98743	0.434903		151.399	11.1138	0.000913101	99.985	-5.37246e-15	-0.00190481	0.98743	0.626956		151.331	11.109	99.7679	-4.76984e-15	0.000206704	-0.0163575	0.98746	0.346433
151.605	11.15	-0.00499557	99.9005	9.23642e-14	-0.00388749	0.98735	0.434924		151.599	11.1335	0.000934068	99.9848	-5.21373e-15	-0.00211363	0.98735	0.626977		151.531	11.1287	99.7675	-4.77835e-15	0.000184983	-0.0163279	0.98738	0.346495
151.805	11.1698	-0.00496875	99.9003	9.23664e-14	-0.00257627	0.98726	0.434945		151.799	11.1531	0.000955129	99.9847	-5.05064e-15	-0.00227382	0.98727	0.626998		151.731	11.1484	99.7671	-4.77566e-15	0.000162739	-0.0162258	0.98729	0.346557
152.005	11.1896	-0.00494112	99.9002	9.2369e-14	-0.00130605	0.98718	0.434968		151.999	11.1728	0.000976315	99.9845	-4.88316e-15	-0.00236902	0.98718	0.627019		151.931	11.1679	99.7667	-4.7344e-15	0.000139848	-0.0160339	0.98721	0.346618
152.205	11.2094	-0.00491936	99.9	9.2372e-14	-9.6163e-05	0.98709	0.434991		152.199	11.1925	0.000997725	99.9844	-4.71127e-15	-0.00238519	0.9871	0.62704		152.131	11.1876	99.7663	-4.65158e-15	0.000116108	-0.0157483	0.98713	0.34668
152.405	11.2291	-0.00489733	99.8999	9.23754e-14	0.00101964	0.98701	0.435015		152.399	11.2121	0.00101917	99.9842	-4.53512e-15	-0.00231214	0.98701	0.627061		152.331	11.2073	99.7659	-4.54723e-15	9.15917e-05	-0.015382	0.98704	0.346741
152.605	11.2488	-0.00487179	99.8997	9.23792e-14	0.00203565	0.98693	0.435039		152.599	11.2317	0.00104077	99.984	-4.35554e-15	-0.00214496	0.98693	0.627081		152.531	11.2268	99.7655	-4.4423e-15	6.64704e-05	-0.0149715	0.98696	0.346802
152.805	11.2685	-0.00485088	99.8995	9.23834e-14	0.00294119	0.98684	0.435065		152.799	11.2513	0.00106258	99.9839	-4.17352e-15	-0.00188234	0.98684	0.6271		152.731	11.2464	99.7652	-4.35567e-15	4.04311e-05	-0.0145578	0.98687	0.346856
153.005	11.2881	-0.00481995	99.8994	9.2388e-14	0.00373959	0.98676	0.43509		152.999	11.2708	0.00108446	99.9838	-3.99007e-15	-0.00153009	0.98676	0.627121		152.931	11.2661	99.7648	-4.2872e-15	1.37269e-05	-0.0141737	0.98679	0.346906
153.205	11.308	-0.00479549	99.8992	9.2393e-14	0.00444165	0.98667	0.435116		153.199	11.2904	0.00110667	99.9836	-3.80592e-15	-0.00109228	0.98667	0.627142		153.131	11.2856	99.7645	-4.22638e-15	-1.34852e-05	-0.01383	0.9867	0.346955
153.405	11.3276	-0.0047737	99.899	9.23984e-14	0.00503994	0.98659	0.435142		153.399	11.3101	0.00112914	99.9834	-3.62124e-15	-0.000581291	0.98659	0.627161		153.331	11.3053	99.7642	-4.1626e-15	-4.12035e-05	-0.0135115	0.98662	0.347005
153.605	11.3475	-0.00474638	99.8988	9.24042e-14	0.00555832	0.9865	0.435167		153.599	11.3297	0.00115186	99.9834	-3.43612e-15	-1.34045e-05	0.9865	0.627173		153.531	11.325	99.7639	-4.08791e-15	-6.93035e-05	-0.0132026	0.98653	0.347056
153.805	11.3673	-0.00472292	99.8987	9.24104e-14	0.00600389	0.98642	0.435193		153.799	11.3494	0.00117489	99.9833	-3.25069e-15	0.000595052	0.98642	0.627183		153.731	11.3446	99.7635	-4.00682e-15	-9.75082e-05	-0.0129099	0.98645	0.347106
154.005	11.387	-0.00470186	99.8985	9.24171e-14	0.00638833	0.98633	0.435219		153.999	11.3691	0.00119815	99.9832	-3.06522e-15	0.00122142	0.98633	0.627192		153.931	11.3643	99.7632	-3.92744e-15	-0.000125867	-0.0126476	0.98636	0.347155
154.205	11.4068	-0.00467574	99.8984	9.24241e-14	0.00672477	0.98625	0.435241		154.199	11.3888	0.00122165	99.9832	-2.88026e-15	0.00184481	0.98625	0.627191		154.131	11.384	99.7629	-3.85793e-15	-0.000154105	-0.012425	0.98628	0.347195
154.405	11.4266	-0.00465814	99.8982	9.24316e-14	0.00702144	0.98616	0.435261		154.399	11.4085	0.00124549	99.9833	-2.69634e-15	0.00244708	0.98617	0.627179		154.331	11.4037	99.7627	-3.80206e-15	-0.00018203	-0.0122458	0.98619	0.347233
154.605	11.4463	-0.00463745	99.8981	9.24395e-14	0.00728164	0.98608	0.435279		154.599	11.4282	0.00126959	99.9835	-2.51399e-15	0.00300631	0.98608	0.62716		154.531	11.4235	99.7625	-3.75284e-15	-0.000209751	-0.0121101	0.98611	0.34726
154.805	11.466	-0.00461511	99.898	9.24478e-14	0.00750894	0.98599	0.435294		154.799	11.4479	0.00129392	99.9837	-2.33344e-15	0.00350477	0.986	0.627131		154.731	11.4433	99.7624	-3.70166e-15	-0.0002368	-0.0120291	0.98602	0.347279
155.005	11.4858	-0.00458793	99.8979	9.24565e-14	0.00770329	0.98591	0.435308		154.999	11.4676	0.00131865	99.9839	-2.15462e-15	0.00393078	0.98591	0.627101		154.931	11.4629	99.7623	-3.64001e-15	-0.000262685	-0.0120211	0.98594	0.347296
155.205	11.5056	-0.00456367	99.8979	9.24656e-14	0.00785808	0.98582	0.435319		155.199	11.4873	0.00134378	99.9842	-1.9775e-15	0.00427203	0.98583	0.627063		155.131	11.4826	99.7622	-3.56531e-15	-0.000287606	-0.0120789	0.98585	0.347303
155.405	11.5252	-0.00454573	99.8978	9.24752e-14	0.00796664	0.98574	0.435326		155.399	11.507	0.00136914	99.9844	-1.80206e-15	0.00451849	0.98574	0.627029		155.331	11.5024	99.7622	-3.48283e-15	-0.000311298	-0.0121688	0.98577	0.347309
155.605	11.5451	-0.00452496	99.8978	9.24852e-14	0.00801992	0.98565	0.435334		155.599	11.5268	0.00139487	99.9847	-1.62868e-15	0.00466871	0.98566	0.626991		155.531	11.5221	99.7622	-3.39841e-15	-0.000333317	-0.012269	0.98568	0.347315
155.805	11.565	-0.00450172	99.8977	9.24956e-14	0.0080051	0.98557	0.435338		155.799	11.5465	0.00142091	99.985	-1.45792e-15	0.004723	0.98557	0.626955		155.731	11.5418	99.7621	-3.31824e-15	-0.000353744	-0.0123696	0.9856	0.347323
156.005	11.5848	-0.00447367	99.8977	9.25064e-14	0.00791151	0.98548	0.435343		155.999	11.5662	0.00144731	99.9853	-1.29033e-15	0.00468618	0.98548	0.626921		155.931	11.5615	99.7621	-3.25221e-15	-0.000372301	-0.0124514	0.98551	0.347331
156.205	11.6045	-0.00444876	99.8977	9.25177e-14	0.00772864	0.9854	0.435347		156.199	11.5859	0.00147403	99.9854	-1.1264e-15	0.00456658	0.9854	0.626904		156.131	11.5813	99.7619	-3.21268e-15	-0.000388527	-0.0125068	0.98543	0.347357
156.405	11.6243	-0.00442033	99.8976	9.25294e-14	0.00744851	0.98531	0.435352		156.399	11.6057	0.0015012	99.9855	-9.66302e-16	0.00437415	0.98531	0.626887		156.331	11.6011	99.7617	-3.21202e-15	-0.000402558	-0.012553	0.98534	0.347387
156.605	11.6442	-0.0043923	99.8976	9.25415e-14	0.00706712	0.98523	0.435355		156.599	11.6254	0.00152862	99.9856	-8.1012e-16	0.00412318	0.98523	0.626879		156.531	11.6208	99.7615	-3.25585e-15	-0.000414074	-0.0125939	0.98526	0.347418
156.805	11.6641	-0.00437141	99.8976	9.2554e-14	0.00658233	0.98514	0.435358		156.799	11.6453	0.00155679	99.9857	-6.57935e-16	0.00382294	0.98514	0.626873		156.731	11.6406	99.7613	-3.31815e-15	-0.000423283	-0.0126089	0.98517	0.347447
157.005	11.684	-0.00434582	99.8976	9.2567e-14	0.00600367	0.98506	0.435361		156.999	11.6652	0.00158518	99.9857	-5.09951e-16	0.00349312	0.98506	0.62687		156.931	11.6605	99.7611	-3.36364e-15	-0.000430264	-0.0125792	0.98509	0.34748
157.205	11.704	-0.00431096	99.8975	9.25804e-14	0.0053387	0.98497	0.435364		157.199	11.685	0.00161384	99.9857	-3.66658e-16	0.00314768	0.98497	0.626867		157.131	11.6803	99.7608	-3.35718e-15	-0.000435016	-0.0125092	0.985	0.347521
157.405	11.7238	-0.00428152	99.8975	9.25943e-14	0.00460947	0.98488	0.435367		157.399	11.7049	0.00164317	99.9857	-2.28584e-16	0.0027942	0.98489	0.626864		157.331	11.7	99.7605	-3.28457e-15	-0.000437528	-0.0124015	0.98492	0.347564
157.605	11.7438	-0.00425145	99.8975	9.26086e-14	0.00382924	0.9848	0.435368		157.599	11.7247	0.00167271	99.9857	-9.62571e-17	0.00244874	0.9848	0.62686		157.531	11.7197	99.7602	-3.17442e-15	-0.000438281	-0.0122544	0.98483	0.347605
157.805	11.7636	-0.00421367	99.8975	9.26233e-14	0.00302989	0.98471	0.43537		157.799	11.7446	0.00170275	99.9857	2.99385e-17	0.00211611	0.98472	0.626866		157.731	11.7395	99.76	-3.06059e-15	-0.000437485	-0.0120798	0.98475	0.347647
158.005	11.7835	-0.00417645	99.8975	9.26384e-14	0.00222722	0.98463	0.435371		157.999	11.7644	0.00173305	99.9857	1.49785e-16	0.00180466	0.98463	0.626871		157.931	11.7593	99.7597	-2.97615e-15	-0.00043545	-0.0118877	0.98466	0.347688
158.205	11.8034	-0.004148	99.8975	9.2654e-14	0.0014546	0.98454	0.435371		158.199	11.7842	0.00176384	99.9856	2.63076e-16	0.00151487	0.98455	0.626878		158.131	11.779	99.7594	-2.93407e-15	-0.000432803	-0.0116765	0.98457	0.347731
158.405	11.8233	-0.00411606	99.8975	9.267e-14	0.000733877	0.98446	0.43537		158.399	11.804	0.00179512	99.9856	3.69611e-16	0.00124671	0.98446	0.626884		158.331	11.7988	99.7592	-2.92551e-15	-0.00042986	-0.0114395	0.98449	0.347763
158.605	11.8433	-0.00408754	99.8975	9.26864e-14	9.59234e-05	0.98437	0.435368		158.599	11.8239	0.00182698	99.9855	4.69281e-16	0.000997797	0.98437	0.62689		158.531	11.8185	99.759	-2.94052e-15	-0.000426919	-0.0111941	0.9844	0.347792
158.805	11.8632	-0.00404826	99.8975	9.27033e-14	-0.000435498	0.98429	0.435367		158.799	11.8437	0.00185908	99.9855	5.62035e-16	0.000767075	0.98429	0.626894		158.731	11.8382	99.7588	-2.96925e-15	-0.000424465	-0.0109757	0.98432	0.347821
159.005	11.8832	-0.0040186	99.8975	9.27206e-14	-0.000842651	0.9842	0.435364		158.999	11.8634	0.00189166	99.9855	6.47819e-16	0.000547824	0.9842	0.626895		158.931	11.8579	99.7587	-3.00273e-15	-0.000422898	-0.0108112	0.98423	0.347847
159.205	11.9031	-0.00397804	99.8976	9.27383e-14	-0.0011078	0.98411	0.435361		159.199	11.8833	0.00192501	99.9855	7.2663e-16	0.000332288	0.98412	0.626888		159.131	11.8777	99.7585	-3.03242e-15	-0.000422231	-0.0106848	0.98415	0.347871
159.405	11.9232	-0.00393967	99.8976	9.27565e-14	-0.00122039	0.98403	0.435358		159.399	11.903	0.00195856	99.9856	7.98705e-16	0.000118794	0.98403	0.626882		159.331	11.8975	99.7583	-3.04979e-15	-0.000422802	-0.0105793	0.98406	0.347902
159.605	11.943	-0.00390031	99.8976	9.27751e-14	-0.0011752	0.98394	0.435355		159.599	11.9228	0.00199284	99.9857	8.64356e-16	-0.000100532	0.98394	0.626873		159.531	11.9173	99.7581	-3.04763e-15	-0.000424831	-0.0104954	0.98397	0.347931
159.805	11.9629	-0.0038672	99.8976	9.27941e-14	-0.000975287	0.98386	0.43535		159.799	11.9427	0.0020278	99.9857	9.23896e-16	-0.00032863	0.98386	0.626861		159.731	11.9371	99.758	-3.02391e-15	-0.000428417	-0.0104358	0.98389	0.347954
160.005	11.9828	-0.00382829	99.8977	9.28136e-14	-0.000631143	0.98377	0.435347		159.999	11.9626	0.00206318	99.9858	9.77495e-16	-0.000566193	0.98377	0.626848		159.931	11.9569	99.7578	-2.97787e-15	-0.000433262	-0.0104033	0.9838	0.347978
160.205	12.0028	-0.00379596	99.8977	9.28335e-14	-0.000151945	0.98368	0.435346		160.199	11.9826	0.00209946	99.9859	1.02494e-15	-0.000817464	0.98369	0.626839		160.131	11.9767	99.7576	-2.90879e-15	-0.000439126	-0.0104139	0.98372	0.348004
160.405	12.0227	-0.00375789	99.8977	9.28538e-14	0.000434394	0.9836	0.435343		160.399	12.0025	0.00213601	99.9859	1.06596e-15	-0.00107773	0.9836	0.626837		160.331	11.9965	99.7574	-2.82039e-15	-0.000445896	-0.0104856	0.98363	0.348038
160.605	12.0425	-0.00372555	99.8977	9.28746e-14	0.00110671	0.98351	0.435343		160.599	12.0223	0.00217305	99.9859	1.10027e-15	-0.00134657	0.98351	0.626836		160.531	12.0163	99.7571	-2.72326e-15	-0.000453264	-0.0106251	0.98354	0.348079
160.805	12.0626	-0.00368863	99.8977	9.28958e-14	0.00184546	0.98343	0.435343		160.799	12.0422	0.00221084	99.9859	1.1277e-15	-0.00162289	0.98343	0.626841		160.731	12.0362	99.7569	-2.62852e-15	-0.000461025	-0.0108217	0.98346	0.348117
161.005	12.0824	-0.00365358	99.8977	9.29174e-14	0.00260458	0.98334	0.435343		160.999	12.0621	0.00224898	99.9858	1.14821e-15	-0.0018996	0.98334	0.626852		160.931	12.0561	99.7566	-2.54694e-15	-0.000468707	-0.0110434	0.98337	0.34816
161.205	12.1023	-0.00361124	99.8977	9.29395e-14	0.00336343	0.98325	0.435344		161.199	12.082	0.00228777	99.9857	1.16176e-15	-0.00217472	0.98326	0.626862		161.131	12.076	99.7563	-2.48415e-15	-0.000476004	-0.0112714	0.98329	0.348212
161.405	12.1222	-0.00357044	99.8977	9.2962e-14	0.00408584	0.98317	0.435344		161.399	12.102	0.00232708	99.9856	1.16833e-15	-0.00244348	0.98317	0.626879		161.331	12.0959	99.7559	-2.44216e-15	-0.00048256	-0.0115082	0.9832	0.348265
161.605	12.1422	-0.00353386	99.8977	9.29849e-14	0.00474828	0.98308	0.435346		161.599	12.1218	0.00236668	99.9855	1.16794e-15	-0.00270055	0.98308	0.626891		161.531	12.1157	99.7556	-2.4229e-15	-0.000488338	-0.0117326	0.98311	0.348314
161.805	12.1622	-0.00349577	99.8977	9.30082e-14	0.00532778	0.98299	0.435346		161.799	12.1417	0.00240685	99.9854	1.16064e-15	-0.00294412	0.983	0.626901		161.731	12.1355	99.7554	-2.42474e-15	-0.000492953	-0.0119075	0.98303	0.348354
162.005	12.1822	-0.00344731	99.8977	9.3032e-14	0.00580055	0.98291	0.435347		161.999	12.1617	0.00244748	99.9854	1.14648e-15	-0.00317041	0.98291	0.626911		161.931	12.1553	99.7551	-2.42917e-15	-0.000496286	-0.0120101	0.98294	0.348393
162.205	12.2023	-0.0034012	99.8976	9.30562e-14	0.0061515	0.98282	0.435349		162.199	12.1816	0.00248844	99.9853	1.12553e-15	-0.00337666	0.98282	0.62692		162.131	12.1752	99.7548	-2.4127e-15	-0.000498311	-0.0120363	0.98285	0.348433
162.405	12.2222	-0.00335942	99.8976	9.30807e-14	0.00636812	0.98273	0.435353		162.399	12.2015	0.00252951	99.9852	1.09793e-15	-0.0035608	0.98274	0.626929		162.331	12.1951	99.7546	-2.352e-15	-0.000498974	-0.012002	0.98277	0.348473
162.605	12.2423	-0.00331748	99.8976	9.31058e-14	0.00644939	0.98265	0.435359		162.599	12.2214	0.00257094	99.9851	1.06389e-15	-0.00372344	0.98265	0.626943		162.531	12.2149	99.7543	-2.24185e-15	-0.000498408	-0.0119396	0.98268	0.348514
162.805	12.2623	-0.00326633	99.8975	9.31312e-14	0.00639424	0.98256	0.435367		162.799	12.2413	0.00261258	99.985	1.02357e-15	-0.00386405	0.98256	0.626963		162.731	12.2348	99.754	-2.11194e-15	-0.000496811	-0.0118693	0.98259	0.348566
163.005	12.2822	-0.00323079	99.8975	9.3157e-14	0.00621021	0.98248	0.435376		162.999	12.2613	0.0026545	99.9849	9.77239e-16	-0.00398462	0.98248	0.626976		162.931	12.2547	99.7537	-1.99587e-15	-0.000494544	-0.0117931	0.98251	0.348609
163.205	12.3023	-0.00318659	99.8974	9.31833e-14	0.00590322	0.98239	0.435385		163.199	12.2812	0.00269641	99.9848	9.25311e-16	-0.00408735	0.98239	0.626986		163.131	12.2745	99.7535	-1.9259e-15	-0.000491649	-0.0117128	0.98242	0.348638
163.405	12.3223	-0.00314601	99.8974	9.32099e-14	0.00548732	0.9823	0.435394		163.399	12.3011	0.00273839	99.9847	8.68199e-16	-0.00417621	0.9823	0.627001		163.331	12.2944	99.7533	-1.90527e-15	-0.000488469	-0.0116363	0.98233	0.348673
163.605	12.3424	-0.00310527	99.8973	9.32369e-14	0.00497298	0.98222	0.4354		163.599	12.3211	0.00278034	99.9846	8.06283e-16	-0.00425494	0.98222	0.627011		163.531	12.3144	99.7531	-1.90968e-15	-0.000485281	-0.0115679	0.98225	0.348702
163.805	12.3623	-0.003063	99.8973	9.32644e-14	0.00437802	0.98213	0.435406		163.799	12.3411	0.00282232	99.9845	7.3945e-16	-0.00432757	0.98213	0.627021		163.731	12.3344	99.7529	-1.91374e-15	-0.000482246	-0.0115116	0.98216	0.348731
164.005	12.3823	-0.00301981	99.8972	9.32922e-14	0.00371345	0.98204	0.435412		163.999	12.361	0.00286392	99.9844	6.67237e-16	-0.00439705	0.98204	0.627029		163.931	12.3543	99.7527	-1.8948e-15	-0.000479609	-0.0114662	0.98207	0.348761
164.205	12.4022	-0.00298206	99.8972	9.33205e-14	0.00299228	0.98195	0.435418		164.199	12.3809	0.00290538	99.9844	5.89177e-16	-0.00446662	0.98196	0.627041		164.131	12.3743	99.7525	-1.85162e-15	-0.00047761	-0.011425	0.98199	0.348786
164.405	12.4222	-0.00294305	99.8971	9.33491e-14	0.00222493	0.98187	0.435427		164.399	12.4008	0.00294663	99.9843	5.04883e-16	-0.00453797	0.98187	0.627053		164.331	12.3943	99.7524	-1.79297e-15	-0.000476452	-0.0114017	0.9819	0.348809
164.605	12.4421	-0.0029009	99.8971	9.33781e-14	0.00142463	0.98178	0.435436		164.599	12.4208	0.00298784	99.9842	4.14412e-16	-0.00461212	0.98178	0.627066		164.531	12.4143	99.7523	-1.72769e-15	-0.000476131	-0.0114177	0.98181	0.348821
164.805	12.462	-0.00286258	99.897	9.34075e-14	0.000594734	0.98169	0.435444		164.799	12.4408	0.00302859	99.9841	3.17964e-16	-0.00468811	0.9817	0.627075		164.731	12.4343	99.7522	-1.66339e-15	-0.000476816	-0.0114689	0.98173	0.348833
165.005	12.4819	-0.00281845	99.897	9.34372e-14	-0.000254493	0.98161	0.43545		164.999	12.4607	0.00306884	99.984	2.15743e-16	-0.00476426	0.98161	0.627083		164.931	12.4543	99.7521	-1.60419e-15	-0.000478527	-0.0115395	0.98164	0.348854
165.205	12.502	-0.0027796	99.897	9.34674e-14	-0.00112469	0.98152	0.435453		165.199	12.4807	0.00310889	99.984	1.08004e-16	-0.00483795	0.98152	0.627091		165.131	12.4742	99.7519	-1.55356e-15	-0.000481056	-0.0116153	0.98155	0.348883
165.405	12.5219	-0.00273717	99.897	9.34979e-14	-0.00199373	0.98143	0.43545		165.399	12.5007	0.00314829	99.9839	-4.88749e-18	-0.00490402	0.98144	0.627098		165.331	12.4941	99.7517	-1.51484e-15	-0.000484301	-0.011686	0.98146	0.348912
165.605	12.5419	-0.00268573	99.897	9.35288e-14	-0.00286313	0.98135	0.435444		165.599	12.5206	0.00318722	99.9839	-1.22554e-16	-0.004958	0.98135	0.627106		165.531	12.5139	99.7515	-1.48693e-15	-0.000488345	-0.0117545	0.98138	0.348943
165.805	12.5619	-0.00264539	99.8971	9.35601e-14	-0.00372147	0.98126	0.435433		165.799	12.5405	0.00322552	99.9838	-2.44609e-16	-0.00499431	0.98126	0.627114		165.731	12.5338	99.7512	-1.46291e-15	-0.00049277	-0.0118245	0.98129	0.348984
166.005	12.582	-0.00260823	99.8972	9.35917e-14	-0.0045629	0.98117	0.435423		165.999	12.5603	0.00326327	99.9837	-3.70552e-16	-0.00500723	0.98117	0.627122		165.931	12.5537	99.751	-1.43544e-15	-0.000497695	-0.011882	0.9812	0.349024
166.205	12.602	-0.00256563	99.8972	9.36237e-14	-0.00537293	0.98108	0.435411		166.199	12.5803	0.0033006	99.9836	-4.99767e-16	-0.00499104	0.98109	0.627135		166.131	12.5737	99.7507	-1.39823e-15	-0.000503097	-0.0119125	0.98112	0.34907
166.405	12.622	-0.00252669	99.8973	9.36561e-14	-0.00613435	0.981	0.4354		166.399	12.6003	0.00333745	99.9835	-6.31641e-16	-0.00494077	0.981	0.627149		166.331	12.5936	99.7503	-1.35476e-15	-0.000508789	-0.0119205	0.98103	0.349119
166.605	12.642	-0.00248282	99.8974	9.36887e-14	-0.006842	0.98091	0.43539		166.599	12.6201	0.00337353	99.9833	-7.65593e-16	-0.00485346	0.98091	0.627175		166.531	12.6136	99.75	-1.31408e-15	-0.000514768	-0.0119247	0.98094	0.349177
166.805	12.6621	-0.00243805	99.8974	9.37218e-14	-0.00747547	0.98082	0.43538		166.799	12.64	0.00340893	99.9831	-9.01305e-16	-0.00472687	0.98082	0.627203		166.731	12.6336	99.7495	-1.28533e-15	-0.000520766	-0.0119336	0.98085	0.349241
167.005	12.682	-0.00239247	99.8975	9.37551e-14	-0.00801751	0.98073	0.43537		166.999	12.66	0.00344403	99.9829	-1.03857e-15	-0.00455832	0.98074	0.627232		166.931	12.6536	99.7491	-1.27396e-15	-0.000526703	-0.0119282	0.98077	0.349306
167.205	12.702	-0.00235077	99.8976	9.37888e-14	-0.00846033	0.98065	0.435358		167.199	12.6799	0.00347845	99.9827	-1.17717e-15	-0.00435052	0.98065	0.627259		167.131	12.6736	99.7488	-1.27044e-15	-0.000532776	-0.0118819	0.98068	0.34936
167.405	12.7221	-0.00230728	99.8977	9.38228e-14	-0.00878626	0.98056	0.435347		167.399	12.6999	0.00351226	99.9824	-1.31691e-15	-0.00410722	0.98056	0.627294		167.331	12.6935	99.7484	-1.26134e-15	-0.000538994	-0.0118006	0.98059	0.349412
167.605	12.742	-0.00226563	99.8977	9.38571e-14	-0.00898292	0.98047	0.435337		167.599	12.7199	0.00354558	99.9822	-1.4576e-15	-0.00383429	0.98047	0.627322		167.531	12.7136	99.7481	-1.23332e-15	-0.000545158	-0.0117163	0.9805	0.349467
167.805	12.7621	-0.00222261	99.8978	9.38917e-14	-0.00904251	0.98038	0.435328		167.799	12.7399	0.00357816	99.9821	-1.59904e-15	-0.00354259	0.98039	0.627336		167.731	12.7337	99.7477	-1.18072e-15	-0.000551403	-0.0116398	0.98042	0.349514
168.005	12.782	-0.0021844	99.8979	9.39267e-14	-0.00895769	0.9803	0.435319		167.999	12.7599	0.00361024	99.9821	-1.74106e-15	-0.00323972	0.9803	0.62734		167.931	12.7537	99.7476	-1.11226e-15	-0.000557657	-0.0115537	0.98033	0.349545
168.205	12.8021	-0.00214143	99.8979	9.39619e-14	-0.00872456	0.98021	0.435311		168.199	12.78	0.00364199	99.9821	-1.88352e-15	-0.00293361	0.98021	0.627336		168.131	12.7736	99.7474	-1.03829e-15	-0.000563673	-0.0114447	0.98024	0.349564
168.405	12.822	-0.00209961	99.898	9.39974e-14	-0.00834596	0.98012	0.435302		168.399	12.8	0.0036729	99.9821	-2.02638e-15	-0.00263954	0.98012	0.627331		168.331	12.7937	99.7473	-9.68678e-16	-0.000569692	-0.0113169	0.98015	0.349583
168.605	12.842	-0.00206212	99.898	9.40332e-14	-0.00782538	0.98003	0.435294		168.599	12.8201	0.00370333	99.9822	-2.1696e-15	-0.00236427	0.98004	0.627326		168.531	12.8138	99.7472	-9.05192e-16	-0.000575692	-0.0111854	0.98007	0.349601
168.805	12.862	-0.00202101	99.898	9.40693e-14	-0.00716906	0.97995	0.435288		168.799	12.8401	0.00373327	99.9822	-2.31312e-15	-0.00211684	0.97995	0.627322		168.731	12.8338	99.7471	-8.42224e-16	-0.000581425	-0.0110631	0.97998	0.349618
169.005	12.8819	-0.00198004	99.8981	9.41057e-14	-0.00639188	0.97986	0.435284		168.999	12.8602	0.00376271	99.9822	-2.45657e-15	-0.00190485	0.97986	0.627316		168.931	12.8538	99.7469	-7.73908e-16	-0.00058698	-0.010969	0.97989	0.349636
169.205	12.9019	-0.00194124	99.8981	9.41423e-14	-0.00550814	0.97977	0.435281		169.199	12.8802	0.0037915	99.9823	-2.5994e-15	-0.00173501	0.97977	0.627314		169.131	12.8738	99.7468	-6.96588e-16	-0.000592148	-0.0109133	0.9798	0.349654
169.405	12.922	-0.00190642	99.8981	9.41792e-14	-0.00453755	0.97968	0.435279		169.399	12.9002	0.00381989	99.9823	-2.74107e-15	-0.00161006	0.97969	0.627312		169.331	12.8939	99.7467	-6.20005e-16	-0.000596755	-0.0108786	0.97972	0.349682
169.605	12.9419	-0.0018705	99.8981	9.42163e-14	-0.00350595	0.97959	0.435279		169.599	12.9202	0.00384784	99.9823	-2.88108e-15	-0.00153253	0.9796	0.627307		169.531	12.914	99.7464	-5.58914e-16	-0.000600737	-0.0108509	0.97963	0.349712
169.805	12.9617	-0.0018354	99.8981	9.42537e-14	-0.00243884	0.97951	0.435279		169.799	12.9403	0.00387547	99.9824	-3.01912e-15	-0.00150208	0.97951	0.627302		169.731	12.9341	99.7463	-5.2802e-16	-0.000604054	-0.0108235	0.97954	0.349741
170.005	12.9816	-0.00181119	99.8981	9.42914e-14	-0.00134669	0.97942	0.435278		169.999	12.9605	0.00390281	99.9823	-3.15495e-15	-0.00151616	0.97942	0.627306		169.931	12.9542	99.746	-5.34145e-16	-0.000606801	-0.010781	0.97945	0.349778
170.205	13.0015	-0.0017747	99.8981	9.43292e-14	-0.00026362	0.97933	0.435276		170.199	12.9805	0.00392954	99.9823	-3.28833e-15	-0.00156917	0.97933	0.627309		170.131	12.9742	99.7458	-5.68329e-16	-0.000608865	-0.0107143	0.97936	0.349812
170.405	13.0215	-0.00173685	99.8982	9.43673e-14	0.00079295	0.97924	0.435273		170.399	13.0007	0.00395606	99.9823	-3.4189e-15	-0.00165513	0.97925	0.627303		170.331	12.9942	99.7456	-6.19732e-16	-0.000610118	-0.0106345	0.97928	0.349841
170.605	13.0416	-0.0016954	99.8982	9.44056e-14	0.00180283	0.97915	0.435272		170.599	13.0207	0.00398216	99.9823	-3.5461e-15	-0.00176573	0.97916	0.627305		170.531	13.0141	99.7454	-6.7763e-16	-0.000610491	-0.0105676	0.97919	0.349874
170.805	13.0616	-0.00166464	99.8982	9.44441e-14	0.00273282	0.97907	0.43527		170.799	13.0408	0.004008	99.9823	-3.66937e-15	-0.00189287	0.97907	0.62731		170.731	13.0341	99.7451	-7.33274e-16	-0.000610082	-0.0105275	0.9791	0.349916
171.005	13.0816	-0.0016362	99.8982	9.44828e-14	0.00356948	0.97898	0.435269		170.999	13.0608	0.00403349	99.9823	-3.78817e-15	-0.00202655	0.97898	0.627315		170.931	13.054	99.7448	-7.79555e-16	-0.000608964	-0.0105088	0.97901	0.349957
171.205	13.1015	-0.0016021	99.8982	9.45217e-14	0.00429343	0.97889	0.435269		171.199	13.0808	0.00405869	99.9822	-3.90205e-15	-0.00215754	0.97889	0.62732		171.131	13.074	99.7446	-8.0941e-16	-0.000607121	-0.0105095	0.97892	0.349996
171.405	13.1215	-0.00156883	99.8982	9.45608e-14	0.00490028	0.9788	0.435267		171.399	13.1008	0.00408363	99.9822	-4.0107e-15	-0.00227714	0.9788	0.627328		171.331	13.0941	99.7443	-8.16804e-16	-0.000604643	-0.0105382	0.97883	0.350038
171.605	13.1415	-0.00153522	99.8982	9.46e-14	0.00537993	0.97871	0.435266		171.599	13.1208	0.00410843	99.982	-4.11377e-15	-0.00237821	0.97872	0.627344		171.531	13.1142	99.7441	-8.0166e-16	-0.000601751	-0.0105894	0.97875	0.350079
171.805	13.1615	-0.00149387	99.8982	9.46394e-14	0.00573064	0.97862	0.435263		171.799	13.1408	0.00413301	99.9819	-4.211e-15	-0.00245424	0.97863	0.627358		171.731	13.134	99.7438	-7.66057e-16	-0.000598553	-0.0106321	0.97866	0.35012
172.005	13.1816	-0.00145517	99.8982	9.46789e-14	0.00595695	0.97854	0.43526		171.999	13.1608	0.00415745	99.9818	-4.30228e-15	-0.00250041	0.97854	0.62737		171.931	13.1539	99.7435	-7.12084e-16	-0.00059507	-0.0106272	0.97857	0.35016
172.205	13.2018	-0.00141813	99.8983	9.47185e-14	0.00606482	0.97845	0.435255		172.199	13.1808	0.00418171	99.9818	-4.38758e-15	-0.00251305	0.97845	0.627375		172.131	13.1739	99.7433	-6.43222e-16	-0.000591591	-0.0105556	0.97848	0.350189
172.405	13.2219	-0.00138749	99.8983	9.47583e-14	0.0060654	0.97836	0.435251		172.399	13.2007	0.0042059	99.9818	-4.46687e-15	-0.00249039	0.97836	0.62738		172.331	13.1939	99.7431	-5.6642e-16	-0.000588136	-0.0104285	0.97839	0.350218
172.605	13.2419	-0.00135344	99.8983	9.47982e-14	0.00597337	0.97827	0.435243		172.599	13.2207	0.00422995	99.9817	-4.53997e-15	-0.00243226	0.97827	0.627392		172.531	13.214	99.7429	-4.89153e-16	-0.000584769	-0.0102598	0.9783	0.350253
172.805	13.2621	-0.001321	99.8984	9.48382e-14	0.0058027	0.97818	0.435234		172.799	13.2407	0.00425405	99.9815	-4.60644e-15	-0.0023386	0.97819	0.627413		172.731	13.2339	99.7426	-4.18802e-16	-0.000581641	-0.0100637	0.97822	0.350297
173.005	13.2822	-0.00129761	99.8985	9.48783e-14	0.00557239	0.97809	0.435223		172.999	13.2607	0.00427823	99.9814	-4.6658e-15	-0.0022097	0.9781	0.627433		172.931	13.2539	99.7423	-3.60069e-16	-0.000578907	-0.00986255	0.97813	0.350342
173.205	13.3024	-0.00126732	99.8986	9.49185e-14	0.00529989	0.97801	0.435211		173.199	13.2808	0.00430248	99.9812	-4.71762e-15	-0.00204753	0.97801	0.627449		173.131	13.2738	99.7421	-3.14605e-16	-0.000576702	-0.00968408	0.97804	0.350384
173.405	13.3225	-0.00124192	99.8986	9.49587e-14	0.0050042	0.97792	0.435199		173.399	13.3009	0.00432682	99.9811	-4.76176e-15	-0.00185591	0.97792	0.62746		173.331	13.2938	99.7418	-2.83896e-16	-0.000574932	-0.00952998	0.97795	0.350416
173.605	13.3425	-0.00120965	99.8987	9.4999e-14	0.00470281	0.97783	0.435186		173.599	13.3212	0.00435135	99.981	-4.79838e-15	-0.00163933	0.97783	0.627473		173.531	13.3136	99.7416	-2.68338e-16	-0.00057375	-0.00939353	0.97786	0.350451
173.805	13.3627	-0.00117946	99.8988	9.50394e-14	0.00440808	0.97774	0.43517		173.799	13.3413	0.00437588	99.981	-4.82766e-15	-0.00140549	0.97774	0.627473		173.731	13.3335	99.7414	-2.60025e-16	-0.000573236	-0.00928316	0.97777	0.350485
174.005	13.3828	-0.00115145	99.8989	9.50798e-14	0.00413404	0.97765	0.435155		173.999	13.3615	0.00440069	99.9811	-4.84974e-15	-0.00115788	0.97765	0.627468		173.931	13.3535	99.7412	-2.47228e-16	-0.000573314	-0.0092106	0.97768	0.350511
174.205	13.4027	-0.00113128	99.899	9.51202e-14	0.00389177	0.97756	0.43514		174.199	13.3817	0.00442564	99.9812	-4.8647e-15	-0.000903925	0.97756	0.627456		174.131	13.3735	99.7411	-2.18227e-16	-0.000573904	-0.00915829	0.97759	0.350532
174.405	13.4228	-0.00110422	99.8991	9.51607e-14	0.00368667	0.97747	0.435124		174.399	13.4019	0.00445079	99.9812	-4.87258e-15	-0.000649001	0.97748	0.627448		174.331	13.3935	99.741	-1.69677e-16	-0.000575139	-0.00909592	0.97751	0.350546
174.605	13.4427	-0.00107725	99.8993	9.52011e-14	0.00352607	0.97738	0.435105		174.599	13.4221	0.00447625	99.9813	-4.87343e-15	-0.000397034	0.97739	0.627443		174.531	13.4134	99.7409	-1.18133e-16	-0.000576839	-0.00901427	0.97742	0.350561
174.805	13.4627	-0.00104751	99.8994	9.52416e-14	0.00341446	0.97729	0.435089		174.799	13.4422	0.00450186	99.9813	-4.86736e-15	-0.000153549	0.9773	0.627446		174.731	13.4334	99.7407	-8.30398e-17	-0.000579028	-0.00892157	0.97733	0.350586
175.005	13.4825	-0.00102813	99.8995	9.5282e-14	0.00335512	0.97721	0.435072		174.999	13.4624	0.00452779	99.9812	-4.85468e-15	7.97698e-05	0.97721	0.627448		174.931	13.4533	99.7406	-8.21318e-17	-0.000581757	-0.00882158	0.97724	0.350612
175.205	13.5024	-0.000996415	99.8996	9.53224e-14	0.00335188	0.97712	0.435056		175.199	13.4824	0.00455389	99.9812	-4.83573e-15	0.000299402	0.97712	0.627451		175.131	13.4734	99.7404	-1.08655e-16	-0.000585056	-0.008704	0.97715	0.350638
175.405	13.5225	-0.0009695	99.8997	9.53627e-14	0.00340935	0.97703	0.435039		175.399	13.5024	0.00458045	99.9812	-4.81086e-15	0.000506715	0.97703	0.627453		175.331	13.4934	99.7402	-1.37579e-16	-0.00058865	-0.00857222	0.97706	0.350664
175.605	13.5425	-0.000938997	99.8998	9.5403e-14	0.00353113	0.97694	0.435022		175.599	13.5224	0.00460728	99.9812	-4.78048e-15	0.000699998	0.97694	0.627456		175.531	13.5135	99.74	-1.4343e-16	-0.000592627	-0.00845275	0.97697	0.350691
175.805	13.5626	-0.000911955	99.8999	9.54432e-14	0.00372039	0.97685	0.435006		175.799	13.5425	0.00463457	99.9812	-4.74507e-15	0.000880835	0.97685	0.627459		175.731	13.5335	99.7399	-1.06961e-16	-0.000597034	-0.00835554	0.97688	0.350717
176.005	13.5825	-0.000885734	99.9	9.54833e-14	0.0039782	0.97676	0.434991		175.999	13.5626	0.00466233	99.9812	-4.70513e-15	0.00105001	0.97676	0.627456		175.931	13.5536	99.7397	-3.76985e-17	-0.000601768	-0.00825416	0.97679	0.350743
176.205	13.6026	-0.00085646	99.9001	9.55233e-14	0.00430991	0.97667	0.434974		176.199	13.5826	0.00469031	99.9813	-4.66111e-15	0.0012085	0.97667	0.627447		176.131	13.5735	99.7396	4.65186e-17	-0.000606719	-0.00814246	0.9767	0.350758
176.405	13.6226	-0.000828409	99.9002	9.55632e-14	0.00471319	0.97658	0.434959		176.399	13.6027	0.00471887	99.9814	-4.61311e-15	0.00136128	0.97658	0.627431		176.331	13.5935	99.7395	1.27921e-16	-0.000611987	-0.0080315	0.97661	0.350766
176.605	13.6426	-0.000800689	99.9003	9.56029e-14	0.0051874	0.97649	0.434944		176.599	13.6226	0.00474773	99.9815	-4.56104e-15	0.00151003	0.9765	0.627414		176.531	13.6135	99.7395	1.94611e-16	-0.000617457	-0.00791328	0.97653	0.350766
176.805	13.6626	-0.000774033	99.9004	9.56425e-14	0.0057289	0.9764	0.434927		176.799	13.6427	0.00477723	99.9816	-4.50482e-15	0.00165969	0.97641	0.627403		176.731	13.6336	99.7395	2.44821e-16	-0.00062319	-0.0077805	0.97644	0.350771
177.005	13.6826	-0.00074949	99.9005	9.56819e-14	0.00633246	0.97631	0.434911		176.999	13.6628	0.00480701	99.9817	-4.44443e-15	0.00181244	0.97632	0.627392		176.931	13.6536	99.7395	2.77789e-16	-0.000628936	-0.00765348	0.97635	0.350781
177.205	13.7027	-0.000722836	99.9006	9.57211e-14	0.0069876	0.97622	0.434895		177.199	13.683	0.0048376	99.9817	-4.38019e-15	0.00197612	0.97623	0.627388		177.131	13.6736	99.7393	2.93649e-16	-0.000634543	-0.00755189	0.97626	0.350806
177.405	13.7226	-0.000703151	99.9008	9.57602e-14	0.00767588	0.97613	0.434879		177.399	13.7031	0.00486836	99.9817	-4.31249e-15	0.00215245	0.97614	0.627392		177.331	13.6935	99.7391	3.04406e-16	-0.000640108	-0.00746736	0.97617	0.350839
177.605	13.7424	-0.00068539	99.9009	9.5799e-14	0.00838303	0.97605	0.434864		177.599	13.723	0.0048994	99.9816	-4.24173e-15	0.00234595	0.97605	0.627403		177.531	13.7135	99.7388	3.30479e-16	-0.000645416	-0.00738412	0.97608	0.350879
177.805	13.7623	-0.000664611	99.901	9.58376e-14	0.00909741	0.97596	0.434849		177.799	13.7431	0.00493096	99.9815	-4.16833e-15	0.00256082	0.97596	0.627414		177.731	13.7334	99.7385	3.92462e-16	-0.000650338	-0.00730101	0.97599	0.350928
178.005	13.7823	-0.000641992	99.9011	9.5876e-14	0.0098015	0.97587	0.434834		177.999	13.7631	0.00496291	99.9815	-4.09284e-15	0.0027975	0.97587	0.627414		177.931	13.7535	99.7382	5.01998e-16	-0.00065487	-0.0072378	0.9759	0.350977
178.205	13.8022	-0.000613548	99.9012	9.59141e-14	0.0104714	0.97578	0.434817		178.199	13.783	0.00499508	99.9816	-4.01578e-15	0.00305511	0.97578	0.627404		178.131	13.7737	99.738	6.32037e-16	-0.000658742	-0.00722062	0.97581	0.351006
178.405	13.8223	-0.00059312	99.9013	9.5952e-14	0.0110967	0.97569	0.434799		178.399	13.8031	0.00502793	99.9817	-3.9377e-15	0.00333681	0.97569	0.627395		178.331	13.7938	99.7378	7.4508e-16	-0.000661671	-0.00723613	0.97572	0.35103
178.605	13.8423	-0.000565358	99.9014	9.59896e-14	0.0116555	0.9756	0.434781		178.599	13.823	0.00506086	99.9817	-3.85899e-15	0.00363609	0.9756	0.627386		178.531	13.814	99.7377	8.04667e-16	-0.000663525	-0.00722926	0.97563	0.351055
178.805	13.8622	-0.000540526	99.9016	9.60269e-14	0.0121333	0.97551	0.43476		178.799	13.8429	0.00509428	99.9818	-3.77993e-15	0.00395328	0.97551	0.627376		178.731	13.8342	99.7375	8.03527e-16	-0.000664159	-0.00717587	0.97554	0.35108
179.005	13.8822	-0.000517533	99.9017	9.60638e-14	0.0125215	0.97542	0.434738		178.999	13.863	0.00512822	99.9819	-3.70081e-15	0.00428463	0.97542	0.627366		178.931	13.8543	99.7373	7.66869e-16	-0.000663571	-0.00710428	0.97545	0.351105
179.205	13.902	-0.000495277	99.9018	9.61005e-14	0.0128105	0.97533	0.434717		179.199	13.8829	0.00516239	99.9819	-3.62189e-15	0.00462146	0.97533	0.627357		179.131	13.8745	99.7372	7.21601e-16	-0.000661542	-0.00705255	0.97536	0.351129
179.405	13.922	-0.000470009	99.902	9.61368e-14	0.0129992	0.97524	0.434696		179.399	13.9029	0.00519691	99.982	-3.54349e-15	0.00495782	0.97524	0.627348		179.331	13.8948	99.737	6.91518e-16	-0.000658027	-0.00704274	0.97527	0.351154
179.605	13.9419	-0.000445733	99.9021	9.61728e-14	0.013086	0.97515	0.434675		179.599	13.923	0.0052319	99.9821	-3.46598e-15	0.00528608	0.97515	0.627342		179.531	13.915	99.7368	6.83721e-16	-0.000652897	-0.00706628	0.97518	0.351181
179.805	13.962	-0.000430025	99.9022	9.62083e-14	0.0130745	0.97506	0.434655		179.799	13.943	0.00526711	99.9821	-3.38969e-15	0.00559406	0.97506	0.627333		179.731	13.9353	99.7366	6.99739e-16	-0.00064605	-0.00711046	0.97509	0.351209
180.005	13.9819	-0.000401619	99.9024	9.62435e-14	0.0129709	0.97497	0.434636		179.999	13.9632	0.0053028	99.9822	-3.31496e-15	0.00587386	0.97497	0.627323		179.931	13.9554	99.7365	7.41028e-16	-0.000637549	-0.007176	0.975	0.351233
180.205	14.002	-0.000380886	99.9025	9.62783e-14	0.0127833	0.97488	0.434616		180.199	13.9833	0.00533882	99.9823	-3.242e-15	0.00611405	0.97488	0.627305		180.131	13.9756	99.7364	8.03599e-16	-0.000627485	-0.00725883	0.97491	0.351251
180.405	14.022	-0.00036262	99.9026	9.63126e-14	0.0125231	0.97479	0.434598		180.399	14.0034	0.00537499	99.9825	-3.17098e-15	0.00630459	0.97479	0.627279		180.331	13.9957	99.7363	8.741e-16	-0.000616075	-0.00734133	0.97482	0.351262
180.605	14.042	-0.000346955	99.9027	9.63466e-14	0.0122037	0.9747	0.434581		180.599	14.0236	0.00541163	99.9828	-3.1021e-15	0.0064384	0.9747	0.627247		180.531	14.0158	99.7363	9.38256e-16	-0.000603182	-0.00740682	0.97473	0.351262
180.805	14.062	-0.000327591	99.9028	9.638e-14	0.0118381	0.97461	0.434565		180.799	14.0438	0.00544849	99.983	-3.03554e-15	0.00650638	0.97461	0.627216		180.731	14.0358	99.7363	9.83216e-16	-0.000588769	-0.00744775	0.97464	0.351262
181.005	14.0822	-0.000303725	99.9029	9.6413e-14	0.0114365	0.97452	0.43455		180.999	14.064	0.00548557	99.9832	-2.97148e-15	0.00650256	0.97452	0.627187		180.931	14.0559	99.7363	1.01261e-15	-0.000573162	-0.00747701	0.97455	0.351262
181.205	14.1022	-0.000285839	99.903	9.64456e-14	0.0110167	0.97443	0.434533		181.199	14.0841	0.0055228	99.9835	-2.91012e-15	0.00642339	0.97443	0.627156		181.131	14.076	99.7363	1.04066e-15	-0.000556412	-0.0075183	0.97446	0.351262
181.405	14.1222	-0.000269679	99.9032	9.64776e-14	0.0105891	0.97434	0.434516		181.399	14.1042	0.00556027	99.9837	-2.85166e-15	0.00626743	0.97434	0.627122		181.331	14.0962	99.7363	1.08175e-15	-0.000538556	-0.0075744	0.97437	0.351256
181.605	14.1422	-0.000249615	99.9033	9.65091e-14	0.0101659	0.97425	0.4345		181.599	14.1245	0.00559812	99.9839	-2.79625e-15	0.00603429	0.97425	0.627095		181.531	14.1163	99.7363	1.14418e-15	-0.00051991	-0.0076272	0.97428	0.351259
181.805	14.1623	-0.000228138	99.9034	9.654e-14	0.00975071	0.97416	0.43448		181.799	14.1446	0.00563608	99.9841	-2.74403e-15	0.0057282	0.97416	0.627072		181.731	14.1363	99.7362	1.21317e-15	-0.000500695	-0.00767744	0.97419	0.351276
182.005	14.1823	-0.000210283	99.9035	9.65704e-14	0.00935675	0.97407	0.43446		181.999	14.1648	0.00567425	99.9843	-2.69512e-15	0.00535356	0.97407	0.627055		181.931	14.1564	99.7361	1.26841e-15	-0.000480871	-0.00775405	0.9741	0.351293
182.205	14.2024	-0.000187521	99.9037	9.66003e-14	0.00898595	0.97398	0.434439		182.199	14.1849	0.00571261	99.9844	-2.64966e-15	0.0049174	0.97398	0.627037		182.131	14.1765	99.736	1.29007e-15	-0.000460738	-0.00787841	0.97401	0.351305
182.405	14.2222	-0.000170437	99.9038	9.66296e-14	0.00864853	0.97389	0.434418		182.399	14.2049	0.00575081	99.9845	-2.60764e-15	0.00443281	0.97389	0.62702		182.331	14.1966	99.736	1.27905e-15	-0.000440565	-0.00805074	0.97392	0.351316
182.605	14.2422	-0.00016001	99.904	9.66582e-14	0.0083403	0.9738	0.434395		182.599	14.225	0.00578961	99.9847	-2.56901e-15	0.00389986	0.9738	0.627002		182.531	14.2167	99.7359	1.26387e-15	-0.000420504	-0.00825313	0.97383	0.351328
182.805	14.262	-0.000148745	99.9041	9.66863e-14	0.00806639	0.97371	0.434373		182.799	14.245	0.00582842	99.9848	-2.53373e-15	0.0033379	0.97371	0.626984		182.731	14.2368	99.7358	1.27499e-15	-0.000400763	-0.00845264	0.97374	0.35134
183.005	14.2819	-0.000128349	99.9043	9.67138e-14	0.00782201	0.97361	0.43435		182.999	14.2652	0.00586769	99.9849	-2.50176e-15	0.00275239	0.97362	0.626971		182.931	14.2569	99.7357	1.33833e-15	-0.000381308	-0.00862138	0.97365	0.351352
183.205	14.3017	-0.00011447	99.9044	9.67406e-14	0.00760663	0.97352	0.434329		183.199	14.2852	0.00590694	99.9849	-2.47313e-15	0.00216247	0.97353	0.626965		183.131	14.277	99.7356	1.44458e-15	-0.000362426	-0.00875071	0.97356	0.351377
183.405	14.3215	-0.000108719	99.9046	9.67668e-14	0.00741381	0.97343	0.434306		183.399	14.3052	0.00594662	99.9849	-2.44791e-15	0.00157401	0.97344	0.626968		183.331	14.297	99.7354	1.56802e-15	-0.000343969	-0.00884284	0.97347	0.351406
183.605	14.3416	-9.26668e-05	99.9047	9.67923e-14	0.00723606	0.97334	0.434285		183.599	14.3252	0.00598639	99.9849	-2.42612e-15	0.00100287	0.97335	0.626971		183.531	14.3171	99.7352	1.68286e-15	-0.000326058	-0.00888463	0.97338	0.35143
183.805	14.3615	-7.89495e-05	99.9048	9.68171e-14	0.00707037	0.97325	0.434264		183.799	14.3453	0.00602668	99.9849	-2.40781e-15	0.000453321	0.97325	0.626974		183.731	14.3372	99.735	1.77142e-15	-0.00030879	-0.00887764	0.97329	0.351455
184.005	14.3814	-7.41604e-05	99.905	9.68413e-14	0.00691108	0.97316	0.434241		183.999	14.3653	0.0060671	99.9848	-2.39295e-15	-6.02241e-05	0.97316	0.626978		183.931	14.3573	99.7349	1.83271e-15	-0.000292092	-0.00886839	0.97319	0.351481
184.205	14.4012	-7.41547e-05	99.9051	9.68647e-14	0.00675053	0.97307	0.434219		184.199	14.3854	0.00610777	99.9848	-2.38148e-15	-0.000532215	0.97307	0.626986		184.131	14.3775	99.7347	1.86783e-15	-0.000275796	-0.00889954	0.9731	0.351506
184.405	14.4212	-5.49726e-05	99.9053	9.68875e-14	0.0065832	0.97298	0.434196		184.399	14.4055	0.00614904	99.9847	-2.37339e-15	-0.000960628	0.97298	0.626994		184.331	14.3976	99.7344	1.87854e-15	-0.00026008	-0.00896083	0.97301	0.351549
184.605	14.4411	-3.69177e-05	99.9054	9.69095e-14	0.00640586	0.97289	0.434172		184.599	14.4256	0.00619048	99.9846	-2.3686e-15	-0.00133664	0.97289	0.627007		184.531	14.4177	99.7342	1.87796e-15	-0.000244496	-0.00902842	0.97292	0.351586
184.805	14.461	-2.32118e-05	99.9056	9.69308e-14	0.00621806	0.9728	0.434149		184.799	14.4457	0.00623211	99.9845	-2.36702e-15	-0.00165834	0.9728	0.627023		184.731	14.4378	99.734	1.88844e-15	-0.000229014	-0.00910993	0.97283	0.35161
185.005	14.481	-1.24318e-05	99.9057	9.69514e-14	0.00601911	0.97271	0.434125		184.999	14.4657	0.00627394	99.9844	-2.36854e-15	-0.00192598	0.97271	0.62704		184.931	14.4579	99.7338	1.93262e-15	-0.0002135	-0.00922558	0.97274	0.351641
185.205	14.501	-3.54118e-06	99.9059	9.69711e-14	0.00581343	0.97262	0.434101		185.199	14.4856	0.00631596	99.9842	-2.37307e-15	-0.00214117	0.97262	0.627057		185.131	14.4781	99.7336	2.02821e-15	-0.00019783	-0.00937326	0.97265	0.35167
185.405	14.5211	1.86332e-07	99.9061	9.69901e-14	0.00560917	0.97253	0.434077		185.399	14.5057	0.00635839	99.9841	-2.38051e-15	-0.00230766	0.97253	0.627068		185.331	14.4983	99.7334	2.16805e-15	-0.000181964	-0.0095295	0.97256	0.351706
185.605	14.541	6.26783e-06	99.9062	9.70084e-14	0.00541753	0.97243	0.434055		185.599	14.5258	0.00640107	99.9841	-2.39075e-15	-0.00242834	0.97244	0.627075		185.531	14.5183	99.7331	2.33719e-15	-0.000165848	-0.00966851	0.97247	0.351746
185.805	14.561	1.85195e-05	99.9064	9.70258e-14	0.00524876	0.97234	0.434034		185.799	14.5458	0.00644374	99.984	-2.40367e-15	-0.00250782	0.97235	0.627081		185.731	14.5384	99.7329	2.52065e-15	-0.000149293	-0.00978591	0.97238	0.351786
186.005	14.581	2.94961e-05	99.9065	9.70424e-14	0.00511357	0.97225	0.434015		185.999	14.5658	0.00648651	99.984	-2.41922e-15	-0.00255286	0.97225	0.627088		185.931	14.5584	99.7326	2.70187e-15	-0.000132415	-0.00990039	0.97229	0.351827
186.205	14.601	3.58076e-05	99.9066	9.70581e-14	0.00502512	0.97216	0.433995		186.199	14.5858	0.0065293	99.9839	-2.43737e-15	-0.00256966	0.97216	0.627095		186.131	14.5785	99.7323	2.86173e-15	-0.000115346	-0.0100378	0.97219	0.351867
186.405	14.6208	4.34612e-05	99.9067	9.70731e-14	0.00499581	0.97207	0.433977		186.399	14.6059	0.00657237	99.9839	-2.45815e-15	-0.00256378	0.97207	0.627096		186.331	14.5985	99.7321	2.98086e-15	-9.81314e-05	-0.0102143	0.9721	0.351899
186.605	14.6407	5.10712e-05	99.9069	9.70871e-14	0.00503473	0.97198	0.433956		186.599	14.6259	0.00661514	99.9839	-2.48157e-15	-0.00254096	0.97198	0.627102		186.531	14.6187	99.7319	3.04223e-15	-8.08818e-05	-0.0104264	0.97201	0.351928
186.805	14.6606	6.12235e-05	99.907	9.71003e-14	0.00514904	0.97189	0.433935		186.799	14.6459	0.00665795	99.9838	-2.50752e-15	-0.00250721	0.97189	0.627109		186.731	14.6388	99.7318	3.05517e-15	-6.37748e-05	-0.0106577	0.97192	0.351957
187.005	14.6807	5.96678e-05	99.9072	9.71127e-14	0.00534487	0.9718	0.43391		186.999	14.666	0.00670073	99.9838	-2.53576e-15	-0.00246889	0.9718	0.627117		186.931	14.6588	99.7316	3.04579e-15	-4.71341e-05	-0.0108983	0.97183	0.351984
187.205	14.7006	6.99858e-05	99.9073	9.71242e-14	0.00561945	0.9717	0.433886		187.199	14.686	0.00674321	99.9837	-2.56602e-15	-0.00243218	0.97171	0.627125		187.131	14.679	99.7314	3.04046e-15	-3.07024e-05	-0.011159	0.97174	0.352016
187.405	14.7205	6.82525e-05	99.9075	9.71348e-14	0.00596683	0.97161	0.433862		187.399	14.706	0.00678538	99.9836	-2.59805e-15	-0.00240189	0.97162	0.62714		187.331	14.699	99.7311	3.06061e-15	-1.51291e-05	-0.0114338	0.97165	0.352058
187.605	14.7404	7.19413e-05	99.9077	9.71445e-14	0.006379	0.97152	0.433838		187.599	14.726	0.00682725	99.9835	-2.63159e-15	-0.0023818	0.97152	0.627152		187.531	14.7191	99.7308	3.1116e-15	-3.28382e-07	-0.011684	0.97156	0.352096
187.805	14.7604	7.8619e-05	99.9078	9.71533e-14	0.00684411	0.97143	0.433812		187.799	14.746	0.00686864	99.9835	-2.66645e-15	-0.00237502	0.97143	0.627149		187.731	14.7393	99.7306	3.1955e-15	1.36767e-05	-0.0118613	0.97146	0.352125
188.005	14.7803	8.52837e-05	99.908	9.71613e-14	0.00734272	0.97134	0.433788		187.999	14.766	0.00690979	99.9835	-2.70241e-15	-0.00238404	0.97134	0.627147		187.931	14.7594	99.7304	3.31402e-15	2.66098e-05	-0.0119518	0.97137	0.352163
188.205	14.8003	8.31718e-05	99.9081	9.71683e-14	0.00786111	0.97125	0.433764		188.199	14.786	0.00695056	99.9836	-2.73928e-15	-0.00241111	0.97125	0.627143		188.131	14.7794	99.7301	3.45885e-15	3.8348e-05	-0.0119672	0.97128	0.352204
188.405	14.8203	7.6972e-05	99.9083	9.71744e-14	0.00837617	0.97116	0.433741		188.399	14.806	0.00699079	99.9836	-2.77713e-15	-0.00245776	0.97116	0.627139		188.331	14.7994	99.7299	3.61062e-15	4.90721e-05	-0.0119204	0.97119	0.352244
188.605	14.8404	7.41825e-05	99.9085	9.71797e-14	0.00886525	0.97106	0.433717		188.599	14.826	0.00703046	99.9836	-2.81613e-15	-0.00252466	0.97107	0.627143		188.531	14.8194	99.7296	3.74937e-15	5.87178e-05	-0.0118162	0.9711	0.352287
188.805	14.8604	7.09724e-05	99.9086	9.7184e-14	0.00931256	0.97097	0.433693		188.799	14.846	0.00706961	99.9835	-2.85642e-15	-0.00261134	0.97098	0.627149		188.731	14.8394	99.7293	3.85817e-15	6.76164e-05	-0.0116645	0.97101	0.352329
189.005	14.8803	6.91138e-05	99.9088	9.71874e-14	0.00969774	0.97088	0.43367		188.999	14.866	0.00710823	99.9835	-2.8981e-15	-0.0027163	0.97088	0.627157		188.931	14.8595	99.729	3.9386e-15	7.59184e-05	-0.0114962	0.97091	0.352374
189.205	14.9003	6.58006e-05	99.9089	9.71898e-14	0.010009	0.97079	0.433646		189.199	14.8861	0.00714634	99.9834	-2.94114e-15	-0.0028374	0.97079	0.627165		189.131	14.8795	99.7287	3.99934e-15	8.37029e-05	-0.0113379	0.97082	0.352416
189.405	14.9203	6.08245e-05	99.9091	9.71914e-14	0.0102362	0.9707	0.433622		189.399	14.9062	0.00718382	99.9833	-2.98545e-15	-0.00297162	0.9707	0.627181		189.331	14.8995	99.7284	4.04906e-15	9.11148e-05	-0.011193	0.97073	0.352467
189.605	14.9402	6.66031e-05	99.9092	9.7192e-14	0.0103698	0.97061	0.433599		189.599	14.9262	0.00722082	99.9832	-3.03099e-15	-0.00311619	0.97061	0.627196		189.531	14.9195	99.7281	4.09525e-15	9.83232e-05	-0.0110647	0.97064	0.35252
189.805	14.9602	6.81883e-05	99.9094	9.71916e-14	0.0104073	0.97051	0.433577		189.799	14.9463	0.00725721	99.9831	-3.07776e-15	-0.003267	0.97052	0.627199		189.731	14.9395	99.7278	4.14237e-15	0.000105577	-0.0109683	0.97055	0.35256
190.005	14.9802	6.36245e-05	99.9095	9.71904e-14	0.0103485	0.97042	0.433554		189.999	14.9664	0.00729303	99.9831	-3.12581e-15	-0.0034203	0.97042	0.6272		189.931	14.9595	99.7275	4.19445e-15	0.000113308	-0.0109053	0.97046	0.3526
190.205	15.0001	5.34647e-05	99.9097	9.71881e-14	0.0101979	0.97033	0.433533		190.199	14.9864	0.00732812	99.9831	-3.17524e-15	-0.00357097	0.97033	0.627203		190.131	14.9796	99.7273	4.25536e-15	0.000121669	-0.0108548	0.97036	0.352641
190.405	15.02	4.53396e-05	99.9098	9.71849e-14	0.009962	0.97024	0.43351		190.399	15.0063	0.0073626	99.9831	-3.22609e-15	-0.00371395	0.97024	0.627204		190.331	14.9996	99.727	4.3242e-15	0.000130688	-0.0107936	0.97027	0.352681
190.605	15.04	4.19928e-05	99.91	9.71808e-14	0.00964677	0.97015	0.433487		190.599	15.0263	0.00739668	99.9831	-3.27824e-15	-0.00384343	0.97015	0.627211		190.531	15.0197	99.7268	4.39399e-15	0.000140391	-0.0107217	0.97018	0.352716
190.805	15.0599	3.8466e-05	99.9101	9.71756e-14	0.00926352	0.97005	0.433465		190.799	15.0464	0.00743035	99.983	-3.33142e-15	-0.00395244	0.97006	0.627219		190.731	15.0398	99.7266	4.45735e-15	0.000151171	-0.0106446	0.97009	0.352751
191.005	15.0798	2.76123e-05	99.9103	9.71696e-14	0.00882087	0.96996	0.433442		190.999	15.0663	0.0074633	99.9828	-3.38536e-15	-0.00403383	0.96996	0.627241		190.931	15.0598	99.7263	4.50756e-15	0.000162993	-0.0105602	0.97	0.352795
191.205	15.0997	2.54845e-05	99.9104	9.71625e-14	0.00833252	0.96987	0.433421		191.199	15.0862	0.00749596	99.9826	-3.43986e-15	-0.00408227	0.96987	0.627265		191.131	15.0797	99.7259	4.54457e-15	0.000175669	-0.0104747	0.9699	0.35285
191.405	15.1197	1.59791e-05	99.9106	9.71545e-14	0.00780652	0.96978	0.4334		191.399	15.1062	0.00752824	99.9825	-3.49495e-15	-0.00409077	0.96978	0.627282		191.331	15.0997	99.7255	4.57215e-15	0.000189326	-0.0103965	0.96981	0.352905
191.605	15.1395	6.97778e-06	99.9107	9.71456e-14	0.00725711	0.96969	0.43338		191.599	15.1263	0.00756036	99.9824	-3.55077e-15	-0.00405259	0.96969	0.627299		191.531	15.1198	99.7252	4.59415e-15	0.000203924	-0.0103208	0.96972	0.35296
191.805	15.1595	6.07365e-06	99.9108	9.71357e-14	0.00668801	0.96959	0.433359		191.799	15.1463	0.00759206	99.9823	-3.60744e-15	-0.00396264	0.9696	0.627307		191.731	15.1398	99.7249	4.61596e-15	0.000219469	-0.0102476	0.96963	0.353007
192.005	15.1794	-2.70029e-06	99.911	9.71249e-14	0.00611152	0.9695	0.433336		191.999	15.1663	0.00762328	99.9822	-3.66503e-15	-0.00381856	0.9695	0.627316		191.931	15.1598	99.7246	4.64839e-15	0.000235816	-0.0101901	0.96954	0.35305
192.205	15.1992	-1.36072e-05	99.9111	9.71131e-14	0.00553695	0.96941	0.433312		192.199	15.1863	0.00765428	99.9821	-3.7234e-15	-0.00361863	0.96941	0.627333		192.131	15.1799	99.7243	4.70336e-15	0.000252626	-0.010164	0.96944	0.353093
192.405	15.219	-2.83055e-05	99.9113	9.71005e-14	0.00497218	0.96932	0.433286		192.399	15.2065	0.00768532	99.982	-3.7824e-15	-0.00336161	0.96932	0.62735		192.331	15.2	99.724	4.79237e-15	0.000269884	-0.0101686	0.96935	0.353136
192.605	15.2389	-3.12931e-05	99.9115	9.70869e-14	0.00442453	0.96922	0.433259		192.599	15.2265	0.00771587	99.9819	-3.84189e-15	-0.00305529	0.96923	0.627367		192.531	15.2202	99.7237	4.9126e-15	0.000287422	-0.0101816	0.96926	0.35318
192.805	15.2587	-3.72719e-05	99.9117	9.70724e-14	0.00390525	0.96913	0.433229		192.799	15.2466	0.00774633	99.9817	-3.90182e-15	-0.00270136	0.96913	0.627386		192.731	15.2402	99.7235	5.04393e-15	0.000304817	-0.0101808	0.96917	0.353223
193.005	15.2786	-4.64011e-05	99.9119	9.7057e-14	0.00342039	0.96904	0.433199		192.999	15.2668	0.00777673	99.9816	-3.9623e-15	-0.00230598	0.96904	0.627403		192.931	15.2603	99.7232	5.1652e-15	0.000321953	-0.0101623	0.96907	0.353265
193.205	15.2986	-5.52675e-05	99.9121	9.70407e-14	0.0029797	0.96895	0.433167		193.199	15.2869	0.0078069	99.9814	-4.02345e-15	-0.00188168	0.96895	0.627422		193.131	15.2805	99.7229	5.25771e-15	0.000338779	-0.0101231	0.96898	0.353311
193.405	15.3185	-6.83686e-05	99.9123	9.70235e-14	0.00259427	0.96885	0.433137		193.399	15.307	0.00783683	99.9813	-4.08539e-15	-0.00144107	0.96886	0.62744		193.331	15.3006	99.7226	5.3222e-15	0.000354965	-0.0100626	0.96889	0.35336
193.605	15.3384	-7.39408e-05	99.9125	9.70055e-14	0.0022754	0.96876	0.433105		193.599	15.3269	0.00786649	99.9812	-4.14809e-15	-0.000998402	0.96876	0.627459		193.531	15.3207	99.7222	5.36879e-15	0.000370413	-0.00999049	0.9688	0.353417
193.805	15.3584	-8.79407e-05	99.9127	9.69865e-14	0.00203268	0.96867	0.433075		193.799	15.347	0.00789615	99.9811	-4.21149e-15	-0.000564474	0.96867	0.627466		193.731	15.3408	99.7219	5.40762e-15	0.000385105	-0.00990082	0.9687	0.353465
194.005	15.3783	-9.95389e-05	99.9129	9.69667e-14	0.00187587	0.96858	0.433045		193.999	15.367	0.00792556	99.9811	-4.2755e-15	-0.000157812	0.96858	0.627469		193.931	15.3609	99.7216	5.44915e-15	0.000398903	-0.00976899	0.96861	0.353505
194.205	15.3982	-0.000120599	99.9131	9.6946e-14	0.00181171	0.96848	0.433015		194.199	15.387	0.00795501	99.9812	-4.34002e-15	0.000211161	0.96849	0.627459		194.131	15.3809	99.7215	5.50471e-15	0.000411625	-0.00959096	0.96852	0.353517
194.405	15.4183	-0.000137662	99.9133	9.69245e-14	0.00184702	0.96839	0.432983		194.399	15.407	0.00798434	99.9813	-4.40504e-15	0.000527029	0.96839	0.627439		194.331	15.401	99.7215	5.58581e-15	0.000423274	-0.00939036	0.96843	0.35352
194.605	15.4383	-0.000150881	99.9135	9.69021e-14	0.00198565	0.9683	0.432951		194.599	15.427	0.00801358	99.9815	-4.47053e-15	0.000779137	0.9683	0.627413		194.531	15.421	99.7215	5.70343e-15	0.000433829	-0.00919807	0.96833	0.353519
194.805	15.4583	-0.000157307	99.9137	9.68788e-14	0.00222855	0.96821	0.432919		194.799	15.4471	0.00804286	99.9817	-4.53646e-15	0.000959955	0.96821	0.627383		194.731	15.441	99.7217	5.84941e-15	0.000443372	-0.00903625	0.96824	0.353497
195.005	15.4783	-0.000166652	99.9139	9.68547e-14	0.00257267	0.96811	0.432889		194.999	15.4671	0.00807198	99.982	-4.60277e-15	0.00106363	0.96812	0.627352		194.931	15.461	99.7218	5.99163e-15	0.000452054	-0.00890843	0.96815	0.353475
195.205	15.4982	-0.00018344	99.9141	9.68298e-14	0.00301146	0.96802	0.432859		195.199	15.4871	0.00810102	99.9821	-4.66928e-15	0.00108962	0.96802	0.627335		195.131	15.4811	99.7219	6.09648e-15	0.00045987	-0.00878942	0.96805	0.353468
195.405	15.5181	-0.00019093	99.9143	9.6804e-14	0.00353578	0.96793	0.432832		195.399	15.5071	0.00813007	99.9822	-4.7358e-15	0.00103962	0.96793	0.62732		195.331	15.5011	99.7219	6.1365e-15	0.000466726	-0.00866398	0.96796	0.353468
195.605	15.5379	-0.000200943	99.9145	9.67775e-14	0.00413261	0.96783	0.432806		195.599	15.527	0.00815902	99.9823	-4.80215e-15	0.000918935	0.96784	0.627305		195.531	15.5212	99.7219	6.13646e-15	0.000472777	-0.00855987	0.96787	0.353468
195.805	15.5579	-0.000213309	99.9146	9.67502e-14	0.00479063	0.96774	0.432782		195.799	15.547	0.00818801	99.9824	-4.8681e-15	0.000735117	0.96774	0.627297		195.731	15.5414	99.7218	6.14738e-15	0.00047817	-0.00851254	0.96778	0.353471
196.005	15.5777	-0.000221249	99.9148	9.67221e-14	0.00548688	0.96765	0.432762		195.999	15.5671	0.00821714	99.9824	-4.93334e-15	0.000497523	0.96765	0.627294		195.931	15.5615	99.7217	6.22043e-15	0.000483089	-0.00851689	0.96768	0.353485
196.205	15.5977	-0.000227073	99.9149	9.66932e-14	0.00620403	0.96756	0.432743		196.199	15.5872	0.00824623	99.9824	-4.99758e-15	0.000220111	0.96756	0.627299		196.131	15.5816	99.7216	6.38282e-15	0.000487438	-0.00854984	0.96759	0.353508
196.405	15.6175	-0.00023006	99.915	9.66637e-14	0.00691722	0.96746	0.432726		196.399	15.6073	0.00827531	99.9823	-5.06054e-15	-8.24024e-05	0.96746	0.627307		196.331	15.6018	99.7214	6.59055e-15	0.000491387	-0.00859723	0.9675	0.353534
196.605	15.6373	-0.000242866	99.9151	9.66334e-14	0.00760513	0.96737	0.432711		196.599	15.6273	0.0083044	99.9823	-5.12212e-15	-0.000394731	0.96737	0.627311		196.531	15.6218	99.7213	6.78653e-15	0.000495236	-0.00864901	0.9674	0.353559
196.805	15.6571	-0.000258775	99.9152	9.66024e-14	0.00825041	0.96728	0.432694		196.799	15.6475	0.00833357	99.9823	-5.1823e-15	-0.000701655	0.96728	0.627309		196.731	15.6418	99.7212	6.91561e-15	0.00049887	-0.00867919	0.96731	0.353574
197.005	15.6769	-0.000275007	99.9153	9.65708e-14	0.00883525	0.96718	0.432679		196.999	15.6674	0.0083625	99.9823	-5.24107e-15	-0.000985306	0.96719	0.627305		196.931	15.6618	99.7211	6.96889e-15	0.000502304	-0.00865735	0.96722	0.353588
197.205	15.6968	-0.0002885	99.9154	9.65384e-14	0.00934012	0.96709	0.432663		197.199	15.6875	0.00839165	99.9823	-5.29844e-15	-0.00123748	0.96709	0.627307		197.131	15.6818	99.721	6.98455e-15	0.000505773	-0.00858358	0.96712	0.353595
197.405	15.7166	-0.000298719	99.9155	9.65055e-14	0.00975093	0.967	0.432646		197.399	15.7075	0.00842072	99.9822	-5.35456e-15	-0.00144533	0.967	0.627324		197.331	15.7019	99.7209	7.00288e-15	0.000509535	-0.00847497	0.96703	0.353617
197.605	15.7365	-0.000312388	99.9156	9.64719e-14	0.0100546	0.9669	0.432629		197.599	15.7275	0.00844985	99.9821	-5.4096e-15	-0.00160261	0.96691	0.627341		197.531	15.722	99.7207	7.05761e-15	0.000513358	-0.00834743	0.96694	0.353642
197.805	15.7563	-0.000327744	99.9158	9.64376e-14	0.0102406	0.96681	0.432611		197.799	15.7476	0.00847904	99.9819	-5.46372e-15	-0.00170422	0.96681	0.627358		197.731	15.742	99.7205	7.14533e-15	0.00051741	-0.00821605	0.96684	0.353668
198.005	15.7762	-0.000344788	99.9159	9.64028e-14	0.0103054	0.96672	0.432591		197.999	15.7675	0.00850811	99.9818	-5.51689e-15	-0.00174824	0.96672	0.627375		197.931	15.7621	99.7204	7.24958e-15	0.000521758	-0.00807745	0.96675	0.353694
198.205	15.7961	-0.000361799	99.916	9.63674e-14	0.0102476	0.96662	0.432573		198.199	15.7875	0.00853738	99.9816	-5.56876e-15	-0.00173712	0.96663	0.627396		198.131	15.7822	99.7201	7.35392e-15	0.000526442	-0.00790679	0.96666	0.35373
198.405	15.816	-0.000375581	99.9161	9.63314e-14	0.0100697	0.96653	0.432555		198.399	15.8075	0.00856677	99.9815	-5.6189e-15	-0.00167559	0.96653	0.627418		198.331	15.8022	99.7199	7.44704e-15	0.000531424	-0.00768614	0.96656	0.353766
198.605	15.8359	-0.000386048	99.9163	9.62949e-14	0.00977743	0.96644	0.432537		198.599	15.8276	0.00859623	99.9813	-5.66692e-15	-0.00157154	0.96644	0.627438		198.531	15.8222	99.7197	7.52893e-15	0.000536814	-0.00741193	0.96647	0.353803
198.805	15.8558	-0.000398695	99.9164	9.62578e-14	0.00938098	0.96634	0.432519		198.799	15.8476	0.00862566	99.9812	-5.71266e-15	-0.00143543	0.96634	0.627451		198.731	15.8423	99.7195	7.60106e-15	0.000542364	-0.00710164	0.96638	0.353829
199.005	15.8758	-0.000411993	99.9165	9.62202e-14	0.0088915	0.96625	0.432502		198.999	15.8676	0.00865529	99.9811	-5.75615e-15	-0.00127762	0.96625	0.627461		198.931	15.8625	99.7193	7.6653e-15	0.000548119	-0.0067994	0.96628	0.353855
199.205	15.8958	-0.000423179	99.9166	9.61821e-14	0.0083233	0.96615	0.432486		199.199	15.8877	0.00868496	99.9811	-5.79741e-15	-0.00111066	0.96616	0.627465		199.131	15.8826	99.7191	7.73027e-15	0.000554153	-0.00655595	0.96619	0.353881
199.405	15.9157	-0.000436437	99.9167	9.61435e-14	0.00769658	0.96606	0.432469		199.399	15.9078	0.00871477	99.9811	-5.83644e-15	-0.000945485	0.96606	0.627463		199.331	15.9027	99.719	7.81048e-15	0.000560537	-0.0063648	0.9661	0.353907
199.605	15.9357	-0.00045288	99.9168	9.61045e-14	0.00701868	0.96597	0.432452		199.599	15.9278	0.00874458	99.9812	-5.87303e-15	-0.000793656	0.96597	0.627457		199.531	15.9227	99.7188	7.92065e-15	0.000566975	-0.0061656	0.966	0.353931
199.805	15.9557	-0.000470233	99.9169	9.6065e-14	0.00631219	0.96587	0.432437		199.799	15.9478	0.00877442	99.9813	-5.90691e-15	-0.000664366	0.96588	0.627444		199.731	15.9428	99.7187	8.06954e-15	0.000573363	-0.00591883	0.96591	0.353952
200.005	15.9757	-0.00048415	99.917	9.60252e-14	0.00558498	0.96578	0.432422		199.999	15.9679	0.00880444	99.9814	-5.9378e-15	-0.000564884	0.96578	0.627426		199.931	15.9627	99.7186	8.23772e-15	0.000579701	-0.00565643	0.96581	0.353966
200.205	15.9956	-0.000504726	99.9171	9.59849e-14	0.00485769	0.96569	0.432409		200.199	15.988	0.00883459	99.9816	-5.96548e-15	-0.000501481	0.96569	0.627406		200.131	15.9827	99.7186	8.39747e-15	0.00058612	-0.00542362	0.96572	0.353971
200.405	16.0156	-0.000522516	99.9172	9.59443e-14	0.00412982	0.96559	0.432395		200.399	16.008	0.00886461	99.9817	-5.98986e-15	-0.000476736	0.9656	0.627389		200.331	16.0027	99.7186	8.52125e-15	0.00059263	-0.00524068	0.96563	0.353971
200.605	16.0356	-0.000535563	99.9173	9.59034e-14	0.0034124	0.9655	0.432383		200.599	16.028	0.00889474	99.9818	-6.01088e-15	-0.000487114	0.9655	0.627375		200.531	16.0228	99.7185	8.59668e-15	0.000599141	-0.00511309	0.96553	0.353972
200.805	16.0556	-0.000548231	99.9174	9.58622e-14	0.00271161	0.9654	0.432369		200.799	16.0481	0.00892499	99.9818	-6.02847e-15	-0.000525148	0.96541	0.627369		200.731	16.0428	99.7185	8.63769e-15	0.000605509	-0.00507444	0.96544	0.353986
201.005	16.0755	-0.000568137	99.9175	9.58206e-14	0.00203265	0.96531	0.432356		200.999	16.0682	0.00895523	99.9818	-6.0426e-15	-0.000580975	0.96531	0.627371		200.931	16.0629	99.7183	8.66082e-15	0.000612129	-0.00515416	0.96535	0.354006
201.205	16.0956	-0.000588853	99.9176	9.57789e-14	0.00137158	0.96522	0.432342		201.199	16.0883	0.00898532	99.9818	-6.05327e-15	-0.000643666	0.96522	0.627376		201.131	16.083	99.7181	8.68235e-15	0.000619191	-0.00534922	0.96525	0.354033
201.405	16.1156	-0.000602048	99.9176	9.57369e-14	0.000734437	0.96512	0.432327		201.399	16.1084	0.00901545	99.9818	-6.06047e-15	-0.000702014	0.96513	0.627376		201.331	16.1031	99.718	8.71562e-15	0.000626603	-0.00562019	0.96516	0.354053
201.605	16.1356	-0.00062197	99.9177	9.56947e-14	0.000122953	0.96503	0.432312		201.599	16.1284	0.00904537	99.9818	-6.06422e-15	-0.000743568	0.96503	0.627382		201.531	16.1231	99.7178	8.77211e-15	0.000634481	-0.00588495	0.96506	0.354079
201.805	16.1557	-0.000642976	99.9179	9.56523e-14	-0.00046089	0.96493	0.432297		201.799	16.1486	0.00907546	99.9817	-6.06453e-15	-0.00075724	0.96494	0.627388		201.731	16.1433	99.7176	8.86331e-15	0.000643038	-0.00604573	0.96497	0.354117
202.005	16.1757	-0.000664348	99.918	9.56097e-14	-0.001008	0.96484	0.43228		201.999	16.1687	0.00910527	99.9816	-6.06147e-15	-0.0007327	0.96484	0.627397		201.931	16.1633	99.7173	8.99222e-15	0.000652384	-0.00605737	0.96488	0.354157
202.205	16.1957	-0.000683095	99.9181	9.5567e-14	-0.00151878	0.96475	0.432264		202.199	16.1889	0.00913486	99.9815	-6.05506e-15	-0.000662623	0.96475	0.627412		202.131	16.1834	99.717	9.13484e-15	0.000662643	-0.00595657	0.96478	0.354206
202.405	16.2158	-0.000695421	99.9182	9.55242e-14	-0.00198773	0.96465	0.432246		202.399	16.2089	0.00916411	99.9814	-6.04534e-15	-0.000542519	0.96466	0.627427		202.331	16.2035	99.7167	9.2618e-15	0.00067372	-0.00582646	0.96469	0.354253
202.605	16.2358	-0.000705029	99.9183	9.54813e-14	-0.00240304	0.96456	0.432227		202.599	16.2289	0.00919298	99.9812	-6.03214e-15	-0.000369682	0.96456	0.627451		202.531	16.2237	99.7164	9.34449e-15	0.000685741	-0.00573767	0.96459	0.354302
202.805	16.2558	-0.000726047	99.9184	9.54384e-14	-0.00275788	0.96446	0.432208		202.799	16.2489	0.00922154	99.981	-6.01528e-15	-0.000142923	0.96447	0.627473		202.731	16.2438	99.7161	9.37812e-15	0.000698517	-0.0057184	0.9645	0.354349
203.005	16.2758	-0.000744226	99.9186	9.53954e-14	-0.00303907	0.96437	0.432188		202.999	16.2689	0.0092497	99.981	-5.99455e-15	0.000133755	0.96437	0.627486		202.931	16.264	99.7158	9.38557e-15	0.000711954	-0.00574669	0.9644	0.354388
203.205	16.2959	-0.000764871	99.9187	9.53525e-14	-0.00322721	0.96428	0.43217		203.199	16.2889	0.00927763	99.9808	-5.96984e-15	0.000454447	0.96428	0.6275		203.131	16.2841	99.7156	9.3913e-15	0.00072606	-0.00575488	0.96431	0.354424
203.405	16.3158	-0.000781013	99.9188	9.53095e-14	-0.00330878	0.96418	0.43215		203.399	16.309	0.00930519	99.9808	-5.94121e-15	0.000805544	0.96418	0.627512		203.331	16.3041	99.7154	9.41852e-15	0.000740601	-0.00567745	0.96422	0.354461
203.605	16.3358	-0.000798019	99.9189	9.52666e-14	-0.00327179	0.96409	0.432132		203.599	16.3291	0.00933241	99.9807	-5.90876e-15	0.00117298	0.96409	0.627515		203.531	16.3241	99.7152	9.48088e-15	0.000755432	-0.00550691	0.96412	0.35449
203.805	16.3558	-0.000816367	99.9191	9.52238e-14	-0.00310517	0.96399	0.432114		203.799	16.3492	0.00935924	99.9807	-5.87257e-15	0.00154107	0.96399	0.627513		203.731	16.3441	99.715	9.58761e-15	0.000770161	-0.00528207	0.96403	0.354514
204.005	16.3758	-0.000838056	99.9192	9.5181e-14	-0.0028017	0.9639	0.432096		203.999	16.3692	0.00938546	99.9808	-5.8328e-15	0.00189199	0.9639	0.627502		203.931	16.3642	99.7148	9.74791e-15	0.000784771	-0.00503475	0.96393	0.354539
204.205	16.3959	-0.000853424	99.9193	9.51384e-14	-0.00235702	0.9638	0.432078		204.199	16.3893	0.00941136	99.981	-5.7896e-15	0.00221551	0.96381	0.627482		204.131	16.3842	99.7148	9.95954e-15	0.000799006	-0.00477827	0.96384	0.354551
204.405	16.4159	-0.000874426	99.9194	9.50959e-14	-0.00177744	0.96371	0.432061		204.399	16.4094	0.00943689	99.9812	-5.74317e-15	0.00249823	0.96371	0.627451		204.331	16.4042	99.7147	1.01894e-14	0.000812751	-0.0045065	0.96374	0.354556
204.605	16.436	-0.000890105	99.9195	9.50536e-14	-0.00107097	0.96361	0.432045		204.599	16.4295	0.00946205	99.9815	-5.69364e-15	0.00272855	0.96362	0.627412		204.531	16.4242	99.7148	1.03992e-14	0.000826047	-0.00421183	0.96365	0.354549
204.805	16.456	-0.000911466	99.9196	9.50115e-14	-0.000254471	0.96352	0.432029		204.799	16.4495	0.0094868	99.9818	-5.64102e-15	0.00289657	0.96352	0.627374		204.731	16.4443	99.7149	1.05518e-14	0.000838462	-0.00391779	0.96355	0.354533
205.005	16.4759	-0.000930172	99.9197	9.49697e-14	0.000653134	0.96342	0.432014		204.999	16.4697	0.00951138	99.982	-5.58519e-15	0.00299708	0.96343	0.627344		204.931	16.4643	99.715	1.06395e-14	0.000849934	-0.00365876	0.96346	0.354511
205.205	16.4958	-0.000947597	99.9198	9.49281e-14	0.00163119	0.96333	0.431999		205.199	16.4897	0.0095356	99.9821	-5.52605e-15	0.00302608	0.96333	0.627336		205.131	16.4843	99.7151	1.06853e-14	0.000860795	-0.00345181	0.96337	0.354505
205.405	16.5158	-0.000968362	99.9199	9.48868e-14	0.00266057	0.96324	0.431984		205.399	16.5098	0.0095597	99.9819	-5.46352e-15	0.00298471	0.96324	0.627356		205.331	16.5043	99.7149	1.07142e-14	0.000870985	-0.00330563	0.96327	0.354527
205.605	16.5357	-0.000985707	99.92	9.48458e-14	0.00370086	0.96314	0.431968		205.599	16.5298	0.00958353	99.9818	-5.39767e-15	0.00287829	0.96314	0.627374		205.531	16.5245	99.7147	1.07487e-14	0.000880507	-0.00322317	0.96318	0.354554
205.805	16.5558	-0.00100381	99.9201	9.48051e-14	0.00472487	0.96305	0.431951		205.799	16.5497	0.00960726	99.9819	-5.32859e-15	0.00271494	0.96305	0.627363		205.731	16.5444	99.7147	1.08011e-14	0.00088931	-0.00319659	0.96308	0.354557
206.005	16.5758	-0.00101987	99.9202	9.47649e-14	0.00568689	0.96295	0.431934		205.999	16.5697	0.00963118	99.9821	-5.25636e-15	0.00250264	0.96295	0.627341		205.931	16.5645	99.7148	1.08801e-14	0.00089774	-0.00320662	0.96299	0.354542
206.205	16.5959	-0.00104024	99.9204	9.4725e-14	0.0065501	0.96286	0.431918		206.199	16.5896	0.00965518	99.9823	-5.18093e-15	0.00225457	0.96286	0.62731		206.131	16.5846	99.715	1.09942e-14	0.000905748	-0.00323294	0.96289	0.354517
206.405	16.6159	-0.00105898	99.9205	9.46855e-14	0.00727932	0.96276	0.4319		206.399	16.6096	0.00967948	99.9826	-5.10205e-15	0.00198358	0.96276	0.627272		206.331	16.6048	99.7151	1.11373e-14	0.000913455	-0.00324906	0.9628	0.354491
206.605	16.6358	-0.00107368	99.9206	9.46465e-14	0.00784512	0.96267	0.431883		206.599	16.6296	0.00970426	99.9829	-5.01938e-15	0.00170461	0.96267	0.627232		206.531	16.6247	99.7154	1.12817e-14	0.000920911	-0.00322635	0.9627	0.354461
206.805	16.6558	-0.00109522	99.9207	9.46079e-14	0.00822778	0.96257	0.431866		206.799	16.6496	0.00972933	99.9831	-4.93268e-15	0.00143723	0.96257	0.627208		206.731	16.6448	99.7155	1.13982e-14	0.000928448	-0.00314117	0.96261	0.35443
207.005	16.6759	-0.00111266	99.9208	9.45699e-14	0.00840865	0.96248	0.431851		206.999	16.6696	0.00975499	99.9831	-4.84209e-15	0.0011956	0.96248	0.627205		206.931	16.6648	99.7156	1.14617e-14	0.000936066	-0.00298656	0.96251	0.354418
207.205	16.6959	-0.00112477	99.9209	9.45324e-14	0.00837444	0.96238	0.431836		207.199	16.6895	0.00978122	99.9829	-4.74819e-15	0.000995457	0.96238	0.627233		207.131	16.6849	99.7155	1.14889e-14	0.00094389	-0.00278773	0.96242	0.354439
207.405	16.716	-0.00114028	99.921	9.44954e-14	0.0081224	0.96229	0.431821		207.399	16.7095	0.00980833	99.9825	-4.65157e-15	0.000848187	0.96229	0.627289		207.331	16.7049	99.7151	1.152e-14	0.000951909	-0.00258189	0.96232	0.354496
207.605	16.7361	-0.00116426	99.9211	9.44591e-14	0.00765986	0.96219	0.431806		207.599	16.7296	0.00983634	99.9821	-4.55272e-15	0.000764944	0.96219	0.627339		207.531	16.7249	99.7147	1.15954e-14	0.00096017	-0.00236979	0.96223	0.354559
207.805	16.756	-0.00118135	99.9212	9.44233e-14	0.00700644	0.9621	0.431789		207.799	16.7498	0.00986538	99.9819	-4.45175e-15	0.000753241	0.9621	0.627358		207.731	16.745	99.7144	1.17431e-14	0.000968867	-0.00213101	0.96213	0.3546
208.005	16.776	-0.00119629	99.9213	9.43881e-14	0.00618578	0.962	0.431771		207.999	16.7699	0.00989533	99.9819	-4.34863e-15	0.000816912	0.962	0.627357		207.931	16.7651	99.7143	1.19504e-14	0.000977995	-0.00187535	0.96204	0.354617
208.205	16.7959	-0.00121739	99.9214	9.43536e-14	0.00523077	0.96191	0.431753		208.199	16.79	0.0099263	99.9821	-4.24333e-15	0.000955074	0.96191	0.627336		208.131	16.7852	99.7144	1.21957e-14	0.000987561	-0.00163095	0.96194	0.354606
208.405	16.8157	-0.00123602	99.9216	9.43198e-14	0.00417895	0.96181	0.431733		208.399	16.8102	0.00995861	99.9821	-4.13592e-15	0.00116445	0.96181	0.627333		208.331	16.8052	99.7144	1.24576e-14	0.000997466	-0.00141046	0.96185	0.354601
208.605	16.8358	-0.00125398	99.9217	9.42867e-14	0.00305871	0.96171	0.431712		208.599	16.8304	0.0099919	99.9821	-4.02676e-15	0.00143394	0.96172	0.627337		208.531	16.8252	99.7144	1.27169e-14	0.00100779	-0.00121189	0.96175	0.354604
208.805	16.856	-0.00126391	99.9219	9.42542e-14	0.00191938	0.96162	0.431693		208.799	16.8506	0.0100265	99.982	-3.91627e-15	0.00175429	0.96162	0.627352		208.731	16.8453	99.7143	1.29576e-14	0.00101848	-0.00103729	0.96165	0.354618
209.005	16.8759	-0.00127867	99.922	9.42225e-14	0.000821139	0.96152	0.431671		208.999	16.8706	0.0100621	99.9818	-3.80481e-15	0.00210884	0.96153	0.627374		208.931	16.8654	99.7142	1.31636e-14	0.00102937	-0.000878505	0.96156	0.354643
209.205	16.896	-0.0012945	99.9221	9.41916e-14	-0.000206656	0.96143	0.43165		209.199	16.8908	0.010099	99.9818	-3.69253e-15	0.00248711	0.96143	0.627382		209.131	16.8854	99.714	1.33215e-14	0.00104024	-0.000717703	0.96146	0.354667
209.405	16.9162	-0.00131089	99.9223	9.41614e-14	-0.00111874	0.96133	0.431632		209.399	16.911	0.0101372	99.9818	-3.5793e-15	0.00287419	0.96134	0.627373		209.331	16.9054	99.714	1.34417e-14	0.00105119	-0.000554396	0.96137	0.354673
209.605	16.9363	-0.00131818	99.9224	9.4132e-14	-0.00186107	0.96124	0.431612		209.599	16.9311	0.0101765	99.982	-3.46496e-15	0.00325426	0.96124	0.627353		209.531	16.9255	99.714	1.35469e-14	0.00106228	-0.000404148	0.96127	0.354664
209.805	16.9563	-0.00132437	99.9225	9.41034e-14	-0.00241195	0.96114	0.431594		209.799	16.9511	0.0102169	99.9822	-3.34938e-15	0.00361607	0.96114	0.627324		209.731	16.9456	99.7142	1.36598e-14	0.00107331	-0.000278468	0.96118	0.354644
210.005	16.9766	-0.00133787	99.9226	9.40757e-14	-0.00274727	0.96105	0.431576		209.999	16.9711	0.0102584	99.9824	-3.23262e-15	0.00395096	0.96105	0.627293		209.931	16.9656	99.7143	1.3796e-14	0.00108429	-0.000178006	0.96108	0.354624
210.205	16.9967	-0.001351	99.9227	9.40488e-14	-0.00284484	0.96095	0.43156		210.199	16.9912	0.0103011	99.9827	-3.11485e-15	0.00425259	0.96095	0.627264		210.131	16.9856	99.7144	1.39482e-14	0.00109519	-0.00010748	0.96099	0.354609
210.405	17.0168	-0.00136571	99.9228	9.40228e-14	-0.00270213	0.96085	0.431541		210.399	17.0113	0.0103448	99.9828	-2.99624e-15	0.00451305	0.96086	0.627242		210.331	17.0056	99.7144	1.41045e-14	0.00110603	-6.88113e-05	0.96089	0.3546
210.605	17.0369	-0.00138229	99.923	9.39976e-14	-0.00232123	0.96076	0.431523		210.599	17.0312	0.0103893	99.983	-2.87691e-15	0.00472855	0.96076	0.627213		210.531	17.0257	99.7146	1.42535e-14	0.0011171	-6.5215e-05	0.96079	0.35458
210.805	17.0569	-0.00139872	99.9231	9.39734e-14	-0.00171609	0.96066	0.431507		210.799	17.0512	0.0104347	99.9833	-2.75679e-15	0.00490031	0.96067	0.627179		210.731	17.0458	99.7148	1.43911e-14	0.0011284	-0.000112726	0.9607	0.354549
211.005	17.077	-0.00141909	99.9232	9.39502e-14	-0.000900683	0.96057	0.43149		210.999	17.0712	0.0104813	99.9835	-2.63578e-15	0.00503242	0.96057	0.627151		210.931	17.0658	99.7149	1.45219e-14	0.0011399	-0.000201822	0.9606	0.354525
211.205	17.097	-0.00144499	99.9233	9.39279e-14	9.7403e-05	0.96047	0.431475		211.199	17.0913	0.0105288	99.9837	-2.51376e-15	0.0051295	0.96047	0.627132		211.131	17.0859	99.715	1.46508e-14	0.00115184	-0.000277875	0.96051	0.35451
211.405	17.1169	-0.00146746	99.9234	9.39065e-14	0.00124491	0.96038	0.43146		211.399	17.1115	0.010577	99.9837	-2.39074e-15	0.00519753	0.96038	0.627125		211.331	17.106	99.7151	1.47823e-14	0.00116429	-0.000296182	0.96041	0.354507
211.605	17.1369	-0.00148027	99.9235	9.38862e-14	0.0025211	0.96028	0.431445		211.599	17.1314	0.0106256	99.9837	-2.26701e-15	0.00524277	0.96028	0.627126		211.531	17.1261	99.715	1.49158e-14	0.0011775	-0.000277809	0.96032	0.354514
211.805	17.157	-0.0014932	99.9236	9.38669e-14	0.00390508	0.96018	0.431428		211.799	17.1514	0.0106748	99.9837	-2.1429e-15	0.00527104	0.96019	0.627128		211.731	17.1461	99.7149	1.50483e-14	0.00119144	-0.000276957	0.96022	0.354536
212.005	17.177	-0.00150592	99.9237	9.38486e-14	0.00534477	0.96009	0.431412		211.999	17.1715	0.0107246	99.9837	-2.01871e-15	0.00528575	0.96009	0.627131		211.931	17.1662	99.7148	1.51773e-14	0.00120625	-0.000316165	0.96012	0.354551
212.205	17.197	-0.00152554	99.9238	9.38314e-14	0.00682927	0.95999	0.431395		212.199	17.1917	0.0107749	99.9836	-1.89457e-15	0.00528826	0.96	0.627134		212.131	17.1862	99.7147	1.53006e-14	0.00122187	-0.000381536	0.96003	0.354566
212.405	17.217	-0.00154334	99.924	9.38152e-14	0.00834186	0.9599	0.431375		212.399	17.2116	0.0108251	99.9837	-1.77049e-15	0.0052781	0.9599	0.627132		212.331	17.2063	99.7146	1.54179e-14	0.0012381	-0.00045006	0.95993	0.354575
212.605	17.237	-0.00156314	99.9241	9.38e-14	0.00985369	0.9598	0.431357		212.599	17.2317	0.0108757	99.9837	-1.64643e-15	0.00525346	0.9598	0.627127		212.531	17.2263	99.7146	1.55293e-14	0.00125497	-0.000504871	0.95984	0.354574
212.805	17.2571	-0.00158588	99.9242	9.37859e-14	0.0113644	0.9597	0.431336		212.799	17.2518	0.0109263	99.9838	-1.52245e-15	0.00521291	0.95971	0.62711		212.731	17.2463	99.7146	1.56348e-14	0.00127225	-0.000522184	0.95974	0.354572
213.005	17.2772	-0.00159556	99.9244	9.37729e-14	0.0128436	0.95961	0.431315		212.999	17.2719	0.010977	99.984	-1.39881e-15	0.00515534	0.95961	0.627083		212.931	17.2664	99.7147	1.57387e-14	0.00128961	-0.000447012	0.95964	0.354562
213.205	17.2973	-0.00160383	99.9245	9.37609e-14	0.0142981	0.95951	0.431294		213.199	17.2919	0.0110274	99.9843	-1.27592e-15	0.0050803	0.95952	0.627049		213.131	17.2864	99.7148	1.58496e-14	0.00130679	-0.000214627	0.95955	0.354545
213.405	17.3175	-0.00161667	99.9246	9.37501e-14	0.0157154	0.95942	0.431273		213.399	17.3118	0.0110773	99.9845	-1.15415e-15	0.0049862	0.95942	0.627019		213.331	17.3065	99.7149	1.59766e-14	0.00132327	0.000175335	0.95945	0.35453
213.605	17.3378	-0.00163269	99.9248	9.37403e-14	0.017095	0.95932	0.431251		213.599	17.3318	0.011127	99.9847	-1.03368e-15	0.00486979	0.95932	0.626993		213.531	17.3264	99.715	1.61265e-14	0.00133879	0.000626699	0.95936	0.354519
213.805	17.3579	-0.00163982	99.9249	9.37317e-14	0.0184171	0.95922	0.43123		213.799	17.3518	0.0111763	99.9849	-9.14086e-16	0.00472869	0.95923	0.626974		213.731	17.3464	99.715	1.62906e-14	0.00135301	0.00101301	0.95926	0.354508
214.005	17.378	-0.00165529	99.925	9.37241e-14	0.0196871	0.95913	0.431209		213.999	17.3718	0.0112249	99.985	-7.94863e-16	0.00456216	0.95913	0.626958		213.931	17.3664	99.7151	1.64524e-14	0.00136569	0.00124983	0.95916	0.354498
214.205	17.3982	-0.0016692	99.9252	9.37177e-14	0.0208999	0.95903	0.431189		214.199	17.3917	0.0112728	99.9851	-6.75518e-16	0.00437035	0.95903	0.626946		214.131	17.3863	99.7151	1.65957e-14	0.00137636	0.00133678	0.95907	0.354494
214.405	17.4182	-0.00168507	99.9253	9.37124e-14	0.0220331	0.95893	0.43117		214.399	17.4118	0.0113202	99.9852	-5.56042e-16	0.00415474	0.95894	0.626933		214.331	17.4064	99.7151	1.67099e-14	0.00138504	0.00133639	0.95897	0.354504
214.605	17.4383	-0.00170076	99.9254	9.37082e-14	0.0230842	0.95884	0.43115		214.599	17.4317	0.0113664	99.9852	-4.37081e-16	0.00392333	0.95884	0.626926		214.531	17.4264	99.715	1.68048e-14	0.00139148	0.00130949	0.95887	0.354513
214.805	17.4584	-0.00171494	99.9256	9.37052e-14	0.0240292	0.95874	0.431132		214.799	17.4517	0.011412	99.9853	-3.19326e-16	0.0036795	0.95874	0.626921		214.731	17.4465	99.7149	1.68936e-14	0.00139573	0.00128908	0.95878	0.354528
215.005	17.4784	-0.0017297	99.9257	9.37033e-14	0.0248472	0.95865	0.431114		214.999	17.4717	0.0114565	99.9853	-2.03421e-16	0.0034318	0.95865	0.626916		214.931	17.4666	99.7148	1.69896e-14	0.00139765	0.00126616	0.95868	0.354543
215.205	17.4983	-0.00174592	99.9258	9.37026e-14	0.0255129	0.95855	0.431097		215.199	17.4917	0.0114998	99.9854	-8.93644e-17	0.00318882	0.95855	0.626908		215.131	17.4867	99.7148	1.70978e-14	0.0013974	0.00118232	0.95858	0.354551
215.405	17.5182	-0.00176511	99.9259	9.37031e-14	0.0260093	0.95845	0.431081		215.399	17.5117	0.0115419	99.9855	2.32934e-17	0.00295787	0.95846	0.626897		215.331	17.5067	99.7147	1.72133e-14	0.00139534	0.000978638	0.95849	0.354554
215.605	17.5381	-0.00179234	99.926	9.37048e-14	0.0263178	0.95836	0.431064		215.599	17.5318	0.0115829	99.9855	1.35012e-16	0.00274779	0.95836	0.626888		215.531	17.5268	99.7147	1.73304e-14	0.00139167	0.000644168	0.95839	0.354557
215.805	17.558	-0.00180334	99.9261	9.37076e-14	0.0264277	0.95826	0.431047		215.799	17.5519	0.0116225	99.9856	2.46165e-16	0.00256856	0.95826	0.626878		215.731	17.5469	99.7147	1.74447e-14	0.00138666	0.000223272	0.95829	0.35456
216.005	17.578	-0.00182092	99.9262	9.37117e-14	0.026326	0.95816	0.431032		215.999	17.572	0.0116607	99.9857	3.56586e-16	0.00242952	0.95817	0.626867		215.931	17.567	99.7147	1.75649e-14	0.00138086	-0.000200389	0.9582	0.354563
216.205	17.598	-0.00183429	99.9263	9.37169e-14	0.0260069	0.95807	0.431016		216.199	17.592	0.0116971	99.9857	4.65906e-16	0.00233874	0.95807	0.626865		216.131	17.5871	99.7147	1.77055e-14	0.00137459	-0.000531014	0.9581	0.354566
216.405	17.618	-0.00184764	99.9264	9.37233e-14	0.025471	0.95797	0.430999		216.399	17.612	0.0117319	99.9857	5.73757e-16	0.00230053	0.95797	0.626861		216.331	17.6072	99.7147	1.78812e-14	0.00136829	-0.000744296	0.958	0.354568
216.605	17.638	-0.00185635	99.9266	9.37309e-14	0.024728	0.95787	0.430982		216.599	17.6321	0.0117651	99.9858	6.79908e-16	0.00231768	0.95788	0.626856		216.531	17.6273	99.7147	1.81014e-14	0.00136242	-0.000922522	0.95791	0.35456
216.805	17.658	-0.00187236	99.9267	9.37397e-14	0.0237935	0.95778	0.430964		216.799	17.6522	0.0117966	99.9858	7.84463e-16	0.00239095	0.95778	0.626856		216.731	17.6473	99.7148	1.83577e-14	0.00135712	-0.00115131	0.95781	0.354549
217.005	17.6781	-0.00188421	99.9268	9.37497e-14	0.0226863	0.95768	0.430948		216.999	17.6722	0.0118261	99.9856	8.87573e-16	0.00251736	0.95768	0.626874		216.931	17.6674	99.7147	1.86375e-14	0.00135263	-0.00142535	0.95771	0.354552
217.205	17.6981	-0.00189742	99.9269	9.37609e-14	0.0214426	0.95758	0.43093		217.199	17.6923	0.0118538	99.9855	9.89379e-16	0.00269347	0.95758	0.626895		217.131	17.6874	99.7147	1.89286e-14	0.00134933	-0.00167485	0.95762	0.354562
217.405	17.7181	-0.00191188	99.927	9.37732e-14	0.0200858	0.95748	0.430911		217.399	17.7123	0.0118795	99.9853	1.08985e-15	0.00290993	0.95749	0.626912		217.331	17.7076	99.7146	1.92171e-14	0.00134749	-0.00184869	0.95752	0.354578
217.605	17.7382	-0.00192043	99.9271	9.37868e-14	0.0186467	0.95739	0.430892		217.599	17.7323	0.0119033	99.9852	1.18879e-15	0.00315368	0.95739	0.626925		217.531	17.7276	99.7145	1.94869e-14	0.00134703	-0.00193716	0.95742	0.354595
217.805	17.7583	-0.00194083	99.9273	9.38015e-14	0.0171703	0.95729	0.430872		217.799	17.7523	0.0119251	99.9853	1.28597e-15	0.0034088	0.95729	0.626924		217.731	17.7477	99.7144	1.97217e-14	0.00134792	-0.0019451	0.95733	0.354603
218.005	17.7783	-0.00196062	99.9274	9.38174e-14	0.0157022	0.95719	0.430853		217.999	17.7722	0.0119447	99.9853	1.38124e-15	0.0036523	0.9572	0.626917		217.931	17.7678	99.7144	1.99068e-14	0.00135009	-0.00185931	0.95723	0.354603
218.205	17.7984	-0.00197548	99.9275	9.38345e-14	0.0142683	0.9571	0.430833		218.199	17.7923	0.0119624	99.9854	1.47484e-15	0.00386805	0.9571	0.626903		218.131	17.7879	99.7145	2.00465e-14	0.00135352	-0.00166699	0.95713	0.354594
218.405	17.8184	-0.00198444	99.9277	9.38527e-14	0.0129228	0.957	0.430813		218.399	17.8124	0.0119781	99.9855	1.56722e-15	0.00403436	0.957	0.626888		218.331	17.808	99.7146	2.0158e-14	0.00135801	-0.00139574	0.95704	0.354583
218.605	17.8385	-0.00199756	99.9278	9.38722e-14	0.0116946	0.9569	0.430794		218.599	17.8325	0.0119916	99.9857	1.65881e-15	0.00413071	0.95691	0.626865		218.531	17.8281	99.7147	2.02586e-14	0.0013635	-0.00112765	0.95694	0.354565
218.805	17.8585	-0.00201051	99.9279	9.38928e-14	0.0106089	0.95681	0.430772		218.799	17.8525	0.0120029	99.9859	1.74993e-15	0.00413938	0.95681	0.626837		218.731	17.8482	99.7148	2.03647e-14	0.00136985	-0.000955681	0.95684	0.354542
219.005	17.8785	-0.00202479	99.9281	9.39146e-14	0.00969926	0.95671	0.430754		218.999	17.8727	0.0120122	99.9861	1.84037e-15	0.00404635	0.95671	0.626807		218.931	17.8683	99.715	2.04881e-14	0.00137685	-0.000915303	0.95674	0.35452
219.205	17.8986	-0.00204403	99.9282	9.39375e-14	0.00896854	0.95661	0.430735		219.199	17.8927	0.0120193	99.9864	1.92985e-15	0.00384342	0.95661	0.626776		219.131	17.8884	99.7151	2.06393e-14	0.00138425	-0.000966947	0.95665	0.354498
219.405	17.9188	-0.00205721	99.9283	9.39617e-14	0.00843399	0.95651	0.430717		219.399	17.9128	0.0120243	99.9867	2.01807e-15	0.00352606	0.95652	0.626736		219.331	17.9085	99.7153	2.08287e-14	0.00139208	-0.00102962	0.95655	0.354464
219.605	17.9388	-0.00207009	99.9284	9.3987e-14	0.00810718	0.95642	0.4307		219.599	17.9329	0.0120272	99.987	2.10479e-15	0.00309293	0.95642	0.626694		219.531	17.9287	99.7156	2.10542e-14	0.00140022	-0.00104631	0.95645	0.354429
219.805	17.9588	-0.00208362	99.9285	9.40134e-14	0.00798122	0.95632	0.430682		219.799	17.953	0.012028	99.9874	2.18985e-15	0.00255231	0.95632	0.62665		219.731	17.9488	99.7158	2.12937e-14	0.0014084	-0.00100639	0.95636	0.354395
220.005	17.979	-0.0021049	99.9287	9.40411e-14	0.00804634	0.95622	0.430662		219.999	17.973	0.0120268	99.9876	2.2731e-15	0.00191369	0.95622	0.626614		219.931	17.9688	99.716	2.1523e-14	0.00141668	-0.000923447	0.95626	0.354369
220.205	17.999	-0.00212113	99.9288	9.40699e-14	0.00828324	0.95612	0.430644		220.199	17.9931	0.0120237	99.9878	2.3544e-15	0.0011957	0.95613	0.626589		220.131	17.9888	99.716	2.17208e-14	0.0014249	-0.000831978	0.95616	0.354357
220.405	18.0191	-0.00213457	99.9289	9.40998e-14	0.00866693	0.95603	0.430624		220.399	18.0132	0.0120186	99.9879	2.4339e-15	0.000422342	0.95603	0.626573		220.331	18.0089	99.7161	2.18929e-14	0.00143293	-0.000779274	0.95606	0.354352
220.605	18.0393	-0.00215481	99.9291	9.41309e-14	0.00916887	0.95593	0.430605		220.599	18.0332	0.0120118	99.988	2.5119e-15	-0.000375551	0.95593	0.62657		220.531	18.0289	99.716	2.20608e-14	0.00144066	-0.000783272	0.95597	0.354362
220.805	18.0594	-0.0021786	99.9292	9.41631e-14	0.00975178	0.95583	0.430585		220.799	18.0533	0.0120031	99.9879	2.58873e-15	-0.00117475	0.95584	0.626573		220.731	18.049	99.7159	2.22464e-14	0.00144805	-0.000825108	0.95587	0.354378
221.005	18.0796	-0.00220016	99.9293	9.41965e-14	0.0103748	0.95573	0.430565		220.999	18.0732	0.0119928	99.9879	2.66464e-15	-0.00194006	0.95574	0.626584		220.931	18.069	99.7158	2.24657e-14	0.00145502	-0.000884904	0.95577	0.354394
221.205	18.0996	-0.00221853	99.9294	9.42309e-14	0.0109916	0.95564	0.430547		221.199	18.0932	0.0119808	99.9876	2.73941e-15	-0.00265004	0.95564	0.626613		221.131	18.0891	99.7156	2.27116e-14	0.00146159	-0.000953368	0.95567	0.354427
221.405	18.1195	-0.00223848	99.9295	9.42664e-14	0.0115601	0.95554	0.430531		221.399	18.1133	0.0119673	99.9873	2.8127e-15	-0.00328142	0.95554	0.626652		221.331	18.1091	99.7153	2.2971e-14	0.00146757	-0.00103845	0.95558	0.354472
221.605	18.1395	-0.00226205	99.9296	9.43031e-14	0.012044	0.95544	0.430514		221.599	18.1334	0.0119524	99.987	2.88414e-15	-0.00381271	0.95544	0.6267		221.531	18.1291	99.7149	2.32312e-14	0.00147275	-0.00116518	0.95548	0.354528
221.805	18.1595	-0.0022802	99.9297	9.43407e-14	0.0124068	0.95534	0.430501		221.799	18.1534	0.0119361	99.9865	2.95345e-15	-0.00422553	0.95535	0.626759		221.731	18.1491	99.7145	2.34832e-14	0.00147701	-0.00134654	0.95538	0.354597
222.005	18.1795	-0.00229695	99.9298	9.43795e-14	0.0126128	0.95525	0.430488		221.999	18.1734	0.0119187	99.9861	3.02044e-15	-0.00451012	0.95525	0.626817		221.931	18.1692	99.714	2.37247e-14	0.00148022	-0.001565	0.95528	0.354667
222.205	18.1995	-0.00230872	99.9299	9.44193e-14	0.0126405	0.95515	0.430476		222.199	18.1934	0.0119001	99.9858	3.08499e-15	-0.0046626	0.95515	0.626856		222.131	18.1891	99.7137	2.39543e-14	0.00148246	-0.00179522	0.95519	0.35472
222.405	18.2196	-0.00233344	99.93	9.44602e-14	0.0124742	0.95505	0.430467		222.399	18.2133	0.0118805	99.9857	3.14693e-15	-0.00468426	0.95505	0.626861		222.331	18.2092	99.7135	2.4171e-14	0.00148371	-0.00202917	0.95509	0.354743
222.605	18.2396	-0.00235328	99.93	9.45021e-14	0.012108	0.95495	0.430458		222.599	18.2335	0.0118599	99.9858	3.20605e-15	-0.00458071	0.95496	0.626849		222.531	18.2292	99.7135	2.43823e-14	0.00148377	-0.00226012	0.95499	0.354743
222.805	18.2595	-0.00236934	99.9301	9.4545e-14	0.0115467	0.95486	0.430451		222.799	18.2536	0.0118384	99.9858	3.26211e-15	-0.00436325	0.95486	0.626858		222.731	18.2493	99.7134	2.46022e-14	0.0014828	-0.00247516	0.95489	0.354759
223.005	18.2794	-0.0023836	99.9301	9.45889e-14	0.0108016	0.95476	0.430445		222.999	18.2735	0.0118163	99.9856	3.31484e-15	-0.00404885	0.95476	0.626881		222.931	18.2693	99.7132	2.48449e-14	0.00148094	-0.00265282	0.95479	0.354789
223.205	18.2994	-0.00239891	99.9301	9.46338e-14	0.00988857	0.95466	0.430439		223.199	18.2936	0.0117936	99.9854	3.364e-15	-0.00365331	0.95466	0.626909		223.131	18.2893	99.713	2.51198e-14	0.00147837	-0.00279219	0.9547	0.354826
223.405	18.3193	-0.00241185	99.9302	9.46798e-14	0.00883167	0.95456	0.430434		223.399	18.3136	0.0117703	99.9851	3.40957e-15	-0.00319888	0.95456	0.626942		223.331	18.3094	99.7128	2.54101e-14	0.00147518	-0.00292121	0.9546	0.354853
223.605	18.3393	-0.00243068	99.9302	9.47266e-14	0.00765073	0.95446	0.43043		223.599	18.3336	0.0117466	99.9849	3.45156e-15	-0.00270613	0.95447	0.626971		223.531	18.3294	99.7127	2.56905e-14	0.00147163	-0.00306454	0.9545	0.354872
223.805	18.3594	-0.00244716	99.9303	9.47745e-14	0.00637983	0.95437	0.430423		223.799	18.3536	0.0117225	99.9847	3.49001e-15	-0.00219791	0.95437	0.626995		223.731	18.3494	99.7125	2.59356e-14	0.00146771	-0.00322544	0.9544	0.354896
224.005	18.3794	-0.00247071	99.9303	9.48233e-14	0.00505705	0.95427	0.430416		223.999	18.3737	0.011698	99.9846	3.52492e-15	-0.00169617	0.95427	0.627004		223.931	18.3695	99.7124	2.61359e-14	0.00146354	-0.00340434	0.9543	0.354905
[truncated: 3,878 more rows]

## Sheet: Fig3b
3b
BCZTZICM			BSCF			BCFZY			BZCYYb
##Temp./°C	Time/min	dL/Lo	##Temp./°C	Time/min	dL/Lo	##Temp./°C	Time/min	dL/Lo	##Temp./°C	Time/min	dL/Lo
[truncated: 14,475 more rows]

[truncated: 43 more sheets: Fig3c, Fig3d, Fig3e, Fig3f-g, Fig4a, Fig4b, Fig4c, Fig4d, Fig4e, Fig4f, Fig5a-c, Fig5d-e, FigS1, FigS2, FigS4, FigS5, FigS6, FigS7, FigS8, FigS11 …]
